# Supplementary material for: Systems-level effects of ectopic galectin-7 reconstitution in cervical cancer and its microenvironment
Source: BMC Cancer. 2016 Aug 24;16(1):680. doi: 10.1186/s12885-016-2700-8 (PMC4997669; doi:10.1186/s12885-016-2700-8)
Supplement: Additional file 3: — Supplementary File 2. Significant and total proteins identified by SILAC in HeLa Gal-7+ and SiHa Gal-7+ CxCa cells. (XLSX 9105 kb) [file 12885_2016_2700_MOESM3_ESM.xlsx]

## Sheet: Significant regulated HeLa
Protein Group	Accession	Description	ΣCoverage	Σ# Proteins	Σ# Unique Peptides	Σ# Peptides	Σ# PSMs	Area	Rep.1: Heavy/Light	Rep.1: Heavy/Light Count	Rep.1: Heavy/Light Variability [%]	Rep.2: Heavy/Light	Rep.2: Heavy/Light Count	Rep.2: Heavy/Light Variability [%]	Rep.3: Heavy/Light	Rep.3: Heavy/Light Count	Rep.3: Heavy/Light Variability [%]	Score Rep.1	Coverage Rep.1	# Peptides Rep.1	# PSM Rep.1	Score Rep.2	Coverage Rep.2	# Peptides Rep.2	# PSM Rep.2	Score Rep.3	Coverage Rep.3	# Peptides Rep.3	# PSM Rep.3	# AAs	MW [kDa]	calc. pI		log2 rep1	log2 rep2	log2 rep3		average log2	Heavy/Light	St. Dev.	Coefficient of Variation
1	P47929	Galectin-7 OS=Homo sapiens GN=LGALS7 PE=1 SV=2 - [LEG7_HUMAN]	77.94	1	8	8	30	2.58369e+08	18.0423	5	273.69	5.01027	7	106.917	5.87125	8	73.8188	297.74	67.65	7	8	382.16	52.21	5	10	619.732	71.32	7	12	136	15.0658	7.62061		4.17331	2.32489	2.55367		3.01729	8.09645	1.00766	0.333962
2	P29508-2	Isoform 2 of Serpin B3 OS=Homo sapiens GN=SERPINB3 - [SPB3_HUMAN]	17.16	3	3	5	7	1.9973e+07	4.29266	1		4.70215	1		8.98121	2	6.48538	73.76	7.1	2	2	60.5	4.14	1	1	140.38	14.2	4	4	338	38.5254	6.7417		2.10187	2.23332	3.16691		2.5007	5.6596	0.580686	0.232209
	P29508	Serpin B3 OS=Homo sapiens GN=SERPINB3 PE=1 SV=2 - [SPB3_HUMAN]	14.87			5	7											73.76	6.15	2	2	60.5	3.59	1	1	140.38	12.31	4	4	390	44.5365	6.81494
3	K7EJQ7	Signal peptidase complex catalytic subunit SEC11C OS=Homo sapiens GN=SEC11C PE=1 SV=1 - [K7EJQ7_HUMAN]	22.36	2	2	2	5	2.27326e+07	4.47957	1		7.34416	1		2.07699	2	89.2935	30.58	13.04	1	1	27.88	13.04	1	1	39.88	22.36	2	3	161	18.0836	8.90967		2.16336	2.8766	1.05449		2.03148	4.08825	0.918183	0.451977
	Q9BY50	Signal peptidase complex catalytic subunit SEC11C OS=Homo sapiens GN=SEC11C PE=1 SV=3 - [SC11C_HUMAN]	18.75			2	5											30.58	10.94	1	1	27.88	10.94	1	1	39.88	18.75	2	3	192	21.5285	9.20264
4	P52306-5	Isoform 5 of Rap1 GTPase-GDP dissociation stimulator 1 OS=Homo sapiens GN=RAP1GDS1 - [GDS1_HUMAN]	33.06	7	2	18	87	2.18569e+08	1.19599	1		2.98757	2	101.493	10.2668	1		843.248	31.09	17	31	762.381	28.62	16	26	883.246	29.44	16	30	608	66.3456	5.31299		0.258206	1.57897	3.35992		1.73236	3.32272	1.55653	0.898503
5	Q49B96	Cytochrome c oxidase assembly protein COX19 OS=Homo sapiens GN=COX19 PE=1 SV=1 - [COX19_HUMAN]	45.56	2	5	5	9	6.8552e+07	3.60927	2	257.519	1.65461	3	14.2722	5.08543	1		53.36	24.44	2	2	141.98	32.22	4	5	93.05	22.22	2	2	90	10.3871	8.71924		1.85171	0.726491	2.34637		1.64152	3.11995	0.830142	0.505714
6	O14967	Calmegin OS=Homo sapiens GN=CLGN PE=1 SV=1 - [CLGN_HUMAN]	16.23	2	6	8	82	4.08574e+08	2.02208	1		2.87701	9	15.4925	5.08135	2	5.30881	157.356	5.74	3	22	399.927	15.25	7	39	345.614	6.72	4	21	610	69.9944	4.69092		1.01584	1.52457	2.34521		1.62854	3.092	0.670756	0.411875
7	Q9BRX8-2	Isoform 2 of Redox-regulatory protein FAM213A OS=Homo sapiens GN=FAM213A - [F213A_HUMAN]	17.43	2	3	3	11	1.13443e+07	3.07249	1		1.84454	3	2.19882	2.68406	2	62.2102	78.51	11.93	2	4	134.3	17.43	3	5	81.81	12.39	2	2	218	24.4469	9.01221		1.61941	0.883264	1.42442		1.30903	2.47775	0.381395	0.291357
	Q9BRX8	Redox-regulatory protein FAM213A OS=Homo sapiens GN=FAM213A PE=1 SV=3 - [F213A_HUMAN]	16.59			3	11											78.51	11.35	2	4	134.3	16.59	3	5	81.81	11.79	2	2	229	25.7474	8.83643
8	Q9BZQ8	Protein Niban OS=Homo sapiens GN=FAM129A PE=1 SV=1 - [NIBAN_HUMAN]	14.87	2	11	11	28	7.02129e+07	2.00635	1		3.35163	8	28.3308	2.06116	8	18.7243	68.92	1.4	1	1	321.4	9.27	9	13	377.093	12.82	8	14	928	103.07	4.77979		1.00457	1.74486	1.04346		1.2643	2.4021	0.416638	0.329541
9	P51587	Breast cancer type 2 susceptibility protein OS=Homo sapiens GN=BRCA2 PE=1 SV=2 - [BRCA2_HUMAN]	2.02	4	5	6	14	1.10499e+07	1.31863	2	47.1609	6.71886	1		1.51372	1		169.503	1.7	5	8	18.66	0.5	2	2	64.64	0.7	2	4	3418	383.986	6.72705		0.399038	2.74822	0.598095		1.24845	2.37586	1.30264	1.04341
10	E9PK95	Retinoic acid receptor RXR-beta OS=Homo sapiens GN=RXRB PE=3 SV=1 - [E9PK95_HUMAN]	30.84	4	4	8	15	3.75058e+07	3.27959	2	1434.34	2.92087	2	501.398	1.39984	2	131.758	176.48	19.31	4	4	156.13	18.73	6	6	182.08	22.19	5	5	347	38.4914	8.1333		1.71352	1.5464	0.485262		1.24839	2.37576	0.666151	0.533607
	P28702	Retinoic acid receptor RXR-beta OS=Homo sapiens GN=RXRB PE=1 SV=2 - [RXRB_HUMAN]	20.08			8	15											176.48	12.57	4	4	156.13	12.2	6	6	182.08	14.45	5	5	533	56.8856	8.17725
	P28702-3	Isoform 2 of Retinoic acid receptor RXR-beta OS=Homo sapiens GN=RXRB - [RXRB_HUMAN]	19.93			8	15											176.48	12.48	4	4	156.13	12.1	6	6	182.08	14.34	5	5	537	57.3289	8.26514
11	P51858-2	Isoform 2 of Hepatoma-derived growth factor OS=Homo sapiens GN=HDGF - [HDGF_HUMAN]	51.93	3	1	12	136	3.1923e+09	3.19216	1		1.94388	1		1.94717	1		1077.61	49.79	11	42	1272.66	40.77	9	46	1521.6	43.35	9	48	233	25.5222	4.55127		1.67453	0.958939	0.961382		1.19828	2.29467	0.412445	0.344196
	A8K8G0	Hepatoma-derived growth factor OS=Homo sapiens GN=HDGF PE=1 SV=1 - [A8K8G0_HUMAN]	47.12			11	131											1037.83	44.71	10	41	1207.07	34.62	8	44	1467.7	37.5	8	46	208	22.95	4.55127
	P51858-3	Isoform 3 of Hepatoma-derived growth factor OS=Homo sapiens GN=HDGF - [HDGF_HUMAN]	38.28			11	131											1037.83	36.33	10	41	1207.07	28.13	8	44	1467.7	30.47	8	46	256	28.2469	4.79248
12	O94808	Glutamine--fructose-6-phosphate aminotransferase [isomerizing] 2 OS=Homo sapiens GN=GFPT2 PE=1 SV=3 - [GFPT2_HUMAN]	18.04	2	5	13	57	2.95988e+08	2.17995	1		1.50499	1		3.14458	1		634.719	12.32	9	24	520.213	15.98	11	18	489.933	10.85	7	15	682	76.8818	7.37158		1.1243	0.589751	1.65287		1.1223	2.17694	0.531561	0.473633
13	H0Y6C7	Intraflagellar transport protein 27 homolog (Fragment) OS=Homo sapiens GN=IFT27 PE=1 SV=1 - [H0Y6C7_HUMAN]	35.66	7	3	3	11	3.10834e+07	1.74984	3	1.68962	2.28143	2	2.5734	2.31995	1		179.84	35.66	3	5	183.7	19.38	2	4	122.82	12.4	1	2	129	14.0209	4.64014		0.807223	1.18994	1.2141		1.07042	2.10004	0.228254	0.213238
	B1AH56	Intraflagellar transport protein 27 homolog (Fragment) OS=Homo sapiens GN=IFT27 PE=1 SV=2 - [B1AH56_HUMAN]	60			2	6											127.66	60	2	4	80.69	18	1	2					50	5.60179	4.08154
	E9PE51	Intraflagellar transport protein 27 homolog OS=Homo sapiens GN=IFT27 PE=1 SV=2 - [E9PE51_HUMAN]	31.72			3	11											179.84	31.72	3	5	183.7	17.24	2	4	122.82	11.03	1	2	145	16.2071	4.85596
	B1AH58	Intraflagellar transport protein 27 homolog (Fragment) OS=Homo sapiens GN=IFT27 PE=1 SV=1 - [B1AH58_HUMAN]	25.86			2	6											127.66	25.86	2	4	80.69	7.76	1	2					116	12.6924	5.0083
	F5GZ09	Intraflagellar transport protein 27 homolog (Fragment) OS=Homo sapiens GN=IFT27 PE=1 SV=1 - [F5GZ09_HUMAN]	25.14			3	11											179.84	25.14	3	5	183.7	13.66	2	4	122.82	8.74	1	2	183	19.6559	5.66846
	Q9BW83-2	Isoform 2 of Intraflagellar transport protein 27 homolog OS=Homo sapiens GN=IFT27 - [IFT27_HUMAN]	24.86			3	11											179.84	24.86	3	5	183.7	13.51	2	4	122.82	8.65	1	2	185	20.4103	5.41455
	Q9BW83	Intraflagellar transport protein 27 homolog OS=Homo sapiens GN=IFT27 PE=1 SV=1 - [IFT27_HUMAN]	24.73			3	11											179.84	24.73	3	5	183.7	13.44	2	4	122.82	8.6	1	2	186	20.4673	5.41455
14	P02794	Ferritin heavy chain OS=Homo sapiens GN=FTH1 PE=1 SV=2 - [FRIH_HUMAN]	68.31	9	11	11	55	1.9094e+08	1.32593	13	22.3696	2.9423	17	50.5739	2.20051	7	18.0215	400.459	61.2	9	18	564.655	68.31	11	27	183.1	48.63	6	10	183	21.2123	5.5542		0.407002	1.55694	1.13784		1.03393	2.04759	0.58197	0.562873
	G3V1D1	Ferritin OS=Homo sapiens GN=FTH1 PE=1 SV=1 - [G3V1D1_HUMAN]	82.3			8	44											320.021	82.3	7	14	405.453	82.3	8	20	183.1	78.76	6	10	113	12.8683	5.30029
	G3V192	Ferritin OS=Homo sapiens GN=FTH1 PE=1 SV=1 - [G3V192_HUMAN]	67.32			9	50											343.72	67.32	8	16	481.3	67.32	9	24	183.1	58.17	6	10	153	17.6426	5.5415
15	P32456	Interferon-induced guanylate-binding protein 2 OS=Homo sapiens GN=GBP2 PE=1 SV=3 - [GBP2_HUMAN]	12.86	4	6	8	32	4.69985e+07	1.91475	2	2.02037	2.0332	5	25.6357	2.06852	4	20.8544	449.935	10.66	6	10	535.395	10.66	6	11	430.84	10.15	6	11	591	67.1664	5.70654		0.937156	1.02375	1.0486		1.00317	2.0044	0.0585018	0.0583171
16	P45877	Peptidyl-prolyl cis-trans isomerase C OS=Homo sapiens GN=PPIC PE=1 SV=1 - [PPIC_HUMAN]	12.74	1	3	3	26	2.9813e+08	1.88128	3	7.38766	2.27144	4	13.1005	1.82995	3	8.50859	120.401	12.74	3	9	149.986	12.74	3	9	123.871	12.74	3	8	212	22.7488	8.39697		0.911712	1.18361	0.871808		0.989043	1.98487	0.169677	0.171557
17	O00194	Ras-related protein Rab-27B OS=Homo sapiens GN=RAB27B PE=1 SV=4 - [RB27B_HUMAN]	24.31	2	5	6	20	2.23994e+07	1.94448	2	1.07398	2.11301	1		1.86664	7	16.4726	161.75	17.89	3	5	79.7	5.05	1	2	319.986	24.31	5	13	218	24.5922	5.51611		0.959388	1.0793	0.900445		0.979712	1.97207	0.0911443	0.0930317
18	Q01469	Fatty acid-binding protein, epidermal OS=Homo sapiens GN=FABP5 PE=1 SV=3 - [FABP5_HUMAN]	77.04	3	14	14	79	2.12005e+09	1.59047	10	18.7909	2.36985	13	79.756	1.91025	16	27.2056	722.365	64.44	7	19	864.937	71.11	8	25	1051.44	77.04	14	35	135	15.1546	7.00537		0.669455	1.2448	0.933758		0.949336	1.93098	0.287987	0.303356
	I6L8B7	Fatty acid-binding protein, epidermal OS=Homo sapiens GN=FABP5 PE=1 SV=1 - [I6L8B7_HUMAN]	77.23			7	34											491.849	61.39	4	9	587.566	70.3	5	13	492.447	77.23	7	12	101	11.2495	6.07471
19	Q5TA45-2	Isoform 2 of Integrator complex subunit 11 OS=Homo sapiens GN=CPSF3L - [INT11_HUMAN]	17.43	12	7	7	15	2.16297e+07	1.81661	3	9.12169	2.20561	3	106.029	1.73809	5	37.7279	82.57	7.21	3	5	70.9867	8.62	3	3	146.65	15.63	6	7	499	55.9769	8.32373		0.861251	1.14118	0.797506		0.933312	1.90965	0.182817	0.19588
	J3QRY6	Cleavage and polyadenylation specific factor 3-like, isoform CRA_g OS=Homo sapiens GN=CPSF3L PE=1 SV=1 - [J3QRY6_HUMAN]	17.54			5	12											51.6067	5.26	2	4	70.9867	12.57	3	3	91.3	14.91	4	5	342	38.439	9.08545
	C9IYS7	Cleavage and polyadenylation specific factor 3-like, isoform CRA_i OS=Homo sapiens GN=CPSF3L PE=1 SV=1 - [C9IYS7_HUMAN]	17.33			7	15											82.57	7.17	3	5	70.9867	8.57	3	3	146.65	15.54	6	7	502	56.3063	8.80713
	Q5TA45-4	Isoform 4 of Integrator complex subunit 11 OS=Homo sapiens GN=CPSF3L - [INT11_HUMAN]	15.24			7	15											82.57	6.3	3	5	70.9867	7.53	3	3	146.65	13.66	6	7	571	64.657	7.97217
	Q5TA45-3	Isoform 3 of Integrator complex subunit 11 OS=Homo sapiens GN=CPSF3L - [INT11_HUMAN]	15.05			7	15											82.57	6.23	3	5	70.9867	7.44	3	3	146.65	13.49	6	7	578	65.1975	8.35303
	Q5TA45	Integrator complex subunit 11 OS=Homo sapiens GN=CPSF3L PE=1 SV=2 - [INT11_HUMAN]	14.5			7	15											82.57	6	3	5	70.9867	7.17	3	3	146.65	13	6	7	600	67.6186	8.06006
	Q5TA45-5	Isoform 5 of Integrator complex subunit 11 OS=Homo sapiens GN=CPSF3L - [INT11_HUMAN]	14.36			7	15											82.57	5.94	3	5	70.9867	7.1	3	3	146.65	12.87	6	7	606	68.1027	7.92822
20	Q9NUP7	tRNA:m(4)X modification enzyme TRM13 homolog OS=Homo sapiens GN=TRMT13 PE=1 SV=2 - [TRM13_HUMAN]	10.19	4	4	4	11	2.2841e+07	1.36708	3	8.39092	3.11656	1		1.61488	1		190.59	10.19	4	6	139.89	7.28	3	4	56.92	3.74	1	1	481	54.2128	8.08936		0.451099	1.63996	0.691429		0.927494	1.90197	0.628602	0.677742
21	P51692	Signal transducer and activator of transcription 5B OS=Homo sapiens GN=STAT5B PE=1 SV=2 - [STA5B_HUMAN]	19.44	5	4	15	42	3.64893e+07	1.70134	3	6.2187	2.01691	3	2.53246	1.99738	3	0.894993	183.478	10.17	8	12	396.961	16.52	12	18	258.55	9.66	8	12	787	89.8096	6.04932		0.766675	1.01215	0.99811		0.925644	1.89953	0.13785	0.148923
22	P03905	NADH-ubiquinone oxidoreductase chain 4 OS=Homo sapiens GN=MT-ND4 PE=1 SV=1 - [NU4M_HUMAN]	9.8	1	4	4	10	2.43445e+07	1.25393	2	5.62435	2.11281	2	3.60566	2.3573	1		119.747	6.32	2	3	130.586	7.84	3	4	56.3967	4.14	2	3	459	51.5466	9.34912		0.326453	1.07917	1.23714		0.880918	1.84155	0.486634	0.552416
23	O95298	NADH dehydrogenase [ubiquinone] 1 subunit C2 OS=Homo sapiens GN=NDUFC2 PE=1 SV=1 - [NDUC2_HUMAN]	19.33	7	3	3	14	1.04935e+08	1.46101	2	32.378	2.2562	3	115.834	1.82904	2	7.93225	59.76	19.33	3	5	101.15	19.33	3	6	62.9333	12.61	2	3	119	14.1784	8.98291		0.54697	1.17389	0.871089		0.863984	1.82006	0.313521	0.362879
	E9PRJ5	NADH dehydrogenase [ubiquinone] 1 subunit C2 OS=Homo sapiens GN=NDUFC2 PE=1 SV=1 - [E9PRJ5_HUMAN]	21.13			2	12											48.69	21.13	2	4	85.54	21.13	2	5	62.9333	21.13	2	3	71	8.2605	9.87646
	O95298-2	Isoform 4 of NADH dehydrogenase [ubiquinone] 1 subunit C2 OS=Homo sapiens GN=NDUFC2 - [NDUC2_HUMAN]	15.63			2	12											48.69	15.63	2	4	85.54	15.63	2	5	62.9333	15.63	2	3	96	11.3919	8.14795
	E9PM14	NADH dehydrogenase [ubiquinone] 1 subunit C2 OS=Homo sapiens GN=NDUFC2 PE=1 SV=1 - [E9PM14_HUMAN]	14.02			2	9											46.1933	14.02	2	3	78.3633	14.02	2	4	45.04	6.54	1	2	107	12.5335	8.71924
	E9PQ53	NADH dehydrogenase [ubiquinone] 1 subunit C2, isoform 2 OS=Homo sapiens GN=NDUFC2-KCTD14 PE=1 SV=1 - [NDUCR_HUMAN]	13.16			2	9											46.1933	13.16	2	3	78.3633	13.16	2	4	45.04	6.14	1	2	114	13.3989	8.29443
24	Q9NS18	Glutaredoxin-2, mitochondrial OS=Homo sapiens GN=GLRX2 PE=1 SV=1 - [GLRX2_HUMAN]	34.15	2	4	4	21	3.95408e+07	1.18511	6	18.6738	2.82757	3	13.1889	1.71924	5	5.463	206.263	22.56	3	9	79.58	12.8	2	4	222.01	34.15	4	8	164	18.0401	9.11475		0.245016	1.49956	0.781771		0.842116	1.79268	0.629446	0.747458
	Q9NS18-2	Isoform 2 of Glutaredoxin-2, mitochondrial OS=Homo sapiens GN=GLRX2 - [GLRX2_HUMAN]	33.94			4	21											206.263	22.42	3	9	79.58	12.73	2	4	222.01	33.94	4	8	165	18.7145	9.48096
25	Q96QD8	Sodium-coupled neutral amino acid transporter 2 OS=Homo sapiens GN=SLC38A2 PE=1 SV=2 - [S38A2_HUMAN]	18.97	4	7	7	48	1.83545e+08	1.36749	8	34.0924	2.20499	11	20.7316	1.90681	7	20.3442	606.875	18.77	6	16	905.021	18.77	6	19	547.744	11.46	4	13	506	55.9895	8.00146		0.451531	1.14077	0.931165		0.841156	1.79149	0.353327	0.420049
	Q96QD8-2	Isoform 2 of Sodium-coupled neutral amino acid transporter 2 OS=Homo sapiens GN=SLC38A2 - [S38A2_HUMAN]	12.07			4	26											325.72	12.07	4	10	470.997	12.07	4	12	119.445	2.71	1	4	406	45.1494	8.68994
26	P30405	Peptidyl-prolyl cis-trans isomerase F, mitochondrial OS=Homo sapiens GN=PPIF PE=1 SV=1 - [PPIF_HUMAN]	64.25	4	6	11	94	4.95995e+08	1.51366	5	29.1435	2.11468	5	28.9019	1.76641	5	33.8319	868.108	58.94	9	27	777.073	58.94	10	29	1316.34	64.25	11	38	207	22.0262	9.37842		0.598044	1.08044	0.820817		0.8331	1.78151	0.241432	0.289799
27	P11274-2	Isoform 2 of Breakpoint cluster region protein OS=Homo sapiens GN=BCR - [BCR_HUMAN]	12.88	4	10	11	33	2.67839e+07	1.362	4	21.1982	1.60929	3	47.8141	2.54166	3	2.86213	358.413	11.9	10	12	192.446	5.7	5	11	225.98	6.44	7	10	1227	137.642	7.21045		0.445727	0.686421	1.34577		0.825973	1.77273	0.465968	0.564144
	P11274	Breakpoint cluster region protein OS=Homo sapiens GN=BCR PE=1 SV=2 - [BCR_HUMAN]	12.43			11	33											358.413	11.49	10	12	192.446	5.51	5	11	225.98	6.22	7	10	1271	142.73	7.03467
28	P52758	Ribonuclease UK114 OS=Homo sapiens GN=HRSP12 PE=1 SV=1 - [UK114_HUMAN]	45.99	3	4	4	20	7.58979e+07	1.66088	2	9.38887	1.90141	4	23.1268	1.74748	4	6.89882	157.64	21.9	2	4	302.08	34.31	3	8	445.97	45.99	4	8	137	14.4846	8.67529		0.731951	0.927069	0.805276		0.821432	1.76716	0.0985576	0.119983
	H0YBX3	Ribonuclease UK114 (Fragment) OS=Homo sapiens GN=HRSP12 PE=1 SV=1 - [H0YBX3_HUMAN]	37.01			3	19											157.64	23.62	2	4	302.08	37.01	3	8	368.213	37.01	3	7	127	13.8164	9.30518
	H0YB34	Ribonuclease UK114 (Fragment) OS=Homo sapiens GN=HRSP12 PE=1 SV=1 - [H0YB34_HUMAN]	31.76			3	19											157.64	20.27	2	4	302.08	31.76	3	8	368.213	31.76	3	7	148	16.0082	7.38623
29	Q9UKV3-5	Isoform 4 of Apoptotic chromatin condensation inducer in the nucleus OS=Homo sapiens GN=ACIN1 - [ACINU_HUMAN]	26.58	2	1	30	156	3.14149e+08	1.56609	1		1.83854	1		1.8988	1		1419.83	21.23	23	49	1613.69	24.4	25	54	1931.44	20.71	25	53	1328	150.467	6.43018		0.647163	0.878559	0.925089		0.816937	1.76166	0.148858	0.182215
	G3V3B0	Apoptotic chromatin condensation inducer in the nucleus OS=Homo sapiens GN=ACIN1 PE=1 SV=1 - [G3V3B0_HUMAN]	0.2818			17	90											999.54	0.2766	15	32	1005.44	0.2595	14	31	1088.35	0.2354	14	27	582	67.5	7.59
30	Q8IYL3	UPF0688 protein C1orf174 OS=Homo sapiens GN=C1orf174 PE=1 SV=2 - [CA174_HUMAN]	8.64	1	2	2	10	9.39238e+07	1.51714	2	24.0958	1.75194	2	2.23969	2.00788	2	29.9638	173.36	8.64	2	3	128.63	8.64	2	3	150.3	8.64	2	4	243	25.9607	6.90283		0.601356	0.808953	1.00567		0.805327	1.74754	0.202182	0.251056
31	P50452	Serpin B8 OS=Homo sapiens GN=SERPINB8 PE=1 SV=2 - [SPB8_HUMAN]	14.44	9	4	5	22	4.95151e+07	1.22359	4	11.192	1.65343	2	72.7141	2.60588	2	44.2334	252.002	14.44	5	9	245.25	11.5	4	8	192.6	8.56	3	5	374	42.7392	5.56689		0.291123	0.725459	1.38177		0.799452	1.74044	0.549077	0.686817
	P50452-3	Isoform 3 of Serpin B8 OS=Homo sapiens GN=SERPINB8 - [SPB8_HUMAN]	17.19			3	9											81.39	17.19	3	3	89.3	11.46	2	3	118.407	11.46	2	3	192	22.1191	6.40479
32	E9PQG4	Myomegalin OS=Homo sapiens GN=PDE4DIP PE=1 SV=1 - [E9PQG4_HUMAN]	17.03	1	1	11	20	7.39663e+07	1.32079	1		2.19282	1		1.72792	1		305.982	12.16	8	9	220.433	10.27	7	7	154.72	7.03	4	4	740	85.2484	5.13525		0.401404	1.13279	0.789033		0.774408	1.71049	0.365911	0.472504
33	P14927	Cytochrome b-c1 complex subunit 7 OS=Homo sapiens GN=UQCRB PE=1 SV=2 - [QCR7_HUMAN]	69.37	4	9	9	42	3.02105e+08	1.27159	6	12.8656	1.90387	10	24.2897	2.05201	7	23.3846	184.76	46.85	6	11	341.708	69.37	9	18	250.76	69.37	9	13	111	13.522	8.77783		0.346635	0.928938	1.03704		0.77087	1.7063	0.371353	0.481732
	P14927-2	Isoform 2 of Cytochrome b-c1 complex subunit 7 OS=Homo sapiens GN=UQCRB - [QCR7_HUMAN]	42.14			7	32											82.2033	27.86	5	9	196.193	42.14	7	14	124.193	42.14	7	9	140	16.2564	8.96826
	B7Z2R2	Cytochrome b-c1 complex subunit 7 OS=Homo sapiens GN=UQCRB PE=1 SV=1 - [B7Z2R2_HUMAN]	36.65			7	32											82.2033	24.22	5	9	196.193	36.65	7	14	124.193	36.65	7	9	161	18.7257	8.95361
34	Q9Y5J7	Mitochondrial import inner membrane translocase subunit Tim9 OS=Homo sapiens GN=TIMM9 PE=1 SV=1 - [TIM9_HUMAN]	56.18	3	5	5	23	1.53029e+08	1.34883	5	17.3404	2.2596	5	42.1016	1.57114	3	24.6305	230.463	50.56	4	8	258.775	50.56	4	8	257.797	34.83	3	7	89	10.3711	7.21045		0.431704	1.17607	0.65181		0.753194	1.68552	0.382399	0.507703
	G3V2F3	Mitochondrial import inner membrane translocase subunit Tim9 (Fragment) OS=Homo sapiens GN=TIMM9 PE=1 SV=1 - [G3V2F3_HUMAN]	79.55			4	11											117.09	68.18	3	4	135.13	68.18	3	4	120.71	36.36	2	3	44	5.14052	4.89404
	G3V502	Mitochondrial import inner membrane translocase subunit Tim9 OS=Homo sapiens GN=TIMM9 PE=1 SV=1 - [G3V502_HUMAN]	53.03			4	11											117.09	45.45	3	4	135.13	45.45	3	4	120.71	24.24	2	3	66	7.55777	5.05908
35	Q9UI09	NADH dehydrogenase [ubiquinone] 1 alpha subcomplex subunit 12 OS=Homo sapiens GN=NDUFA12 PE=1 SV=1 - [NDUAC_HUMAN]	48.28	6	8	8	29	4.37382e+07	1.31854	5	6.05852	1.83664	4	20.3985	1.97461	4	50.5947	191.47	28.28	4	8	298.302	39.31	5	11	305.043	32.41	5	10	145	17.1036	9.62744		0.398946	0.877066	0.981571		0.752528	1.68474	0.310637	0.412792
	Q9UI09-2	Isoform 2 of NADH dehydrogenase [ubiquinone] 1 alpha subcomplex subunit 12 OS=Homo sapiens GN=NDUFA12 - [NDUAC_HUMAN]	53.97			5	19											127.73	26.98	2	5	167.444	52.38	3	7	185.493	28.57	3	7	63	7.16875	9.46631
	F8VRD8	NADH dehydrogenase [ubiquinone] 1 alpha subcomplex subunit 12 OS=Homo sapiens GN=NDUFA12 PE=1 SV=1 - [F8VRD8_HUMAN]	34.34			5	19											127.73	17.17	2	5	167.444	33.33	3	7	185.493	18.18	3	7	99	11.5668	8.42627
36	F8WCD0	E3 ubiquitin-protein ligase RNF149 OS=Homo sapiens GN=RNF149 PE=4 SV=1 - [F8WCD0_HUMAN]	9.05	2	4	4	16	1.86815e+07	1.71305	5	2.41191	1.62966	2	26.0671	1.6904	3	0.749451	232.696	9.05	4	7	124.29	3.02	2	4	94.27	6.28	3	5	398	43.0339	6.52197		0.77657	0.704573	0.757364		0.746169	1.67733	0.0372814	0.0499638
	Q8NC42	E3 ubiquitin-protein ligase RNF149 OS=Homo sapiens GN=RNF149 PE=2 SV=2 - [RN149_HUMAN]	9			4	16											232.696	9	4	7	124.29	3	2	4	94.27	6.25	3	5	400	43.137	6.53662
37	Q8N4Q1	Mitochondrial intermembrane space import and assembly protein 40 OS=Homo sapiens GN=CHCHD4 PE=1 SV=1 - [MIA40_HUMAN]	26.06	2	5	5	25	1.24794e+08	1.55958	5	31.3714	1.88148	6	20.4371	1.56695	5	22.6114	107.07	20.42	3	7	122.693	19.72	3	10	77.7662	26.06	4	8	142	15.9861	4.31006		0.641161	0.911871	0.647956		0.733663	1.66286	0.154371	0.210411
	Q8N4Q1-2	Isoform 2 of Mitochondrial intermembrane space import and assembly protein 40 OS=Homo sapiens GN=CHCHD4 - [MIA40_HUMAN]	23.87			5	25											107.07	18.71	3	7	122.693	18.06	3	10	77.7662	23.87	4	8	155	17.3738	4.38623
38	B2RD65	Breast cancer metastasis-suppressor 1-like protein OS=Homo sapiens GN=BRMS1L PE=2 SV=1 - [B2RD65_HUMAN]	9.45	3	2	2	9	1.43398e+07	1.28202	1		1.94479	1		1.83743	1		156.043	9.45	2	3	131.36	9.45	2	3	145.093	9.45	2	3	275	32.3244	6.1001		0.358422	0.959613	0.877692		0.731909	1.66084	0.326032	0.445455
	Q5PSV4	Breast cancer metastasis-suppressor 1-like protein OS=Homo sapiens GN=BRMS1L PE=1 SV=2 - [BRM1L_HUMAN]	8.05			2	9											156.043	8.05	2	3	131.36	8.05	2	3	145.093	8.05	2	3	323	37.6055	5.14795
39	Q14980-2	Isoform 2 of Nuclear mitotic apparatus protein 1 OS=Homo sapiens GN=NUMA1 - [NUMA1_HUMAN]	64.06	20	2	130	584	5.16747e+08	1.48686	1		1.86023	1		1.64796	1		7002.53	52.78	93	190	6753.15	52.07	93	194	6633.99	54.78	96	200	2101	236.372	5.79541		0.572265	0.895478	0.720685		0.729476	1.65804	0.161785	0.221783
40	Q8WVT3	Trafficking protein particle complex subunit 12 OS=Homo sapiens GN=TRAPPC12 PE=1 SV=3 - [TPC12_HUMAN]	15.78	8	9	9	22	4.58197e+07	2.06829	4	76.957	1.58944	5	11.0324	1.38485	3	33.7108	179.197	9.8	5	6	248.91	11.84	8	9	239.24	9.52	6	7	735	79.3251	4.90674		1.04844	0.668518	0.469728		0.728895	1.65737	0.294042	0.403408
41	Q96GY0	Zinc finger C2HC domain-containing protein 1A OS=Homo sapiens GN=ZC2HC1A PE=1 SV=2 - [ZC21A_HUMAN]	15.08	2	6	6	18	1.97497e+07	1.41188	2	13.9633	1.77336	5	18.6389	1.812	4	39.7941	72.1	5.23	2	3	100.696	10.77	5	10	58.24	7.08	3	5	325	35.07	9.81787		0.497615	0.826486	0.857587		0.727229	1.65546	0.199459	0.274272
42	Q460N5-4	Isoform 4 of Poly [ADP-ribose] polymerase 14 OS=Homo sapiens GN=PARP14 - [PAR14_HUMAN]	2.32	7	4	4	9	1.10299e+07	1.41835	1		1.63007	2	2.46321	1.9622	1		64.15	1.25	2	2	78.91	1.73	3	5	69.68	1.13	2	2	1680	189.057	6.81494		0.504211	0.704934	0.972474		0.727206	1.65543	0.234925	0.323051
	Q460N5-1	Isoform 1 of Poly [ADP-ribose] polymerase 14 OS=Homo sapiens GN=PARP14 - [PAR14_HUMAN]	2.27			4	9											64.15	1.22	2	2	78.91	1.69	3	5	69.68	1.1	2	2	1720	193.631	7.97217
	Q460N5	Poly [ADP-ribose] polymerase 14 OS=Homo sapiens GN=PARP14 PE=1 SV=3 - [PAR14_HUMAN]	2.17			4	9											64.15	1.17	2	2	78.91	1.61	3	5	69.68	1.05	2	2	1801	202.672	7.18115
	Q460N5-3	Isoform 3 of Poly [ADP-ribose] polymerase 14 OS=Homo sapiens GN=PARP14 - [PAR14_HUMAN]	1.98			3	8											64.15	1.38	2	2	72.8967	1.32	2	4	69.68	1.25	2	2	1518	170.493	8.27979
	H7C5R8	Poly [ADP-ribose] polymerase 14 (Fragment) OS=Homo sapiens GN=PARP14 PE=1 SV=1 - [H7C5R8_HUMAN]	1.97			3	8											64.15	1.38	2	2	72.8967	1.31	2	4	69.68	1.25	2	2	1521	171.039	7.43018
43	P61978-3	Isoform 3 of Heterogeneous nuclear ribonucleoprotein K OS=Homo sapiens GN=HNRNPK - [HNRPK_HUMAN]	60.23	5	2	28	715	8.98346e+09	1.41253	2	3.91086	1.80397	2	20.5566	1.77133	2	23.0131	6036.45	47.73	20	211	6489.19	49.55	21	235	7378.11	58.18	25	269	440	48.5322	5.5415		0.498286	0.851173	0.824834		0.724765	1.65263	0.196578	0.27123
	Q5T6W5	Heterogeneous nuclear ribonucleoprotein K OS=Homo sapiens GN=HNRNPK PE=1 SV=1 - [Q5T6W5_HUMAN]	58.64			25	708											6022.55	47.2	19	210	6459.01	47.66	19	231	7339.95	57.94	23	267	428	47.5276	5.63037
	Q5T6W2	Heterogeneous nuclear ribonucleoprotein K (Fragment) OS=Homo sapiens GN=HNRNPK PE=1 SV=1 - [Q5T6W2_HUMAN]	58.58			25	652											5134.93	46.97	18	191	5696.49	46.17	18	214	6533.15	56.2	22	247	379	41.7807	5.59229
44	Q9Y478	5'-AMP-activated protein kinase subunit beta-1 OS=Homo sapiens GN=PRKAB1 PE=1 SV=4 - [AAKB1_HUMAN]	20.37	5	4	4	10	3.36519e+07	1.52158	1		1.86568	2	38.3263	1.56899	2	2.71815	112.91	16.3	3	4	95.69	16.67	3	3	119.54	9.63	2	3	270	30.3633	6.40479		0.605569	0.899699	0.649836		0.718368	1.64532	0.158589	0.220763
	F5H2X8	5'-AMP-activated protein kinase subunit beta-1 OS=Homo sapiens GN=PRKAB1 PE=1 SV=1 - [F5H2X8_HUMAN]	20.19			2	3											31.31	9.62	1	1	29.49	10.58	1	1	44.55	9.62	1	1	104	11.7031	7.91357
45	Q08AF3	Schlafen family member 5 OS=Homo sapiens GN=SLFN5 PE=1 SV=1 - [SLFN5_HUMAN]	19.42	7	14	15	46	3.8626e+07	1.22442	6	44.7942	2.37008	10	75.5258	1.53336	7	89.2098	396.887	10.21	7	12	457.089	16.16	12	20	381.07	11.11	9	14	891	100.99	8.22119		0.292104	1.24494	0.616692		0.717911	1.6448	0.484414	0.674754
	Q08AF3-2	Isoform 2 of Schlafen family member 5 OS=Homo sapiens GN=SLFN5 - [SLFN5_HUMAN]	0.3195			9	31											264.32	0.1923	5	7	344.34	0.2959	8	14	283.45	0.213	6	10	338	38.1	7.39
	B4E128	Schlafen family member 5 OS=Homo sapiens GN=SLFN5 PE=1 SV=1 - [B4E128_HUMAN]	0.2776			9	31											264.32	0.1671	5	7	344.34	0.2571	8	14	283.45	0.1851	6	10	389	43.9	8.07
46	P10316	HLA class I histocompatibility antigen, A-69 alpha chain OS=Homo sapiens GN=HLA-A PE=1 SV=2 - [1A69_HUMAN]	43.29	7	2	19	146	6.22874e+08	1.56962	3	19.7945	1.51712	3	15.5908	1.86285	2	14.4228	1303.7	40	15	38	1732.3	40	16	56	1500.36	43.29	16	52	365	40.9512	6.90283		0.650414	0.601336	0.897509		0.716419	1.6431	0.158736	0.221569
	P01892	HLA class I histocompatibility antigen, A-2 alpha chain OS=Homo sapiens GN=HLA-A PE=1 SV=1 - [1A02_HUMAN]	0.3753			17	131											1167.71	0.3616	14	34	1599.98	0.3616	15	52	1361.06	0.3753	14	45	365	40.9	6.99
47	Q5R3B4	Mitochondrial pyruvate carrier 2 (Fragment) OS=Homo sapiens GN=MPC2 PE=1 SV=1 - [Q5R3B4_HUMAN]	40.95	2	4	4	40	3.49555e+07	1.27856	4	1.69411	1.7923	5	8.02444	1.9316	5	4.68352	250.2	33.33	3	12	317.617	40.95	4	15	241.034	33.33	3	13	105	11.6732	10.1987		0.354519	0.841811	0.949797		0.715376	1.64191	0.317141	0.443321
	O95563	Mitochondrial pyruvate carrier 2 OS=Homo sapiens GN=MPC2 PE=1 SV=1 - [MPC2_HUMAN]	0.3386			4	40											250.2	0.2756	3	12	317.62	0.3386	4	15	241.03	0.2756	3	13	127	14.3	10.43
48	P56378	6.8 kDa mitochondrial proteolipid OS=Homo sapiens GN=MP68 PE=1 SV=1 - [68MP_HUMAN]	32.76	3	2	2	19	2.42896e+08	1.32902	5	12.3222	1.9087	4	8.07975	1.73946	3	18.5044	128.456	32.76	2	7	65.35	32.76	2	6	89.07	32.76	2	6	58	6.65759	10.0815		0.410361	0.932591	0.798638		0.713863	1.64019	0.27124	0.379961
	G3V556	6.8 kDa mitochondrial proteolipid OS=Homo sapiens GN=C14orf2 PE=1 SV=1 - [G3V556_HUMAN]	0.1919			2	19											128.46	0.1919	2	7	65.35	0.1919	2	6	89.07	0.1919	2	6	99	11.3	9.16
49	Q9BWK5	Modulator of retrovirus infection homolog OS=Homo sapiens GN=MRI PE=1 SV=2 - [MRI_HUMAN]	14.01	1	2	2	7	4.50706e+07	1.45444	1		1.88883	2	4.56699	1.60213	1		80.5	8.28	1	2	112.13	14.01	2	4	38.1	8.28	1	1	157	16.8183	5.18604		0.540461	0.917493	0.67999		0.712648	1.63881	0.190626	0.26749
50	O95299	NADH dehydrogenase [ubiquinone] 1 alpha subcomplex subunit 10, mitochondrial OS=Homo sapiens GN=NDUFA10 PE=1 SV=1 - [NDUAA_HUMAN]	34.65	8	12	12	55	1.34081e+08	1.20953	9	10.3791	1.75904	11	37.4763	2.0635	12	12.2789	592.249	26.2	9	17	569.935	27.32	10	17	667.231	32.96	11	21	355	40.7249	8.48486		0.274445	0.814787	1.04509		0.711441	1.63744	0.395581	0.556027
	E7ESZ7	NADH dehydrogenase [ubiquinone] 1 alpha subcomplex subunit 10, mitochondrial OS=Homo sapiens GN=NDUFA10 PE=1 SV=1 - [E7ESZ7_HUMAN]	0.3154			12	55											592.25	0.2385	9	17	569.94	0.2487	10	17	667.23	0.3	11	21	390	44.7	8.34
	C9J6X0	NADH dehydrogenase [ubiquinone] 1 alpha subcomplex subunit 10, mitochondrial (Fragment) OS=Homo sapiens GN=NDUFA10 PE=1 SV=2 - [C9J6X0_HUMAN]	0.2705			6	29											288.8	0.2459	5	9	253.86	0.2705	6	9	321.44	0.2459	5	11	244	27.7	9.66
	Q8WXC9	NADH dehydrogenase [ubiquinone] 1 alpha subcomplex subunit 10, mitochondrial OS=Homo sapiens GN=NDUFA10 PE=1 SV=1 - [Q8WXC9_HUMAN]	0.2331			10	45											437.61	0.1632	7	13	418.83	0.1981	9	15	511.92	0.2191	9	17	429	48.5	7.21
51	Q96HR8-2	Isoform 2 of H/ACA ribonucleoprotein complex non-core subunit NAF1 OS=Homo sapiens GN=NAF1 - [NAF1_HUMAN]	12.08	3	4	4	15	2.37441e+07	1.27626	2	28.505	2.16633	3	3.90579	1.56401	3	1.40108	99.6133	5.14	2	3	286.13	6.43	2	6	306.117	9.51	3	6	389	41.8685	4.66553		0.351918	1.11525	0.64525		0.70414	1.62917	0.385058	0.546849
	Q96HR8	H/ACA ribonucleoprotein complex non-core subunit NAF1 OS=Homo sapiens GN=NAF1 PE=1 SV=2 - [NAF1_HUMAN]	0.0951			4	15											99.61	0.0405	2	3	286.13	0.0506	2	6	306.12	0.0749	3	6	494	53.7	4.87
52	Q9H2H9	Sodium-coupled neutral amino acid transporter 1 OS=Homo sapiens GN=SLC38A1 PE=1 SV=1 - [S38A1_HUMAN]	9.65	3	7	7	23	9.31261e+07	1.23307	4	5.36957	2.11464	2	0.822241	1.65554	6	25.4485	132.59	6.78	4	6	95.68	3.7	3	6	205.15	8.01	6	11	487	54.0122	7.02002		0.302255	1.08041	0.7273		0.703321	1.62825	0.389631	0.553987
	Q96HR8	H/ACA ribonucleoprotein complex non-core subunit NAF1 OS=Homo sapiens GN=NAF1 PE=1 SV=2 - [NAF1_HUMAN]	0.0951			4	15											99.61	0.0405	2	3	286.13	0.0506	2	6	306.12	0.0749	3	6	494	53.7	4.87
53	E9PSC8	Uncharacterized protein C11orf57 (Fragment) OS=Homo sapiens GN=C11orf57 PE=1 SV=1 - [E9PSC8_HUMAN]	21.24	7	2	2	5	2.35323e+07	1.41029	1		1.83364	1		1.66547	1		66.59	11.5	1	1	64.15	11.5	1	1	121.807	21.24	2	3	113	13.3584	8.76318		0.495988	0.87471	0.735932		0.70221	1.627	0.1916	0.272853
	E9PLE3	Uncharacterized protein C11orf57 OS=Homo sapiens GN=C11orf57 PE=4 SV=1 - [E9PLE3_HUMAN]	0.2087			2	5											66.59	0.113	1	1	64.15	0.113	1	1	121.81	0.2087	2	3	115	13.9	8.62
	E9PKA8	Uncharacterized protein C11orf57 (Fragment) OS=Homo sapiens GN=C11orf57 PE=1 SV=1 - [E9PKA8_HUMAN]	0.1116			2	5											66.59	0.0605	1	1	64.15	0.0605	1	1	121.81	0.1116	2	3	215	25	9.64
	Q6ZUT1-3	Isoform 3 of Uncharacterized protein C11orf57 OS=Homo sapiens GN=C11orf57 - [CK057_HUMAN]	0.0909			2	5											66.59	0.0492	1	1	64.15	0.0492	1	1	121.81	0.0909	2	3	264	30.8	9.72
	Q6ZUT1	Uncharacterized protein C11orf57 OS=Homo sapiens GN=C11orf57 PE=1 SV=2 - [CK057_HUMAN]	0.0822			2	5											66.59	0.0445	1	1	64.15	0.0445	1	1	121.81	0.0822	2	3	292	34.1	9.73
	Q6ZUT1-2	Isoform 2 of Uncharacterized protein C11orf57 OS=Homo sapiens GN=C11orf57 - [CK057_HUMAN]	0.0819			2	5											66.59	0.0444	1	1	64.15	0.0444	1	1	121.81	0.0819	2	3	293	34.2	9.73
54	J3QSH4	Vascular endothelial zinc finger 1 OS=Homo sapiens GN=VEZF1 PE=1 SV=1 - [J3QSH4_HUMAN]	9.18	3	3	4	14	8.1428e+07	1.59127	2	6.21429	1.85966	2	3.95479	1.41238	2	11.1313	101.777	3.71	2	3	197.99	9.18	4	7	136.41	3.71	2	4	512	55.7582	9.56885		0.670183	0.895038	0.49813		0.687784	1.61081	0.199039	0.289391
	Q14119	Vascular endothelial zinc finger 1 OS=Homo sapiens GN=VEZF1 PE=1 SV=2 - [VEZF1_HUMAN]	0.0902			4	14											101.78	0.0365	2	3	197.99	0.0902	4	7	136.41	0.0365	2	4	521	56.9	9.52
	J9JIC7	Vascular endothelial zinc finger 1 (Fragment) OS=Homo sapiens GN=VEZF1 PE=1 SV=1 - [J9JIC7_HUMAN]	0.0882			2	10											96.83	0.0353	1	2	172.55	0.0882	2	5	126.47	0.0353	1	3	340	37.4	9.41
55	P41567	Eukaryotic translation initiation factor 1 OS=Homo sapiens GN=EIF1 PE=1 SV=1 - [EIF1_HUMAN]	85.84	3	7	15	116	5.23697e+08	1.21916	7	9.78914	2.44301	9	16.4978	1.39504	11	9.50653	1623.65	82.3	11	36	1499.93	82.3	12	37	1639.67	85.84	15	43	113	12.7246	7.44482		0.285884	1.28866	0.480307		0.68495	1.60765	0.531788	0.77639
	K7EM18	Eukaryotic translation initiation factor 1 OS=Homo sapiens GN=EIF1 PE=1 SV=1 - [K7EM18_HUMAN]	0.7686			14	115											1623.65	0.7686	11	36	1499.93	0.7686	12	37	1635.03	0.7686	14	42	121	13.6	7.9
56	H3BN98	Uncharacterized protein (Fragment) OS=Homo sapiens PE=4 SV=2 - [H3BN98_HUMAN]	29.11	8	2	9	175	2.72839e+09	1.24985	3	20.4588	1.85091	3	23.3903	1.79526	3	22.3836	1336.92	29.11	9	71	1010.06	26.58	7	53	874.838	27.85	8	51	237	27.1504	9.5542		0.32176	0.888237	0.844191		0.684729	1.6074	0.315111	0.460199
	I3L246	40S ribosomal protein S15a OS=Homo sapiens GN=RPS15A PE=4 SV=1 - [I3L246_HUMAN]	0.4775			7	158											1268.36	0.4775	7	65	934.78	0.4234	5	48	779.66	0.4505	6	45	111	12.3	9
57	Q6P1N9	Putative deoxyribonuclease TATDN1 OS=Homo sapiens GN=TATDN1 PE=1 SV=2 - [TATD1_HUMAN]	61.28	12	15	16	57	2.12875e+08	1.26192	11	13.6241	2.12474	13	21.0804	1.54551	9	30.81	549.788	43.43	11	19	630.13	45.45	13	23	451.137	40.07	10	15	297	33.5799	6.96143		0.335621	1.08729	0.62808		0.683664	1.60621	0.378904	0.554226
	G5EA19	Putative deoxyribonuclease TATDN1 OS=Homo sapiens GN=TATDN1 PE=1 SV=1 - [G5EA19_HUMAN]	0.6329			12	44											374.94	0.4155	8	13	451.35	0.4058	9	17	421.35	0.5314	9	14	207	23.6	7.11
	U3KQS5	Putative deoxyribonuclease TATDN1 OS=Homo sapiens GN=TATDN1 PE=1 SV=1 - [U3KQS5_HUMAN]	0.6238			12	44											374.94	0.4095	8	13	451.35	0.4	9	17	421.35	0.5238	9	14	210	24.1	7.06
	Q6P1N9-2	Isoform 2 of Putative deoxyribonuclease TATDN1 OS=Homo sapiens GN=TATDN1 - [TATD1_HUMAN]	0.608			13	42											403.19	0.424	9	15	396.46	0.42	10	17	256.67	0.356	7	10	250	28.1	6.52
	H0YBX2	Putative deoxyribonuclease TATDN1 (Fragment) OS=Homo sapiens GN=TATDN1 PE=1 SV=1 - [H0YBX2_HUMAN]	0.5842			11	42											374.94	0.4257	8	13	415.65	0.3515	8	15	421.35	0.5446	9	14	202	22.7	8.37
	E5RG17	Putative deoxyribonuclease TATDN1 (Fragment) OS=Homo sapiens GN=TATDN1 PE=1 SV=1 - [E5RG17_HUMAN]	0.5124			15	52											466.36	0.3478	10	16	549.95	0.3665	12	21	451.14	0.3696	10	15	322	36.4	7.65
	E5RGF2	Putative deoxyribonuclease TATDN1 OS=Homo sapiens GN=TATDN1 PE=1 SV=1 - [E5RGF2_HUMAN]	0.4571			10	31											199.61	0.2381	6	9	248.56	0.3381	8	13	200.68	0.319	6	9	210	23.9	8.02
58	P31947	14-3-3 protein sigma OS=Homo sapiens GN=SFN PE=1 SV=1 - [1433S_HUMAN]	50.81	2	11	15	344	6.09919e+09	1.33963	20	16.6216	1.87657	22	11.912	1.64452	15	10.9986	2551.37	47.98	14	114	3158.4	47.98	14	150	1708.35	50.81	13	80	248	27.7567	4.7417		0.42184	0.908098	0.717668		0.682535	1.60496	0.245026	0.358993
	P31947-2	Isoform 2 of 14-3-3 protein sigma OS=Homo sapiens GN=SFN - [1433S_HUMAN]	0.4722			13	317											2212.65	0.4398	12	106	2888.16	0.4398	12	139	1451.51	0.4722	11	72	216	24.3	4.82
59	Q13888	General transcription factor IIH subunit 2 OS=Homo sapiens GN=GTF2H2 PE=1 SV=1 - [TF2H2_HUMAN]	24.3	10	7	7	11	2.44425e+07	1.22205	5	13.0604	2.07435	1		1.62455	2	8.00557	132.57	24.3	7	7	36.98	6.08	1	1	94.9333	9.87	3	3	395	44.3901	6.75635		0.289301	1.05266	0.700039		0.680666	1.60288	0.382048	0.561285
	D6RIT7	General transcription factor IIH subunit 2-like protein OS=Homo sapiens GN=GTF2H2C PE=1 SV=1 - [D6RIT7_HUMAN]	0.4565			4	5											84.29	0.4565	4	4		0			38.27	0.0978	1	1	92	11	6.33
	R4GMS9	General transcription factor IIH subunit 2 (Fragment) OS=Homo sapiens GN=GTF2H2 PE=1 SV=1 - [R4GMS9_HUMAN]	0.3421			4	6											87.92	0.3421	4	4	36.98	0.1579	1	1	38.27	0.0592	1	1	152	17.4	9.19
	D6RGC9	General transcription factor IIH subunit 2 OS=Homo sapiens GN=GTF2H2C PE=1 SV=1 - [D6RGC9_HUMAN]	0.3415			4	5											84.29	0.3415	4	4		0			38.27	0.0732	1	1	123	14.5	6.34
	D6RJD3	General transcription factor IIH subunit 2-like protein OS=Homo sapiens GN=GTF2H2C PE=1 SV=1 - [D6RJD3_HUMAN]	0.2545			4	5											84.29	0.2545	4	4		0			38.27	0.0545	1	1	165	19.3	7.03
	D6RID8	General transcription factor IIH subunit 2-like protein (Fragment) OS=Homo sapiens GN=GTF2H2C PE=1 SV=1 - [D6RID8_HUMAN]	0.2292			5	7											89.11	0.2292	5	5		0			51.26	0.0988	2	2	253	28.5	8.1
	J3KQC7	General transcription factor IIH subunit 2 OS=Homo sapiens GN=GTF2H2 PE=1 SV=1 - [J3KQC7_HUMAN]	0.1893			4	7											80.26	0.1893	4	4	36.98	0.071	1	1	72.33	0.0888	2	2	338	37.6	6.77
	Q6P1K8	General transcription factor IIH subunit 2-like protein OS=Homo sapiens GN=GTF2H2C PE=1 SV=1 - [T2H2L_HUMAN]	0.1823			6	9											128.07	0.1823	6	6		0			94.93	0.0987	3	3	395	44.4	6.6
60	P68371	Tubulin beta-4B chain OS=Homo sapiens GN=TUBB4B PE=1 SV=1 - [TBB4B_HUMAN]	73.03	10	1	32	2437	5.41189e+10	1.31295	5	6.03972	1.96313	6	5.09125	1.59501	9	3.40412	26736.8	73.03	31	810	24150.9	72.58	30	752	29364.5	73.03	31	875	445	49.799	4.89404		0.392813	0.973155	0.673564		0.679844	1.60197	0.290222	0.426895
61	Q96RU3-4	Isoform 4 of Formin-binding protein 1 OS=Homo sapiens GN=FNBP1 - [FNBP1_HUMAN]	8.89	7	5	5	14	4.29439e+07	1.34119	3	14.9254	1.71305	4	27.6855	1.78865	3	30.107	74.6	4.17	2	4	111.38	8.71	4	6	46.15	8.89	4	4	551	64.0165	5.19873		0.423513	0.776564	0.838869		0.679649	1.60175	0.223997	0.329578
	H0Y7W6	Formin-binding protein 1 (Fragment) OS=Homo sapiens GN=FNBP1 PE=1 SV=2 - [H0Y7W6_HUMAN]	0.0863			5	14											74.6	0.0405	2	4	111.38	0.0845	4	6	46.15	0.0863	4	4	568	65.3	5.97
	Q96RU3-3	Isoform 3 of Formin-binding protein 1 OS=Homo sapiens GN=FNBP1 - [FNBP1_HUMAN]	0.0828			5	14											74.6	0.0389	2	4	111.38	0.0811	4	6	46.15	0.0828	4	4	592	68.8	5.81
	E9PGQ4	Formin-binding protein 1 OS=Homo sapiens GN=FNBP1 PE=1 SV=1 - [E9PGQ4_HUMAN]	0.0806			5	14											74.6	0.0378	2	4	111.38	0.0789	4	6	46.15	0.0806	4	4	608	70.3	5.66
	Q96RU3-2	Isoform 2 of Formin-binding protein 1 OS=Homo sapiens GN=FNBP1 - [FNBP1_HUMAN]	0.0795			5	14											74.6	0.0373	2	4	111.38	0.0779	4	6	46.15	0.0795	4	4	616	71.1	5.8
	Q96RU3	Formin-binding protein 1 OS=Homo sapiens GN=FNBP1 PE=1 SV=2 - [FNBP1_HUMAN]	0.0794			5	14											74.6	0.0373	2	4	111.38	0.0778	4	6	46.15	0.0794	4	4	617	71.3	5.72
62	Q53S33	BolA-like protein 3 OS=Homo sapiens GN=BOLA3 PE=1 SV=1 - [BOLA3_HUMAN]	42.99	2	6	6	30	6.06546e+07	1.42623	5	25.9643	2.13693	6	32.2844	1.3474	6	11.4623	221.935	42.06	5	10	226.454	42.06	5	10	211.115	42.99	5	10	107	12.1064	9.64209		0.512207	1.09554	0.43018		0.679309	1.60137	0.362793	0.534061
63	P13693	Translationally-controlled tumor protein OS=Homo sapiens GN=TPT1 PE=1 SV=1 - [TCTP_HUMAN]	86.63	11	7	11	184	1.54825e+09	1.19957	19	13.2352	1.87134	18	18.1747	1.79773	20	14.1618	1589.76	55.23	9	68	1276.98	39.53	7	60	1365.05	73.84	10	56	172	19.5826	4.93213		0.262518	0.904071	0.84618		0.670923	1.59209	0.354872	0.528931
	P13693-2	Isoform 2 of Translationally-controlled tumor protein OS=Homo sapiens GN=TPT1 - [TCTP_HUMAN]	0.8333			7	94											635.12	0.442	5	38	427.6	0.2826	4	33	391.02	0.6739	6	23	138	15.6	5.07
	J3KPG2	Translationally-controlled tumor protein OS=Homo sapiens GN=TPT1 PE=1 SV=1 - [J3KPG2_HUMAN]	0.8125			9	126											1052.43	0.475	7	49	765.85	0.3375	6	42	852.35	0.675	8	35	160	18.1	4.96
	Q5W0H4	Translationally-controlled tumor protein OS=Homo sapiens GN=TPT1 PE=1 SV=1 - [Q5W0H4_HUMAN]	0.7926			11	184											1589.76	0.5053	9	68	1276.98	0.3617	7	60	1365.05	0.6755	10	56	188	21.5	5.49
	E9PJF7	Translationally-controlled tumor protein (Fragment) OS=Homo sapiens GN=TPT1 PE=1 SV=1 - [E9PJF7_HUMAN]	0.6852			7	116											987.01	0.3951	6	45	713.94	0.2593	5	39	784.66	0.5494	6	32	162	18.2	4.79
64	P43490	Nicotinamide phosphoribosyltransferase OS=Homo sapiens GN=NAMPT PE=1 SV=1 - [NAMPT_HUMAN]	76.37	5	34	34	242	6.76864e+08	1.38343	41	15.0722	1.9257	45	28.4142	1.49522	45	18.3367	1594.31	63.95	27	69	2314.4	69.25	29	84	2594.06	76.37	30	89	491	55.4866	7.15186		0.468247	0.945387	0.580354		0.664663	1.5852	0.249492	0.375367
	Q5SYT8	Protein NAMPTL (Fragment) OS=Homo sapiens GN=NAMPTL PE=4 SV=1 - [Q5SYT8_HUMAN]	0.6229			29	209											1275.69	0.5678	24	61	1915.22	0.6229	26	74	2063.82	0.6229	25	74	472	53.4	7.8
65	A6NNI4	CD9 antigen OS=Homo sapiens GN=CD9 PE=1 SV=1 - [A6NNI4_HUMAN]	37.74	4	6	6	45	4.57742e+08	1.3716	7	24.6078	1.63755	8	11.6161	1.75741	7	6.2537	402.9	29.56	5	15	327.427	37.74	6	14	470.49	29.56	5	16	159	17.752	6.29053		0.455861	0.711543	0.813454		0.660286	1.5804	0.184225	0.279007
	P21926	CD9 antigen OS=Homo sapiens GN=CD9 PE=1 SV=4 - [CD9_HUMAN]	0.2632			6	45											402.9	0.2061	5	15	327.43	0.2632	6	14	470.49	0.2061	5	16	228	25.4	7.15
	G8JLH6	CD9 antigen (Fragment) OS=Homo sapiens GN=CD9 PE=1 SV=1 - [G8JLH6_HUMAN]	0.2632			6	45											402.9	0.2061	5	15	327.43	0.2632	6	14	470.49	0.2061	5	16	228	25.4	6.52
66	Q8NEM7-2	Isoform 2 of Transcription factor SPT20 homolog OS=Homo sapiens GN=SUPT20H - [SP20H_HUMAN]	5.73	6	4	4	10	1.37279e+07	1.36555	1		1.85949	1		1.55131	3	2.45191	112.11	2.05	1	2	68.42	2.46	2	3	123.137	5.73	4	5	733	80.0512	8.19189		0.449482	0.89491	0.633483		0.659292	1.57931	0.223833	0.339505
	C9JQS2	Transcription factor SPT20 homolog (Fragment) OS=Homo sapiens GN=SUPT20H PE=1 SV=1 - [C9JQS2_HUMAN]	0.1053			2	3												0			68.42	0.0579	1	1	72.42	0.1053	2	2	190	22.1	6.21
	Q8NEM7	Transcription factor SPT20 homolog OS=Homo sapiens GN=SUPT20H PE=1 SV=2 - [SP20H_HUMAN]	0.0539			4	10											112.11	0.0193	1	2	68.42	0.0231	2	3	123.14	0.0539	4	5	779	85.7	8.48
	E7ER46	Transcription factor SPT20 homolog OS=Homo sapiens GN=SUPT20H PE=1 SV=1 - [E7ER46_HUMAN]	0.0518			4	10											112.11	0.0185	1	2	68.42	0.0222	2	3	123.14	0.0518	4	5	811	88	8.19
	B4E2D5	Transcription factor SPT20 homolog OS=Homo sapiens GN=SUPT20H PE=1 SV=1 - [B4E2D5_HUMAN]	0.0442			2	5											112.11	0.0301	1	2		0			76.55	0.0442	2	3	498	56	8.21
	R4GND2	Transcription factor SPT20 homolog OS=Homo sapiens GN=SUPT20H PE=1 SV=1 - [R4GND2_HUMAN]	0.0421			2	5											112.11	0.0287	1	2		0			76.55	0.0421	2	3	522	58.7	8.19
67	P10606	Cytochrome c oxidase subunit 5B, mitochondrial OS=Homo sapiens GN=COX5B PE=1 SV=2 - [COX5B_HUMAN]	35.66	1	8	8	46	5.21206e+08	1.27004	6	8.73497	1.61238	8	4.97018	1.91767	9	28.4388	317.295	31.01	6	13	357.892	24.81	5	17	314.741	29.46	7	16	129	13.6869	8.80713		0.344872	0.689188	0.939355		0.657805	1.57768	0.298481	0.453753
68	Q9Y5S9-2	Isoform 2 of RNA-binding protein 8A OS=Homo sapiens GN=RBM8A - [RBM8A_HUMAN]	30.06	2	4	4	16	4.91522e+08	1.34258	3	1.78316	1.86818	3	9.32069	1.54023	3	2.84154	177.19	24.86	3	6	175	24.86	3	5	99.1533	16.18	3	5	173	19.7477	5.92236		0.425004	0.901631	0.623141		0.649925	1.56909	0.23944	0.368411
	Q9Y5S9	RNA-binding protein 8A OS=Homo sapiens GN=RBM8A PE=1 SV=1 - [RBM8A_HUMAN]	0.2989			4	16											177.19	0.2471	3	6	175	0.2471	3	5	99.15	0.1609	3	5	174	19.9	5.72
69	O43399	Tumor protein D54 OS=Homo sapiens GN=TPD52L2 PE=1 SV=2 - [TPD54_HUMAN]	79.13	3	4	17	124	1.16429e+09	1.48331	4	22.3487	1.87385	3	4.68303	1.3878	6	30.2046	1745.71	68.93	15	35	1735.42	71.36	14	43	1908.08	73.79	15	46	206	22.2243	5.36377		0.56882	0.906003	0.472802		0.649209	1.56831	0.227514	0.350448
	O43399-5	Isoform 5 of Tumor protein D54 OS=Homo sapiens GN=TPD52L2 - [TPD54_HUMAN]	0.7409			17	124											1745.71	0.6455	15	35	1735.42	0.6682	14	43	1908.08	0.6909	15	46	220	23.8	5.73
	O43399-7	Isoform 7 of Tumor protein D54 OS=Homo sapiens GN=TPD52L2 - [TPD54_HUMAN]	0.7118			17	124											1745.71	0.6201	15	35	1735.42	0.6419	14	43	1908.08	0.6638	15	46	229	24.8	6.42
70	Q9H2H8	Peptidyl-prolyl cis-trans isomerase-like 3 OS=Homo sapiens GN=PPIL3 PE=1 SV=1 - [PPIL3_HUMAN]	73.29	7	12	12	63	2.03292e+08	1.19066	8	22.6075	1.77682	9	27.1716	1.82222	12	23.0932	472.549	49.69	8	17	619.939	49.69	9	19	791.3	73.29	12	27	161	18.1429	6.78564		0.251767	0.829301	0.865697		0.648922	1.568	0.344427	0.530768
	B8ZZ77	Peptidyl-prolyl cis-trans isomerase-like 3 OS=Homo sapiens GN=PPIL3 PE=1 SV=1 - [B8ZZ77_HUMAN]	0.6624			11	58											440.32	0.4204	7	16	537.54	0.4204	8	17	725.69	0.6624	11	25	157	17.7	7.02
	C9K058	Peptidyl-prolyl cis-trans isomerase (Fragment) OS=Homo sapiens GN=PPIL3 PE=1 SV=1 - [C9K058_HUMAN]	0.65			6	32											263.85	0.55	4	8	446.33	0.55	5	12	357.6	0.65	6	12	80	9	6.51
	Q9H2H8-2	Isoform 2 of Peptidyl-prolyl cis-trans isomerase-like 3 OS=Homo sapiens GN=PPIL3 - [PPIL3_HUMAN]	0.6303			11	58											440.32	0.4	7	16	537.54	0.4	8	17	725.69	0.6303	11	25	165	18.6	7.01
	H7BZ14	Peptidyl-prolyl cis-trans isomerase (Fragment) OS=Homo sapiens GN=PPIL3 PE=1 SV=1 - [H7BZ14_HUMAN]	0.5889			11	58											386.73	0.3778	7	15	536.05	0.3778	8	17	744.35	0.5889	11	26	180	20.3	7.43
71	Q8IYS1	Peptidase M20 domain-containing protein 2 OS=Homo sapiens GN=PM20D2 PE=1 SV=2 - [P20D2_HUMAN]	13.53	1	4	5	20	3.11324e+07	1.58764	2	48.6919	1.46938	1		1.64654	2	52.5053	149.698	8.94	4	7	77.8242	3.44	2	4	255.011	11.01	4	9	436	47.746	5.84619		0.666884	0.555211	0.719435		0.647177	1.5661	0.0838667	0.129589
72	Q15714-2	Isoform 2 of TSC22 domain family protein 1 OS=Homo sapiens GN=TSC22D1 - [T22D1_HUMAN]	68.06	11	6	7	24	2.75825e+08	1.24756	1		1.97902	4	5.27665	1.55573	4	6.40607	293.02	25.69	3	5	353.873	68.06	7	12	225.631	36.81	4	7	144	15.6699	5.19873		0.319106	0.984785	0.637591		0.64716	1.56608	0.332943	0.514467
	Q15714-3	Isoform 3 of TSC22 domain family protein 1 OS=Homo sapiens GN=TSC22D1 - [T22D1_HUMAN]	0.1402			5	19											178.53	0.0359	2	4	217.48	0.1402	5	9	168.35	0.0479	3	6	585	59.8	4.58
	Q15714	TSC22 domain family protein 1 OS=Homo sapiens GN=TSC22D1 PE=1 SV=3 - [T22D1_HUMAN]	0.0764			5	19											178.53	0.0196	2	4	217.48	0.0764	5	9	168.35	0.0261	3	6	1073	109.6	5.64
73	Q9NW13	RNA-binding protein 28 OS=Homo sapiens GN=RBM28 PE=1 SV=3 - [RBM28_HUMAN]	36.23	4	23	27	139	1.90448e+08	1.2636	23	24.6761	1.76935	17	18.8138	1.70481	22	21.8262	1781.42	31.75	23	49	1280.53	26.22	19	37	1819.54	31.62	22	53	759	85.6847	9.21729		0.337543	0.823223	0.769609		0.643459	1.56207	0.266283	0.413831
	Q9NW13-2	Isoform 2 of RNA-binding protein 28 OS=Homo sapiens GN=RBM28 - [RBM28_HUMAN]	0.4078			25	133											1760.77	0.377	22	47	1260.51	0.3091	18	35	1758.45	0.3511	20	51	618	69.9	8.54
74	Q76FK4-4	Isoform 4 of Nucleolar protein 8 OS=Homo sapiens GN=NOL8 - [NOL8_HUMAN]	18.51	13	16	16	55	5.41222e+07	1.21405	10	20.0873	2.12968	11	28.9891	1.47307	17	64.9247	340.705	10.63	9	16	381.972	11.25	10	18	466.387	16.83	12	21	1129	127.259	7.92822		0.279826	1.09064	0.558826		0.643096	1.56168	0.411921	0.640528
	F5GWN9	Nucleolar protein 8 (Fragment) OS=Homo sapiens GN=NOL8 PE=1 SV=1 - [F5GWN9_HUMAN]	0.3269			11	42											266.25	0.1501	5	12	265.02	0.1961	7	13	389.05	0.3099	9	17	413	46.5	9.16
	F8WE42	Nucleolar protein 8 (Fragment) OS=Homo sapiens GN=NOL8 PE=1 SV=2 - [F8WE42_HUMAN]	0.2033			15	54											308.78	0.1115	8	15	381.97	0.1311	10	18	466.39	0.1961	12	21	969	108.4	7.66
	F5H101	Nucleolar protein 8 OS=Homo sapiens GN=NOL8 PE=1 SV=1 - [F5H101_HUMAN]	0.1816			15	54											308.78	0.0995	8	15	381.97	0.1171	10	18	466.39	0.1751	12	21	1085	121.5	6.9
	Q76FK4	Nucleolar protein 8 OS=Homo sapiens GN=NOL8 PE=1 SV=1 - [NOL8_HUMAN]	0.1791			16	55											340.71	0.1028	9	16	381.97	0.1088	10	18	466.39	0.1628	12	21	1167	131.5	7.09
	Q76FK4-2	Isoform 2 of Nucleolar protein 8 OS=Homo sapiens GN=NOL8 - [NOL8_HUMAN]	0.1538			13	51											284.47	0.0983	8	15	380.76	0.1092	9	17	334.62	0.1429	10	19	1099	123.9	7.18
75	P12004	Proliferating cell nuclear antigen OS=Homo sapiens GN=PCNA PE=1 SV=1 - [PCNA_HUMAN]	64.37	1	15	15	205	2.42313e+09	1.30434	34	11.683	1.77351	31	15.6676	1.63021	28	10.3939	1713.62	52.87	13	70	1839.93	49.81	12	73	1553.68	61.3	14	62	261	28.7503	4.69092		0.383322	0.826609	0.705061		0.638331	1.55653	0.229054	0.358832
76	B4DQ51	Short/branched chain-specific acyl-CoA dehydrogenase, mitochondrial OS=Homo sapiens GN=ACADSB PE=1 SV=1 - [B4DQ51_HUMAN]	22.42	2	5	5	14	2.92912e+07	1.33598	1		1.73549	3	1.84221	1.61901	1		188.32	13.94	3	4	291.5	19.39	4	5	168.587	16.97	4	5	330	36.0023	6.23975		0.417898	0.79534	0.695115		0.636118	1.55414	0.195515	0.307357
	P45954	Short/branched chain specific acyl-CoA dehydrogenase, mitochondrial OS=Homo sapiens GN=ACADSB PE=1 SV=1 - [ACDSB_HUMAN]	0.1713			5	14											188.32	0.1065	3	4	291.5	0.1481	4	5	168.59	0.1296	4	5	432	47.5	6.99
77	P30048-2	Isoform 2 of Thioredoxin-dependent peroxide reductase, mitochondrial OS=Homo sapiens GN=PRDX3 - [PRDX3_HUMAN]	57.14	2	11	11	155	1.71203e+09	1.39516	18	27.584	1.76838	24	36.3269	1.51892	22	21.0714	1371.89	39.5	7	51	1508.71	52.1	8	53	1490.33	44.54	10	51	238	25.8223	7.45947		0.48043	0.822431	0.603045		0.635302	1.55326	0.173268	0.272733
	P30048	Thioredoxin-dependent peroxide reductase, mitochondrial OS=Homo sapiens GN=PRDX3 PE=1 SV=3 - [PRDX3_HUMAN]	0.5313			11	155											1371.89	0.3672	7	51	1508.71	0.4844	8	53	1490.33	0.4141	10	51	256	27.7	7.78
78	Q8WUX1	Sodium-coupled neutral amino acid transporter 5 OS=Homo sapiens GN=SLC38A5 PE=1 SV=1 - [S38A5_HUMAN]	10.59	7	6	6	15	1.28449e+08	1.45394	3	25.4295	1.753	1		1.46214	3	4.14306	132.614	10.38	5	6	77.0167	2.33	2	3	159.351	9.11	5	6	472	51.4229	8.20654		0.539971	0.809823	0.548081		0.632625	1.55038	0.153511	0.242658
	C9JJU1	Sodium-coupled neutral amino acid transporter 5 (Fragment) OS=Homo sapiens GN=SLC38A5 PE=1 SV=2 - [C9JJU1_HUMAN]	0.2393			4	7											101.28	0.2393	4	4		0			95.99	0.1963	3	3	163	17.4	6.76
	C9JMY2	Sodium-coupled neutral amino acid transporter 5 (Fragment) OS=Homo sapiens GN=SLC38A5 PE=1 SV=1 - [C9JMY2_HUMAN]	0.2042			4	7											101.28	0.2042	4	4		0			95.99	0.1675	3	3	191	20.5	7.4
	C9JHH7	Sodium-coupled neutral amino acid transporter 5 (Fragment) OS=Homo sapiens GN=SLC38A5 PE=1 SV=2 - [C9JHH7_HUMAN]	0.1789			4	7											101.28	0.1789	4	4		0			95.99	0.1468	3	3	218	23.6	8.16
	C9JWG4	Sodium-coupled neutral amino acid transporter 5 (Fragment) OS=Homo sapiens GN=SLC38A5 PE=1 SV=1 - [C9JWG4_HUMAN]	0.1434			4	7											101.28	0.1434	4	4		0			95.99	0.1176	3	3	272	29.3	6.51
	C9JNK4	Sodium-coupled neutral amino acid transporter 5 (Fragment) OS=Homo sapiens GN=SLC38A5 PE=1 SV=1 - [C9JNK4_HUMAN]	0.1398			4	7											101.28	0.1398	4	4		0			95.99	0.1147	3	3	279	30.1	6.25
	Q8WUX1-2	Isoform 2 of Sodium-coupled neutral amino acid transporter 5 OS=Homo sapiens GN=SLC38A5 - [S38A5_HUMAN]	0.0451			3	10											72.33	0.0428	2	3	77.02	0.0261	2	3	102.63	0.0451	3	4	421	45.9	8.34
79	O75874	Isocitrate dehydrogenase [NADP] cytoplasmic OS=Homo sapiens GN=IDH1 PE=1 SV=2 - [IDHC_HUMAN]	72.22	4	28	30	257	1.3788e+09	1.27068	34	17.4634	1.85752	36	12.2795	1.57641	44	20.5516	2665.24	54.83	21	77	2955.33	63.77	23	87	3137.51	64.25	27	93	414	46.6295	7.00537		0.345598	0.893375	0.656639		0.63187	1.54957	0.274727	0.434784
80	O43933	Peroxisome biogenesis factor 1 OS=Homo sapiens GN=PEX1 PE=1 SV=1 - [PEX1_HUMAN]	5.46	3	7	7	12	9.16958e+06	1.28988	1		1.96102	2	26.3505	1.47033	3	0.895274	56.65	0.94	1	2	230.705	4.29	5	6	77.17	2.1	3	4	1283	142.778	6.32861		0.367235	0.971601	0.556143		0.63166	1.54935	0.309179	0.489471
	E9PE75	Peroxisome biogenesis factor 1 OS=Homo sapiens GN=PEX1 PE=1 SV=1 - [E9PE75_HUMAN]	0.0572			5	10											56.65	0.0125	1	2	230.71	0.0572	5	6	51.33	0.0125	1	2	961	105.9	6.23
81	O00410	Importin-5 OS=Homo sapiens GN=IPO5 PE=1 SV=4 - [IPO5_HUMAN]	61.99	20	56	60	830	2.52719e+09	1.18079	121	17.1286	1.96589	109	16.3397	1.6001	116	19.0751	8451.15	55.88	50	279	8398.03	56.7	52	264	9656.84	57.06	56	287	1097	123.55	4.94482		0.239754	0.975182	0.678163		0.631033	1.54867	0.369972	0.586296
	O00410-2	Isoform 2 of Importin-5 OS=Homo sapiens GN=IPO5 - [IPO5_HUMAN]	0.6095			56	802											8240.65	0.5448	47	270	8245.04	0.5776	50	258	9357.47	0.5815	53	274	1037	116.9	4.96
	O00410-3	Isoform 3 of Importin-5 OS=Homo sapiens GN=IPO5 - [IPO5_HUMAN]	0.5874			59	829											8428.6	0.5274	49	278	8398.03	0.5578	52	264	9656.84	0.5614	56	287	1115	125.5	4.92
	H0Y8C6	Importin-5 (Fragment) OS=Homo sapiens GN=IPO5 PE=1 SV=1 - [H0Y8C6_HUMAN]	0.5823			58	813											8253.14	0.5214	48	273	8256.11	0.5523	51	261	9389.07	0.556	55	279	1099	123.8	5.06
	B4E0R6	Importin-5 OS=Homo sapiens GN=IPO5 PE=1 SV=1 - [B4E0R6_HUMAN]	0.5802			51	720											7030.31	0.5288	43	243	6855.2	0.5216	44	228	8021.66	0.5412	48	249	972	109.3	4.88
82	Q9UJY5	ADP-ribosylation factor-binding protein GGA1 OS=Homo sapiens GN=GGA1 PE=1 SV=1 - [GGA1_HUMAN]	20.81	15	8	9	27	7.27213e+07	1.50414	4	10.6307	1.54042	6	23.3822	1.59469	4	9.66	319.36	12.83	7	11	166.452	18.78	8	9	148.3	12.68	6	7	639	70.34	5.2876		0.588942	0.623326	0.673272		0.628513	1.54597	0.0424033	0.067466
	B0QYR6	ADP-ribosylation factor-binding protein GGA1 (Fragment) OS=Homo sapiens GN=GGA1 PE=1 SV=1 - [B0QYR6_HUMAN]	0.2967			5	15											122.16	0.2114	4	4	142.94	0.2967	5	6	130.65	0.2602	4	5	246	27.9	7.39
	Q9UJY5-4	Isoform 4 of ADP-ribosylation factor-binding protein GGA1 OS=Homo sapiens GN=GGA1 - [GGA1_HUMAN]	0.1866			8	26											319.36	0.1486	7	11	154.86	0.163	7	8	148.3	0.1467	6	7	552	61.3	5.97
	Q9UJY5-3	Isoform 3 of ADP-ribosylation factor-binding protein GGA1 OS=Homo sapiens GN=GGA1 - [GGA1_HUMAN]	0.1749			7	19											128.45	0.1219	6	6	145.82	0.1749	7	7	148.3	0.106	5	6	566	62.1	5.73
	Q9UJY5-2	Isoform 2 of ADP-ribosylation factor-binding protein GGA1 OS=Homo sapiens GN=GGA1 - [GGA1_HUMAN]	0.1733			7	20											312.1	0.1238	6	10	138.12	0.1518	6	6	135.19	0.0875	4	4	606	66.5	5.08
	Q6IC75	ADP-ribosylation factor-binding protein GGA1 OS=Homo sapiens GN=GGA1 PE=1 SV=1 - [Q6IC75_HUMAN]	0.1707			8	24											319.36	0.125	7	11	145.82	0.1509	7	7	148.3	0.0915	5	6	656	72.2	5.35
83	Q6F5E8-2	Isoform 2 of Leucine-rich repeat-containing protein 16C OS=Homo sapiens GN=RLTPR - [LR16C_HUMAN]	2.26	2	4	4	15	1.77188e+07	1.30244	2	9.23721	1.68104	3	4.22697	1.68644	4	59.5173	208.528	1.38	2	4	245.463	2.19	3	5	193.667	2.26	4	6	1372	148.116	6.55127		0.381221	0.749358	0.753978		0.628185	1.54562	0.21389	0.340488
	Q6F5E8	Leucine-rich repeat-containing protein 16C OS=Homo sapiens GN=RLTPR PE=1 SV=2 - [LR16C_HUMAN]	0.0216			4	15											208.53	0.0132	2	4	245.46	0.0209	3	5	193.67	0.0216	4	6	1435	154.6	6.76
84	Q9BT09	Protein canopy homolog 3 OS=Homo sapiens GN=CNPY3 PE=1 SV=1 - [CNPY3_HUMAN]	24.46	1	6	6	19	1.30407e+08	1.7528	1		1.51524	5	11.6129	1.38682	4	1.69445	72.81	13.31	3	4	222.57	20.5	5	9	199.17	12.95	3	6	278	30.7287	5.49072		0.809665	0.599544	0.471779		0.626996	1.54435	0.170607	0.272103
85	Q14186	Transcription factor Dp-1 OS=Homo sapiens GN=TFDP1 PE=1 SV=1 - [TFDP1_HUMAN]	24.63	5	6	6	29	6.73246e+07	1.36923	7	20.3183	1.77086	3	23.1134	1.51881	7	18.3534	464.392	24.63	6	12	269.851	18.05	5	7	402.135	21.95	5	10	410	45.0425	6.04932		0.453361	0.824452	0.602939		0.626917	1.54426	0.186704	0.297813
	Q5JSB6	Transcription factor Dp-1 (Fragment) OS=Homo sapiens GN=TFDP1 PE=1 SV=2 - [Q5JSB6_HUMAN]	0.2595			3	13											141.17	0.2595	3	6	55.97	0.2595	3	3	114.24	0.1899	2	4	158	16.8	9.31
	Q5JSB5	Transcription factor Dp-1 (Fragment) OS=Homo sapiens GN=TFDP1 PE=1 SV=2 - [Q5JSB5_HUMAN]	0.2383			4	20											240.94	0.2383	4	9	77.84	0.2383	4	5	170.4	0.1915	3	6	235	26	9.66
	B4DLQ9	Transcription factor Dp-1 OS=Homo sapiens GN=TFDP1 PE=2 SV=1 - [B4DLQ9_HUMAN]	0.1929			3	16											342.78	0.1929	3	6	234.69	0.1061	2	4	305.28	0.1929	3	6	311	34.9	5.5
	F5H452	Transcription factor Dp-1 OS=Homo sapiens GN=TFDP1 PE=3 SV=1 - [F5H452_HUMAN]	0.1575			3	16											342.78	0.1575	3	6	234.69	0.0866	2	4	305.28	0.1575	3	6	381	42.8	6.1
86	Q9NX70	Mediator of RNA polymerase II transcription subunit 29 OS=Homo sapiens GN=MED29 PE=1 SV=1 - [MED29_HUMAN]	29	5	5	5	22	2.05204e+07	1.56321	4	17.3328	1.5915	4	10.4617	1.46239	4	29.4952	159.343	29	5	7	297.483	23	4	8	243.091	25	4	7	200	21.0595	6.29053		0.644515	0.670388	0.54833		0.621078	1.53802	0.0643156	0.103555
	B4DNQ6	Mediator of RNA polymerase II transcription subunit 29 OS=Homo sapiens GN=MED29 PE=2 SV=1 - [B4DNQ6_HUMAN]	0.1633			3	14											88.49	0.1633	3	4	170.75	0.1633	3	6	173.88	0.1224	2	4	196	21.3	8.28
	M0R3F3	Mediator of RNA polymerase II transcription subunit 29 (Fragment) OS=Homo sapiens GN=MED29 PE=4 SV=2 - [M0R3F3_HUMAN]	0.1538			3	14											88.49	0.1538	3	4	170.75	0.1538	3	6	173.88	0.1154	2	4	208	22.6	8.87
87	Q969X5	Endoplasmic reticulum-Golgi intermediate compartment protein 1 OS=Homo sapiens GN=ERGIC1 PE=1 SV=1 - [ERGI1_HUMAN]	47.59	10	11	11	58	2.25487e+08	1.25827	8	7.11261	1.59278	12	19.1573	1.80722	11	36.8579	453.001	31.72	8	15	544.388	44.48	10	22	610.328	38.28	10	21	290	32.5715	7.06396		0.331443	0.67155	0.853773		0.618922	1.53573	0.265112	0.428345
	Q969X5-2	Isoform 2 of Endoplasmic reticulum-Golgi intermediate compartment protein 1 OS=Homo sapiens GN=ERGIC1 - [ERGI1_HUMAN]	0.6717			10	52											448.81	0.4394	7	13	541.95	0.6263	9	20	604.49	0.5354	9	19	198	22.1	9.16
88	P19338	Nucleolin OS=Homo sapiens GN=NCL PE=1 SV=3 - [NUCL_HUMAN]	42.39	5	23	45	674	6.35039e+09	1.27427	37	15.0008	1.84332	46	13.1041	1.54007	55	20.7844	5996.79	32.54	30	173	7732.2	32.82	32	226	9846.1	42.39	42	275	710	76.5684	4.70361		0.349675	0.88231	0.622995		0.618327	1.53509	0.266348	0.430756
89	Q9BRT2	Ubiquinol-cytochrome-c reductase complex assembly factor 2 OS=Homo sapiens GN=UQCC2 PE=1 SV=1 - [UQCC2_HUMAN]	42.06	3	6	6	22	7.62297e+07	1.34012	3	5.09904	1.75822	3	10.3463	1.53441	4	6.38085	213.277	33.33	4	8	323.09	33.33	4	8	217.77	31.75	4	6	126	14.8654	7.37158		0.422363	0.814114	0.617684		0.618054	1.5348	0.195876	0.316923
	Q5TAQ0	Ubiquinol-cytochrome-c reductase complex assembly factor 2 OS=Homo sapiens GN=UQCC2 PE=1 SV=1 - [Q5TAQ0_HUMAN]	0.4554			5	21											213.28	0.4158	4	8	323.09	0.4158	4	8	213.77	0.3267	3	5	101	11.9	8.1
	V5IRT4	Ubiquinol-cytochrome-c reductase complex assembly factor 2 (Fragment) OS=Homo sapiens GN=UQCC2 PE=1 SV=1 - [V5IRT4_HUMAN]	0.4206			6	22											213.28	0.3333	4	8	323.09	0.3333	4	8	217.77	0.3175	4	6	126	14.8	7.37
90	P49321	Nuclear autoantigenic sperm protein OS=Homo sapiens GN=NASP PE=1 SV=2 - [NASP_HUMAN]	42.26	15	15	24	239	1.77575e+09	1.40597	24	13.0948	1.80323	24	28.2173	1.42367	24	17.0413	2744.81	32.99	19	71	3573.29	39.09	22	93	3148.42	25.89	18	75	788	85.1861	4.29736		0.491562	0.850583	0.509618		0.617254	1.53395	0.20227	0.327694
	P49321-2	Isoform 2 of Nuclear autoantigenic sperm protein OS=Homo sapiens GN=NASP - [NASP_HUMAN]	0.5033			19	223											2602.06	0.3964	15	66	3336.22	0.5033	18	86	2983.45	0.3452	16	71	449	48.8	4.4
	Q5T624	Nuclear autoantigenic sperm protein OS=Homo sapiens GN=NASP PE=1 SV=1 - [Q5T624_HUMAN]	0.4218			14	126											1176.93	0.3081	11	35	1813.4	0.4218	14	55	1504.31	0.2536	11	36	422	45.8	4.36
	P49321-3	Isoform 3 of Nuclear autoantigenic sperm protein OS=Homo sapiens GN=NASP - [NASP_HUMAN]	0.3671			22	234											2697.13	0.2987	18	70	3441.34	0.3354	20	89	3148.42	0.2582	18	75	790	86.2	4.35
	P49321-4	Isoform 4 of Nuclear autoantigenic sperm protein OS=Homo sapiens GN=NASP - [NASP_HUMAN]	0.3494			16	115											1208.19	0.2486	12	32	1943.02	0.3149	15	49	1631.31	0.2044	11	34	724	78.4	4.27
91	P47712	Cytosolic phospholipase A2 OS=Homo sapiens GN=PLA2G4A PE=1 SV=2 - [PA24A_HUMAN]	45.53	2	35	35	323	2.14149e+09	1.41837	48	22.9162	1.72072	42	22.604	1.47713	56	32.2729	3695.98	44.33	28	111	3199.82	41.92	27	92	3843.25	39.39	31	120	749	85.1842	5.37646		0.504231	0.783015	0.562796		0.616681	1.53334	0.146996	0.238366
	E7EU42	Lysophospholipase OS=Homo sapiens GN=PLA2G4A PE=1 SV=1 - [E7EU42_HUMAN]	0.4586			33	304											3438.47	0.4456	26	104	2970.56	0.4194	25	86	3596.06	0.3919	29	114	689	78.2	5.26
92	Q96LT9-2	Isoform 2 of RNA-binding protein 40 OS=Homo sapiens GN=RNPC3 - [RBM40_HUMAN]	8.33	5	4	4	12	8.63456e+06	1.32552	3	28.7912	1.73702	1		1.56499	2	1.61979	78.61	8.33	4	4	79.26	4.46	2	4	65.73	4.46	2	4	516	58.4509	7.72314		0.406562	0.796616	0.64615		0.616442	1.53309	0.196717	0.319116
	E9PPV2	RNA-binding protein 40 (Fragment) OS=Homo sapiens GN=RNPC3 PE=4 SV=1 - [E9PPV2_HUMAN]	0.1522			2	6											38.28	0.1522	2	2	39.13	0.0797	1	2	30.01	0.0797	1	2	138	15.8	6.54
	H0YEB8	RNA-binding protein 40 (Fragment) OS=Homo sapiens GN=RNPC3 PE=4 SV=1 - [H0YEB8_HUMAN]	0.1099			2	3											42.92	0.1099	2	3		0				0			182	21.3	8.4
	Q96LT9	RNA-binding protein 40 OS=Homo sapiens GN=RNPC3 PE=1 SV=1 - [RBM40_HUMAN]	0.0832			4	12											78.61	0.0832	4	4	79.26	0.0445	2	4	65.73	0.0445	2	4	517	58.5	7.72
93	F5H324	Arylsulfatase E OS=Homo sapiens GN=ARSE PE=4 SV=1 - [F5H324_HUMAN]	4.41	3	2	2	4	6.15163e+06	1.35657	1		1.8264	1		1.45128	1		76.52	4.41	2	2	77.8	2.57	1	1	61.67	2.57	1	1	544	61.0377	7.03467		0.439966	0.869002	0.537328		0.615432	1.53202	0.224929	0.365482
	P51690	Arylsulfatase E OS=Homo sapiens GN=ARSE PE=1 SV=2 - [ARSE_HUMAN]	0.0407			2	4											76.52	0.0407	2	2	77.8	0.0238	1	1	61.67	0.0238	1	1	589	65.6	6.96
	F5GYY5	Arylsulfatase E OS=Homo sapiens GN=ARSE PE=4 SV=1 - [F5GYY5_HUMAN]	0.0391			2	4											76.52	0.0391	2	2	77.8	0.0228	1	1	61.67	0.0228	1	1	614	68.2	6.92
94	Q9UKT5	F-box only protein 4 OS=Homo sapiens GN=FBXO4 PE=1 SV=2 - [FBX4_HUMAN]	20.67	9	7	8	21	8.92872e+07	1.42032	3	17.3276	1.67701	5	26.3908	1.5056	4	38.449	168.39	9.56	4	5	267.858	19.38	7	11	100.91	14.21	5	5	387	44.108	6.16357		0.506217	0.745893	0.590335		0.614149	1.53065	0.1216	0.197997
	D6REP2	F-box only protein 4 OS=Homo sapiens GN=FBXO4 PE=1 SV=1 - [D6REP2_HUMAN]	0.3701			6	13											25.26	0.0909	2	2	113.15	0.3377	5	7	86.21	0.2987	4	4	154	17.5	5.15
	D6RAJ6	F-box only protein 4 OS=Homo sapiens GN=FBXO4 PE=1 SV=1 - [D6RAJ6_HUMAN]	0.2164			7	17											39.36	0.0754	3	3	145.74	0.2	6	9	100.91	0.1803	5	5	305	34.6	6.87
	Q9UKT5-2	Isoform 2 of F-box only protein 4 OS=Homo sapiens GN=FBXO4 - [FBX4_HUMAN]	0.215			7	17											39.36	0.0749	3	3	145.74	0.1987	6	9	100.91	0.1792	5	5	307	35	6.93
95	P06748	Nucleophosmin OS=Homo sapiens GN=NPM1 PE=1 SV=2 - [NPM_HUMAN]	54.42	9	22	22	1065	1.01357e+10	1.2697	99	24.1305	2.04408	107	36.1402	1.3816	109	34.553	8054.67	48.98	15	307	9055.87	53.4	19	374	9707.26	54.42	21	384	294	32.5548	4.77979		0.34449	1.03145	0.466335		0.614093	1.5306	0.366544	0.596887
	P06748-2	Isoform 2 of Nucleophosmin OS=Homo sapiens GN=NPM1 - [NPM_HUMAN]	0.5736			21	1062											8054.67	0.5434	15	307	9055.87	0.5623	18	373	9700.08	0.5736	20	382	265	29.4	4.61
	P06748-3	Isoform 3 of Nucleophosmin OS=Homo sapiens GN=NPM1 - [NPM_HUMAN]	0.5212			18	907											6692.75	0.4788	13	259	7763.14	0.5135	16	322	7803.1	0.5212	17	326	259	28.4	4.72
96	Q8N1Q1	Carbonic anhydrase 13 OS=Homo sapiens GN=CA13 PE=1 SV=1 - [CAH13_HUMAN]	35.5	1	7	7	19	3.67844e+07	1.21456	2	4.69165	2.05629	3	8.14667	1.43329	5	1.93238	138.93	13.74	2	4	180.297	17.18	3	6	251.748	35.5	6	9	262	29.425	6.96143		0.280439	1.04004	0.519326		0.61327	1.52972	0.388418	0.633356
97	P10599	Thioredoxin OS=Homo sapiens GN=TXN PE=1 SV=3 - [THIO_HUMAN]	66.67	2	10	10	527	1.2415e+10	1.3883	42	6.33162	1.61866	55	13.1348	1.58994	54	11.5404	3651.02	57.14	8	140	5286.58	58.1	8	193	4302.84	66.67	9	194	105	11.7297	4.91943		0.473319	0.694798	0.668969		0.612362	1.52876	0.121105	0.197768
	P10599-2	Isoform 2 of Thioredoxin OS=Homo sapiens GN=TXN - [THIO_HUMAN]	0.6824			8	177											1416.47	0.5647	6	44	2503.52	0.5765	6	79	1058.37	0.6824	7	54	85	9.4	6.04
98	Q8WW12	PEST proteolytic signal-containing nuclear protein OS=Homo sapiens GN=PCNP PE=1 SV=2 - [PCNP_HUMAN]	32.02	3	6	6	36	4.72108e+08	1.35737	4	13.5115	1.58003	6	18.5055	1.6591	6	15.6049	257.77	23.03	4	8	360.929	32.02	6	14	434.818	32.02	6	14	178	18.9134	7.48877		0.440812	0.659951	0.730398		0.610387	1.52667	0.151021	0.247419
	Q8WW12-2	Isoform 2 of PEST proteolytic signal-containing nuclear protein OS=Homo sapiens GN=PCNP - [PCNP_HUMAN]	0.3385			5	29											168.61	0.2154	3	6	239.81	0.3385	5	11	344.86	0.3385	5	12	130	13.5	8.29
99	P49207	60S ribosomal protein L34 OS=Homo sapiens GN=RPL34 PE=1 SV=3 - [RL34_HUMAN]	34.19	1	8	8	85	1.38469e+09	1.19267	19	8.30129	1.85234	13	16.5961	1.61014	13	10.7372	490.4	34.19	8	28	432.682	34.19	8	27	546.103	30.77	7	30	117	13.2845	11.4731		0.254199	0.889348	0.687188		0.610245	1.52652	0.32449	0.531737
100	O75400	Pre-mRNA-processing factor 40 homolog A OS=Homo sapiens GN=PRPF40A PE=1 SV=2 - [PR40A_HUMAN]	31.14	8	2	30	143	3.84881e+08	1.26926	4	8.07703	1.72354	3	3.17359	1.62302	3	3.00117	1398.36	24.24	21	44	1633.75	25.29	20	49	1493.45	27.38	25	50	957	108.737	7.56201		0.343986	0.785377	0.698684		0.609349	1.52557	0.233863	0.383792
	F5H578	Pre-mRNA-processing factor 40 homolog A (Fragment) OS=Homo sapiens GN=PRPF40A PE=1 SV=1 - [F5H578_HUMAN]	0.3884			16	55											475.11	0.2679	10	17	453.61	0.3058	11	17	496.03	0.308	12	21	448	48.1	5.88
	O75400-2	Isoform 2 of Pre-mRNA-processing factor 40 homolog A OS=Homo sapiens GN=PRPF40A - [PR40A_HUMAN]	0.2763			28	136											1303.98	0.2054	19	41	1545.89	0.2161	18	47	1458.17	0.2581	24	48	930	105.9	7.99
101	S4R360	39S ribosomal protein L42, mitochondrial OS=Homo sapiens GN=MRPL42 PE=1 SV=1 - [S4R360_HUMAN]	19.53	5	3	3	20	1.2909e+08	1.4138	4	21.8416	1.77435	3	13.8801	1.4147	4	11.886	201.403	19.53	3	7	159.737	16.41	2	6	144.484	19.53	2	7	128	14.8724	7.25439		0.499579	0.827287	0.500495		0.60912	1.52533	0.188939	0.310183
	J3KPP0	39S ribosomal protein L42, mitochondrial OS=Homo sapiens GN=MRPL42 PE=1 SV=1 - [J3KPP0_HUMAN]	0.1799			3	20											201.4	0.1799	3	7	159.74	0.1511	2	6	144.48	0.1799	2	7	139	16.2	8.1
	Q9Y6G3	39S ribosomal protein L42, mitochondrial OS=Homo sapiens GN=MRPL42 PE=1 SV=1 - [RM42_HUMAN]	0.1761			3	20											201.4	0.1761	3	7	159.74	0.1479	2	6	144.48	0.1761	2	7	142	16.7	8.35
	A6NCI0	39S ribosomal protein L42, mitochondrial OS=Homo sapiens GN=MRPL42 PE=1 SV=1 - [A6NCI0_HUMAN]	0.1761			3	20											201.4	0.1761	3	7	159.74	0.1479	2	6	144.48	0.1761	2	7	142	16.6	6.98
	S4R2Z7	39S ribosomal protein L42, mitochondrial OS=Homo sapiens GN=MRPL42 PE=1 SV=1 - [S4R2Z7_HUMAN]	0.1613			3	20											201.4	0.1613	3	7	159.74	0.1355	2	6	144.48	0.1613	2	7	155	17.9	8.19
102	P31946	14-3-3 protein beta/alpha OS=Homo sapiens GN=YWHAB PE=1 SV=3 - [1433B_HUMAN]	56.91	3	2	19	425	7.51441e+09	1.21433	1		2.04589	1		1.42835	3	0.114248	3396.49	52.85	15	142	3932.01	54.07	16	168	2917.86	55.69	18	115	246	28.0648	4.83057		0.280164	1.03273	0.514347		0.609079	1.52528	0.385121	0.632301
103	B8ZZQ6	Uncharacterized protein OS=Homo sapiens GN=PTMA PE=1 SV=1 - [B8ZZQ6_HUMAN]	16.82	3	3	3	32	1.04596e+08	1.44236	6	24.3964	1.82938	9	17.2349	1.34126	5	54.0486	519.384	16.82	3	10	494.08	15.89	2	11	644.874	16.82	3	11	107	11.7518	3.81494		0.528427	0.871352	0.423592		0.60779	1.52392	0.234193	0.385318
	P06454-2	Isoform 2 of Prothymosin alpha OS=Homo sapiens GN=PTMA - [PTMA_HUMAN]	0.1636			3	32											519.38	0.1636	3	10	494.08	0.1545	2	11	644.87	0.1636	3	11	110	12.1	3.79
	P06454	Prothymosin alpha OS=Homo sapiens GN=PTMA PE=1 SV=2 - [PTMA_HUMAN]	0.1622			3	32											519.38	0.1622	3	10	494.08	0.1532	2	11	644.87	0.1622	3	11	111	12.2	3.78
104	H3BNT4	M-phase phosphoprotein 6 OS=Homo sapiens GN=MPHOSPH6 PE=1 SV=1 - [H3BNT4_HUMAN]	24.65	5	5	5	19	3.46712e+07	1.40222	3	5.61149	1.56192	3	19.3891	1.61141	3	34.4737	77.53	13.38	2	5	132.225	23.94	4	9	71.11	24.65	4	5	142	16.8374	4.81787		0.487709	0.643322	0.688327		0.606453	1.52251	0.105268	0.17358
	H3BSB3	M-phase phosphoprotein 6 OS=Homo sapiens GN=MPHOSPH6 PE=1 SV=1 - [H3BSB3_HUMAN]	0.1527			4	16											77.53	0.145	2	5	109.24	0.145	3	7	55.97	0.1527	3	4	131	15.5	4.88
105	Q4VC31	Coiled-coil domain-containing protein 58 OS=Homo sapiens GN=CCDC58 PE=1 SV=1 - [CCD58_HUMAN]	66.67	4	9	9	51	1.77798e+08	1.2239	7	6.26528	1.73935	9	10.577	1.65608	11	12.3981	569.031	42.36	5	14	733.985	59.03	8	19	587.558	56.25	7	18	144	16.6095	7.81104		0.291485	0.798552	0.727775		0.605937	1.52197	0.274614	0.453205
	C9JQ41	Coiled-coil domain-containing protein 58 OS=Homo sapiens GN=CCDC58 PE=1 SV=1 - [C9JQ41_HUMAN]	0.5846			8	39											442.88	0.3154	4	10	620.02	0.5	7	15	448.04	0.4692	6	14	130	15.3	8.88
	H7C525	Coiled-coil domain-containing protein 58 (Fragment) OS=Homo sapiens GN=CCDC58 PE=1 SV=1 - [H7C525_HUMAN]	0.539			8	39											442.88	0.2908	4	10	620.02	0.461	7	15	448.04	0.4326	6	14	141	16.4	8.85
106	G8JLK1	Vesicle transport protein USE1 OS=Homo sapiens GN=USE1 PE=1 SV=1 - [G8JLK1_HUMAN]	22.01	7	5	5	13	2.26665e+07	1.26204	3	23.0496	1.69972	2	11.964	1.64217	3	2.94296	264.96	18.15	4	5	117.04	13.13	3	3	206.11	17.37	4	5	259	29.3505	9.0708		0.335753	0.765299	0.7156		0.605551	1.52156	0.234969	0.388025
	M0QYT5	Vesicle transport protein USE1 (Fragment) OS=Homo sapiens GN=USE1 PE=1 SV=1 - [M0QYT5_HUMAN]	0.2733			4	8											168.83	0.2112	3	3	91.33	0.1304	2	2	107.6	0.1988	3	3	161	17.8	9.41
	Q9NZ43	Vesicle transport protein USE1 OS=Homo sapiens GN=USE1 PE=1 SV=2 - [USE1_HUMAN]	0.2201			5	13											264.96	0.1815	4	5	117.04	0.1313	3	3	206.11	0.1737	4	5	259	29.4	9.07
107	P50502	Hsc70-interacting protein OS=Homo sapiens GN=ST13 PE=1 SV=2 - [F10A1_HUMAN]	34.15	6	15	15	164	2.62298e+09	1.3165	22	10.8032	1.7839	23	10.2471	1.49964	27	11.5731	1332.11	29.81	10	46	1799.07	26.56	9	57	1859.99	34.15	14	61	369	41.3055	5.2749		0.396706	0.835035	0.584614		0.605451	1.52145	0.219906	0.36321
	H7C3I1	Hsc70-interacting protein (Fragment) OS=Homo sapiens GN=ST13 PE=4 SV=1 - [H7C3I1_HUMAN]	0.6027			10	126											1175.39	0.5616	7	36	1741.92	0.5616	7	48	1466.08	0.6027	10	42	146	16.3	4.88
	Q8NFI4	Putative protein FAM10A5 OS=Homo sapiens GN=ST13P5 PE=5 SV=1 - [F10A5_HUMAN]	0.2304			10	98											609.2	0.1897	7	27	895.04	0.1572	6	34	994.96	0.2304	9	37	369	41.4	5.05
108	P60174-1	Isoform 2 of Triosephosphate isomerase OS=Homo sapiens GN=TPI1 - [TPIS_HUMAN]	91.57	6	23	23	680	8.73046e+09	1.34274	75	15.0763	1.73413	90	15.6108	1.50663	89	16.1165	6812.3	79.92	17	192	8902.12	86.75	19	258	7897.28	86.35	22	230	249	26.6527	6.90283		0.425181	0.79421	0.591321		0.603571	1.51947	0.184819	0.30621
	P60174-4	Isoform 4 of Triosephosphate isomerase OS=Homo sapiens GN=TPI1 - [TPIS_HUMAN]	0.9461			16	445											4521.06	0.7725	10	120	5956.33	0.8743	12	170	5437.59	0.8683	15	155	167	17.9	5.58
	U3KPZ0	Triosephosphate isomerase (Fragment) OS=Homo sapiens GN=TPI1 PE=1 SV=1 - [U3KPZ0_HUMAN]	0.9115			12	274											2320.71	0.6637	7	77	3050.44	0.8142	9	101	2981.39	0.7965	11	96	113	12.4	6.16
	P60174	Triosephosphate isomerase OS=Homo sapiens GN=TPI1 PE=1 SV=3 - [TPIS_HUMAN]	0.7972			23	680											6812.3	0.6958	17	192	8902.12	0.7552	19	258	7897.28	0.7517	22	230	286	30.8	5.92
109	O15511	Actin-related protein 2/3 complex subunit 5 OS=Homo sapiens GN=ARPC5 PE=1 SV=3 - [ARPC5_HUMAN]	47.68	3	6	7	53	3.74726e+08	1.34115	7	33.5249	1.8828	7	27.21	1.38567	11	19.8444	373.417	38.41	5	15	442.516	38.41	5	15	724.549	47.68	7	23	151	16.3103	5.66846		0.42347	0.912881	0.470589		0.602313	1.51815	0.269989	0.448254
	B1ALC0	Actin-related protein 2/3 complex subunit 5 OS=Homo sapiens GN=ARPC5 PE=1 SV=1 - [B1ALC0_HUMAN]	0.4444			6	47											346.84	0.3407	4	13	384.68	0.3407	4	13	690.22	0.4444	6	21	135	14.8	5.06
	O15511-2	Isoform 2 of Actin-related protein 2/3 complex subunit 5 OS=Homo sapiens GN=ARPC5 - [ARPC5_HUMAN]	0.3377			5	41											221.89	0.2922	4	12	275.08	0.2922	4	12	427.19	0.3377	5	17	154	16.6	6.02
110	Q08722-2	Isoform OA3-293 of Leukocyte surface antigen CD47 OS=Homo sapiens GN=CD47 - [CD47_HUMAN]	12.67	4	4	4	20	2.79432e+08	1.34801	3	13.1601	1.60027	3	17.928	1.61811	4	2.44178	112.87	9.59	3	5	143.538	9.59	3	7	128.466	12.67	4	8	292	31.722	7.21045		0.430832	0.678319	0.694312		0.601154	1.51693	0.14772	0.245727
	Q08722-3	Isoform OA3-305 of Leukocyte surface antigen CD47 OS=Homo sapiens GN=CD47 - [CD47_HUMAN]	0.1213			4	20											112.87	0.0918	3	5	143.54	0.0918	3	7	128.47	0.1213	4	8	305	33.2	7.91
	Q08722-4	Isoform OA3-312 of Leukocyte surface antigen CD47 OS=Homo sapiens GN=CD47 - [CD47_HUMAN]	0.119			4	20											112.87	0.09	3	5	143.54	0.09	3	7	128.47	0.119	4	8	311	33.8	7.62
	Q08722	Leukocyte surface antigen CD47 OS=Homo sapiens GN=CD47 PE=1 SV=1 - [CD47_HUMAN]	0.1146			4	20											112.87	0.0867	3	5	143.54	0.0867	3	7	128.47	0.1146	4	8	323	35.2	7.21
111	U3KQU1	mRNA-decapping enzyme 1A OS=Homo sapiens GN=DCP1A PE=1 SV=1 - [U3KQU1_HUMAN]	28.75	4	10	10	37	5.55888e+07	1.33977	7	15.6343	1.7973	8	17.5565	1.44583	8	15.0643	292.426	13.74	5	11	335.055	22.34	8	13	365.687	26.74	9	13	546	59.4515	6.63916		0.421984	0.845834	0.531901		0.599906	1.51562	0.219956	0.366651
	Q9NPI6	mRNA-decapping enzyme 1A OS=Homo sapiens GN=DCP1A PE=1 SV=2 - [DCP1A_HUMAN]	0.2698			10	37											292.43	0.1289	5	11	335.05	0.2096	8	13	365.69	0.2509	9	13	582	63.3	6.25
	U3KQM8	mRNA-decapping enzyme 1A OS=Homo sapiens GN=DCP1A PE=1 SV=1 - [U3KQM8_HUMAN]	0.2698			10	37											292.43	0.1289	5	11	335.05	0.2096	8	13	365.69	0.2509	9	13	582	63.3	6.44
	U3KQI9	mRNA-decapping enzyme 1A OS=Homo sapiens GN=DCP1A PE=1 SV=1 - [U3KQI9_HUMAN]	0.2688			10	37											292.43	0.1284	5	11	335.05	0.2089	8	13	365.69	0.25	9	13	584	63.4	6.25
112	Q86Y82	Syntaxin-12 OS=Homo sapiens GN=STX12 PE=1 SV=1 - [STX12_HUMAN]	26.09	2	5	5	17	2.78556e+07	1.48195	2	6.53524	1.56656	3	0.201644	1.4965	3	6.44114	167.63	14.49	3	5	208.29	19.93	4	5	287.287	22.83	4	7	276	31.6223	5.59229		0.567498	0.647602	0.581595		0.598898	1.51456	0.0427632	0.0714032
	B1AJQ6	Syntaxin-12 (Fragment) OS=Homo sapiens GN=STX12 PE=1 SV=2 - [B1AJQ6_HUMAN]	0.2698			4	11											81.4	0.1209	2	3	108.9	0.1907	3	3	177.98	0.2279	3	5	215	24.6	5.15
113	Q5T1C6	Acyl-coenzyme A thioesterase THEM4 OS=Homo sapiens GN=THEM4 PE=1 SV=1 - [THEM4_HUMAN]	18.75	3	5	5	19	6.75619e+07	1.36619	3	20.4981	1.80121	3	34.3059	1.4115	5	22.7858	280.85	13.33	3	6	244.06	13.33	3	5	323.28	18.75	4	8	240	27.1116	8.27979		0.45016	0.84897	0.497226		0.598786	1.51444	0.21794	0.363971
114	P17707	S-adenosylmethionine decarboxylase proenzyme OS=Homo sapiens GN=AMD1 PE=1 SV=2 - [DCAM_HUMAN]	19.46	5	6	6	15	4.02261e+07	1.28174	4	16.0929	1.8634	2	62.8101	1.45259	5	1.65338	286.79	16.17	5	7	117.61	7.19	2	2	195.75	14.97	5	6	334	38.3149	5.99854		0.3581	0.897936	0.538628		0.598221	1.51385	0.274808	0.459374
	A6NNH3	S-adenosylmethionine decarboxylase proenzyme OS=Homo sapiens GN=AMD1 PE=1 SV=2 - [A6NNH3_HUMAN]	0.1508			4	12											286.79	0.1508	4	6	117.61	0.0787	2	2	182.82	0.1016	3	4	305	35	6.25
	Q5VXN5	S-adenosylmethionine decarboxylase proenzyme OS=Homo sapiens GN=AMD1 PE=1 SV=1 - [Q5VXN5_HUMAN]	0.1283			3	8											174.69	0.1283	3	4	64.87	0.0453	1	1	129.99	0.0717	2	3	265	30.5	7.66
115	Q9H3H3	UPF0696 protein C11orf68 OS=Homo sapiens GN=C11orf68 PE=1 SV=2 - [CK068_HUMAN]	23.9	3	5	5	22	3.07944e+07	1.40828	2	1.23597	1.57745	4	3.84546	1.55037	5	18.9188	97.46	3.98	1	4	156.39	7.17	2	8	180.9	20.72	4	10	251	27.3377	5.45264		0.493935	0.657591	0.632609		0.594711	1.51017	0.0881647	0.148248
	Q9H3H3-2	Isoform 2 of UPF0696 protein C11orf68 OS=Homo sapiens GN=C11orf68 - [CK068_HUMAN]	0.2055			5	22											97.46	0.0342	1	4	156.39	0.0616	2	8	180.9	0.1781	4	10	292	31.4	6.32
	Q9H3H3-3	Isoform 3 of UPF0696 protein C11orf68 OS=Homo sapiens GN=C11orf68 - [CK068_HUMAN]	0.2048			5	22											97.46	0.0341	1	4	156.39	0.0614	2	8	180.9	0.1775	4	10	293	31.5	6.32
116	Q9UQN3	Charged multivesicular body protein 2b OS=Homo sapiens GN=CHMP2B PE=1 SV=1 - [CHM2B_HUMAN]	14.55	3	3	3	20	3.41264e+07	1.46427	2	13.8507	1.7625	2	4.45465	1.33164	4	42.6543	147.09	9.39	2	4	135.38	14.55	3	5	277.99	14.55	3	11	213	23.8912	8.76318		0.55018	0.817627	0.413204		0.593671	1.50908	0.205689	0.34647
	Q9UQN3-2	Isoform 2 of Charged multivesicular body protein 2b OS=Homo sapiens GN=CHMP2B - [CHM2B_HUMAN]	0.1163			2	10											147.09	0.1163	2	4	97.27	0.1163	2	3	100.24	0.1163	2	3	172	19.1	6.24
	C9J0A7	Charged multivesicular body protein 2b OS=Homo sapiens GN=CHMP2B PE=1 SV=1 - [C9J0A7_HUMAN]	0.1148			2	16											93.43	0.0546	1	2	118.72	0.1148	2	4	271.39	0.1148	2	10	183	20.8	6.3
117	Q12906-7	Isoform 7 of Interleukin enhancer-binding factor 3 OS=Homo sapiens GN=ILF3 - [ILF3_HUMAN]	50.22	14	1	45	369	1158135121	1.29697	1		1.86121	1		1.42037	1		3751.06	42.2	32	118	3490.23	43.21	35	113	4153.33	49	43	138	898	95.7483	8.80713		0.375142	0.89624	0.506266		0.592549	1.50791	0.271053	0.457435
	Q12906-4	Isoform 4 of Interleukin enhancer-binding factor 3 OS=Homo sapiens GN=ILF3 - [ILF3_HUMAN]	0.5688			42	348											3457.73	0.4656	29	111	3231.34	0.4785	32	107	3824.89	0.553	40	130	698	75.5	8.41
	Q12906-6	Isoform 6 of Interleukin enhancer-binding factor 3 OS=Homo sapiens GN=ILF3 - [ILF3_HUMAN]	0.5623			42	348											3457.73	0.4603	29	111	3231.34	0.4731	32	107	3824.89	0.5467	40	130	706	76.5	7.91
118	P29218	Inositol monophosphatase 1 OS=Homo sapiens GN=IMPA1 PE=1 SV=1 - [IMPA1_HUMAN]	55.23	11	15	15	62	2.94471e+08	1.19346	12	17.6958	1.58144	15	61.0654	1.81515	11	44.5613	458.96	41.52	11	20	703.65	55.23	15	21	661.936	51.26	11	21	277	30.1692	5.26221		0.255155	0.661237	0.860092		0.592161	1.5075	0.308327	0.520681
	E5RG94	Inositol monophosphatase 1 OS=Homo sapiens GN=IMPA1 PE=1 SV=1 - [E5RG94_HUMAN]	0.9901			9	33											249.59	0.6139	5	9	445.23	0.9901	9	11	493.93	0.9901	7	13	101	11.2	4.74
	E5RHE9	Inositol monophosphatase 1 OS=Homo sapiens GN=IMPA1 PE=1 SV=1 - [E5RHE9_HUMAN]	0.7937			9	33											249.59	0.4921	5	9	445.23	0.7937	9	11	493.93	0.7937	7	13	126	14.2	5.95
	E5RIF4	Inositol monophosphatase 1 OS=Homo sapiens GN=IMPA1 PE=1 SV=1 - [E5RIF4_HUMAN]	0.7064			8	30											226.43	0.3578	4	8	389.94	0.7064	8	10	449.98	0.7064	6	12	109	12.1	4.74
	E5RG13	Inositol monophosphatase 1 (Fragment) OS=Homo sapiens GN=IMPA1 PE=1 SV=1 - [E5RG13_HUMAN]	0.5752			9	32											155.34	0.3268	5	7	344.09	0.5752	9	11	436.64	0.5033	7	14	153	17	8.06
	E5RI82	Inositol monophosphatase 1 (Fragment) OS=Homo sapiens GN=IMPA1 PE=1 SV=1 - [E5RI82_HUMAN]	0.5747			9	33											249.59	0.3563	5	9	445.23	0.5747	9	11	493.93	0.5747	7	13	174	19.2	6.54
	E5RIP7	Inositol monophosphatase 1 (Fragment) OS=Homo sapiens GN=IMPA1 PE=1 SV=2 - [E5RIP7_HUMAN]	0.5278			9	38											320.6	0.5111	8	12	506.78	0.5278	9	12	538.78	0.4667	7	14	180	19.9	8.07
	P29218-2	Isoform 2 of Inositol monophosphatase 1 OS=Homo sapiens GN=IMPA1 - [IMPA1_HUMAN]	0.5051			9	33											249.59	0.3131	5	9	445.23	0.5051	9	11	493.93	0.5051	7	13	198	21.9	5.38
	H0YBL1	Inositol monophosphatase 1 (Fragment) OS=Homo sapiens GN=IMPA1 PE=1 SV=1 - [H0YBL1_HUMAN]	0.4679			12	51											441.39	0.3849	9	17	651.05	0.4679	12	17	610.28	0.4264	9	17	265	28.6	6.21
	P29218-3	Isoform 3 of Inositol monophosphatase 1 OS=Homo sapiens GN=IMPA1 - [IMPA1_HUMAN]	0.4077			14	60											458.96	0.3423	11	20	671.6	0.4077	14	20	625.77	0.375	10	20	336	36.7	7.91
	E5RGY4	Inositol monophosphatase 1 (Fragment) OS=Homo sapiens GN=IMPA1 PE=1 SV=1 - [E5RGY4_HUMAN]	0.3981			8	31											249.59	0.2938	5	9	413.26	0.3981	8	10	457.79	0.3981	6	12	211	23.3	9.1
119	O95881	Thioredoxin domain-containing protein 12 OS=Homo sapiens GN=TXNDC12 PE=1 SV=1 - [TXD12_HUMAN]	30.81	1	4	4	42	4.80194e+08	1.33212	7	4.04744	1.4865	7	12.8224	1.72905	6	15.2218	547.441	30.81	4	15	499.377	30.81	4	17	410.055	22.67	3	10	172	19.1936	5.40186		0.413725	0.571921	0.789982		0.591876	1.50721	0.18892	0.319189
120	Q96C01	Protein FAM136A OS=Homo sapiens GN=FAM136A PE=1 SV=1 - [F136A_HUMAN]	73.19	4	12	12	59	3.1849e+08	1.29036	9	13.1474	1.78857	14	55.3771	1.48216	12	27.6454	239.189	52.9	7	13	530.733	60.14	9	23	596.021	73.19	11	23	138	15.6307	7.60596		0.367773	0.83881	0.567706		0.59143	1.50674	0.236413	0.399731
	E7EQY1	Protein FAM136A OS=Homo sapiens GN=FAM136A PE=1 SV=1 - [E7EQY1_HUMAN]	0.3796			10	45											225.13	0.2694	6	9	520.95	0.3102	8	19	576.69	0.3796	9	17	245	26.8	8.24
121	F8VUA2	Charged multivesicular body protein 1a OS=Homo sapiens GN=CHMP1A PE=1 SV=1 - [F8VUA2_HUMAN]	22.65	4	5	5	22	5.12913e+07	1.28445	4	15.1943	1.68232	7	6.95817	1.57525	4	6.91628	172.446	13.81	3	7	206.775	18.78	4	9	182.58	14.36	3	6	181	19.5191	9.24658		0.361155	0.750454	0.655582		0.589064	1.50427	0.202995	0.344606
	Q9HD42	Charged multivesicular body protein 1a OS=Homo sapiens GN=CHMP1A PE=1 SV=1 - [CHM1A_HUMAN]	0.2092			5	22											172.45	0.1276	3	7	206.78	0.1735	4	9	182.58	0.1327	3	6	196	21.7	8.06
	F5H875	Charged multivesicular body protein 1a OS=Homo sapiens GN=CHMP1A PE=1 SV=2 - [F5H875_HUMAN]	0.1818			3	8											74.15	0.1212	2	3	68.96	0.1288	2	3	63.76	0.1288	2	2	132	14.3	4.82
	F8VVT7	Charged multivesicular body protein 1a OS=Homo sapiens GN=CHMP1A PE=1 SV=1 - [F8VVT7_HUMAN]	0.1765			4	20											172.45	0.1337	3	7	200.09	0.139	3	8	157.16	0.0963	2	5	187	20.8	7.2
122	Q6P6B7-2	Isoform 2 of Ankyrin repeat domain-containing protein 16 OS=Homo sapiens GN=ANKRD16 - [ANR16_HUMAN]	12.83	2	2	2	5	1.60903e+07	1.22575	1		1.91289	1		1.44862	1		57.28	5.92	1	1	104.82	12.83	2	2	77.93	5.92	1	2	304	33.4258	7.31299		0.293666	0.935756	0.534684		0.588035	1.5032	0.324353	0.551588
	Q6P6B7	Ankyrin repeat domain-containing protein 16 OS=Homo sapiens GN=ANKRD16 PE=1 SV=1 - [ANR16_HUMAN]	0.108			2	5											57.28	0.0499	1	1	104.82	0.108	2	2	77.93	0.0499	1	2	361	39.3	7.25
123	Q9H9A7	RecQ-mediated genome instability protein 1 OS=Homo sapiens GN=RMI1 PE=1 SV=3 - [RMI1_HUMAN]	8.64	1	4	4	13	3.97463e+06	1.29458	3	14.9778	1.78513	1		1.46643	2	11.0148	182.483	7.52	3	6	50.91	3.84	2	3	159.82	2.72	1	4	625	70.1004	4.95752		0.372488	0.836025	0.552305		0.586939	1.50206	0.233702	0.39817
124	P04179	Superoxide dismutase [Mn], mitochondrial OS=Homo sapiens GN=SOD2 PE=1 SV=2 - [SODM_HUMAN]	66.67	10	12	12	64	3.35024e+08	1.39537	8	12.3673	1.58597	12	14.5356	1.5297	10	36.3089	526.336	41.89	8	18	711.842	57.66	10	27	464.973	54.05	11	19	222	24.7066	8.25049		0.480646	0.665361	0.613245		0.586418	1.50151	0.0952348	0.162401
	F5H3C5	Superoxide dismutase [Mn], mitochondrial (Fragment) OS=Homo sapiens GN=SOD2 PE=1 SV=1 - [F5H3C5_HUMAN]	0.8829			9	48											398.42	0.6396	6	14	512.83	0.7027	7	19	381.82	0.8829	9	15	111	12.1	8.46
	F5H4R2	Superoxide dismutase [Mn], mitochondrial (Fragment) OS=Homo sapiens GN=SOD2 PE=1 SV=1 - [F5H4R2_HUMAN]	0.6885			10	49											398.42	0.388	6	14	520.14	0.5792	8	20	381.82	0.5355	9	15	183	20	9.36
	P04179-3	Isoform 3 of Superoxide dismutase [Mn], mitochondrial OS=Homo sapiens GN=SOD2 - [SODM_HUMAN]	0.6852			8	47											440.07	0.358	5	13	627.66	0.6852	7	22	324.13	0.5123	7	12	162	18.2	8.41
	P04179-4	Isoform 4 of Superoxide dismutase [Mn], mitochondrial OS=Homo sapiens GN=SOD2 - [SODM_HUMAN]	0.6818			11	63											526.34	0.5284	8	18	704.45	0.5682	9	26	464.97	0.6818	11	19	176	19.7	8.03
	F5GYZ5	Superoxide dismutase [Mn], mitochondrial (Fragment) OS=Homo sapiens GN=SOD2 PE=1 SV=1 - [F5GYZ5_HUMAN]	0.6632			10	49											398.42	0.3737	6	14	520.14	0.5579	8	20	381.82	0.5158	9	15	190	21.1	9.2
	G8JLJ2	Superoxide dismutase [Mn], mitochondrial (Fragment) OS=Homo sapiens GN=SOD2 PE=1 SV=1 - [G8JLJ2_HUMAN]	0.6393			6	32											216.58	0.6066	4	9	278.04	0.6393	5	12	217.92	0.6393	6	11	61	6.8	7.58
	P04179-2	Isoform 2 of Superoxide dismutase [Mn], mitochondrial OS=Homo sapiens GN=SOD2 - [SODM_HUMAN]	0.5956			10	50											376.93	0.4317	7	14	477.36	0.4863	8	20	362.92	0.4426	9	16	183	20.7	8.25
125	O94903	Proline synthase co-transcribed bacterial homolog protein OS=Homo sapiens GN=PROSC PE=1 SV=1 - [PROSC_HUMAN]	41.45	5	9	9	44	9.3557e+07	1.2907	7	13.4997	1.63653	7	55.731	1.59722	11	18.3796	446.4	30.91	6	12	326.581	31.27	7	12	553.407	29.09	6	20	275	30.3246	7.50342		0.368158	0.710637	0.675567		0.584787	1.49982	0.188424	0.32221
	E5RFX7	Proline synthase co-transcribed bacterial homolog protein (Fragment) OS=Homo sapiens GN=PROSC PE=1 SV=1 - [E5RFX7_HUMAN]	0.6569			7	38											381.65	0.4453	4	10	260.81	0.4526	5	10	527.73	0.5255	5	18	137	15.3	7.11
	E5RG77	Proline synthase co-transcribed bacterial homolog protein (Fragment) OS=Homo sapiens GN=PROSC PE=1 SV=1 - [E5RG77_HUMAN]	0.5461			7	34											327.25	0.3553	4	9	208.05	0.3618	5	8	459.72	0.3224	4	17	152	17	9.51
	H0YBG2	Proline synthase co-transcribed bacterial homolog protein (Fragment) OS=Homo sapiens GN=PROSC PE=1 SV=1 - [H0YBG2_HUMAN]	0.5			5	21											198.95	0.2734	2	5	70.46	0.2813	3	4	310.65	0.3594	3	12	128	14.3	6.67
126	O95453-2	Isoform 2 of Poly(A)-specific ribonuclease PARN OS=Homo sapiens GN=PARN - [PARN_HUMAN]	35.81	6	23	23	74	7.20141e+07	1.25998	13	28.6233	1.82956	15	42.5808	1.46014	17	48.8354	588.17	21.97	13	23	701.28	29.24	17	26	633.786	30.8	16	25	578	66.5324	6.37939		0.333403	0.871496	0.546109		0.58367	1.49866	0.271006	0.464313
	H3BRK1	Poly(A)-specific ribonuclease PARN (Fragment) OS=Homo sapiens GN=PARN PE=1 SV=1 - [H3BRK1_HUMAN]	0.4598			16	43											379.42	0.2797	8	12	463.77	0.3142	10	15	436.09	0.4598	11	16	261	29.4	5.36
	O95453-3	Isoform 3 of Poly(A)-specific ribonuclease PARN OS=Homo sapiens GN=PARN - [PARN_HUMAN]	0.3339			22	71											557.49	0.199	12	21	671.68	0.2698	16	25	633.79	0.3002	16	25	593	67.7	5.67
	O95453	Poly(A)-specific ribonuclease PARN OS=Homo sapiens GN=PARN PE=1 SV=1 - [PARN_HUMAN]	0.3239			23	74											588.17	0.1987	13	23	701.28	0.2645	17	26	633.79	0.2786	16	25	639	73.4	6.2
	B4DSB0	Poly(A)-specific ribonuclease PARN OS=Homo sapiens GN=PARN PE=1 SV=1 - [B4DSB0_HUMAN]	0.2478			13	49											441.15	0.1853	8	16	364.51	0.2134	9	14	469.75	0.2478	10	19	464	53	6.37
127	P25398	40S ribosomal protein S12 OS=Homo sapiens GN=RPS12 PE=1 SV=3 - [RS12_HUMAN]	81.82	1	13	13	291	3.42571e+09	1.27842	34	9.40306	1.87672	51	8.59947	1.39797	57	9.5124	1898.76	57.58	8	80	3390.48	75	10	104	3264.05	81.82	13	107	132	14.5055	7.21045		0.354361	0.90821	0.483339		0.58197	1.49689	0.289799	0.497962
128	Q6NUK1	Calcium-binding mitochondrial carrier protein SCaMC-1 OS=Homo sapiens GN=SLC25A24 PE=1 SV=2 - [SCMC1_HUMAN]	53.04	4	26	26	144	3.62717e+08	1.2072	28	18.0839	1.73581	27	20.5482	1.5936	33	16.6177	1340.79	50.94	22	50	1105.23	46.75	21	43	1317.49	47.38	22	51	477	53.3203	6.32861		0.271666	0.795611	0.672293		0.579857	1.4947	0.27393	0.47241
	Q6NUK1-2	Isoform 2 of Calcium-binding mitochondrial carrier protein SCaMC-1 OS=Homo sapiens GN=SLC25A24 - [SCMC1_HUMAN]	0.4891			24	137											1199.24	0.4672	20	47	995.76	0.452	20	41	1276.88	0.4651	21	49	458	51.3	5.88
129	P56962	Syntaxin-17 OS=Homo sapiens GN=STX17 PE=1 SV=2 - [STX17_HUMAN]	9.27	5	2	2	8	8.82883e+06	1.28258	1		1.754	3	16.424	1.48151	1		127.67	6.29	1	2	168.5	9.27	2	4	97.13	6.29	1	2	302	33.3826	6.56592		0.359051	0.810648	0.567066		0.578922	1.49373	0.226032	0.390437
130	Q9UGM6	Tryptophan--tRNA ligase, mitochondrial OS=Homo sapiens GN=WARS2 PE=1 SV=1 - [SYWM_HUMAN]	34.17	3	10	10	32	1.23635e+08	1.27388	6	8.24616	1.58162	7	44.3702	1.64855	8	7.85512	497.46	22.22	6	10	273.29	28.06	7	10	253.674	23.61	7	12	360	40.1214	9.27588		0.349226	0.661407	0.721202		0.577278	1.49203	0.199749	0.346019
	B7Z5X7	Tryptophan--tRNA ligase, mitochondrial OS=Homo sapiens GN=WARS2 PE=1 SV=1 - [B7Z5X7_HUMAN]	0.2857			8	26											252.97	0.2293	5	7	266.15	0.2744	6	8	246.38	0.2481	6	11	266	29.6	9.1
131	A8K7Q2	Heat shock cognate 71 kDa protein OS=Homo sapiens GN=HSPA8 PE=1 SV=1 - [A8K7Q2_HUMAN]	49.27	3	1	29	509	6520464174	1.21685	1		1.8301	1		1.4913	1		4376.05	45.12	22	170	3672.7	43.41	22	139	5471.18	44.63	25	200	410	45.3103	5.64307		0.283146	0.871919	0.576567		0.577211	1.49196	0.294387	0.510017
	E9PS65	Heat shock cognate 71 kDa protein (Fragment) OS=Homo sapiens GN=HSPA8 PE=1 SV=1 - [E9PS65_HUMAN]	0.5157			17	153											1288.91	0.4709	12	54	1043.6	0.4215	11	43	1515.12	0.4664	14	56	223	24.8	5.3
132	Q969Z3	Mitochondrial amidoxime reducing component 2 OS=Homo sapiens GN=MARC2 PE=1 SV=1 - [MARC2_HUMAN]	29.55	4	9	10	35	1.07888e+08	1.17938	8	19.2439	1.60661	6	26.951	1.75177	5	10.2125	338.159	29.55	10	15	226.99	17.91	6	10	341.517	22.69	7	10	335	37.9987	9.15869		0.238027	0.684024	0.808814		0.576955	1.4917	0.300079	0.520108
	Q969Z3-2	Isoform 2 of Mitochondrial amidoxime reducing component 2 OS=Homo sapiens GN=MARC2 - [MARC2_HUMAN]	0.2763			8	28											208.65	0.2763	8	12	174.94	0.1751	5	9	183.05	0.1868	5	7	257	29.1	9.79
133	Q92688-2	Isoform 2 of Acidic leucine-rich nuclear phosphoprotein 32 family member B OS=Homo sapiens GN=ANP32B - [AN32B_HUMAN]	50.26	9	6	15	202	3.32193e+09	1.27824	12	23.7911	1.90062	9	9.64853	1.36457	10	21.2323	2009.72	47.18	13	62	2385.78	47.69	13	75	1964.99	50.26	15	65	195	22.2629	4.29736		0.354155	0.92647	0.448442		0.576356	1.49108	0.306851	0.532398
	Q5T6W8	Acidic leucine-rich nuclear phosphoprotein 32 family member B (Fragment) OS=Homo sapiens GN=ANP32B PE=1 SV=1 - [Q5T6W8_HUMAN]	0.4103			9	154											1751.37	0.3782	8	47	2009.8	0.3782	8	58	1645.66	0.4103	9	49	156	17.9	3.66
	Q92688	Acidic leucine-rich nuclear phosphoprotein 32 family member B OS=Homo sapiens GN=ANP32B PE=1 SV=1 - [AN32B_HUMAN]	0.3904			15	202											2009.72	0.3665	13	62	2385.78	0.3705	13	75	1964.99	0.3904	15	65	251	28.8	4.06
134	P38646	Stress-70 protein, mitochondrial OS=Homo sapiens GN=HSPA9 PE=1 SV=2 - [GRP75_HUMAN]	58.76	5	41	42	847	8.51289e+09	1.25535	102	15.3858	1.77822	131	19.6151	1.48264	128	26.0911	9441.41	51.4	35	231	12242.3	55.23	38	318	12388.6	57.73	39	298	679	73.6348	6.16357		0.328087	0.830434	0.568168		0.575563	1.49026	0.251255	0.436538
135	Q96DB5	Regulator of microtubule dynamics protein 1 OS=Homo sapiens GN=RMDN1 PE=1 SV=1 - [RMD1_HUMAN]	40.13	11	12	12	46	9.2946e+07	1.24277	10	32.5849	1.65663	8	33.2157	1.60645	8	17.1286	369.431	37.26	11	20	334.175	28.03	9	14	215.258	25.8	9	12	314	35.7854	8.49951		0.313563	0.728248	0.683877		0.575229	1.48991	0.227693	0.395831
	Q96DB5-2	Isoform 2 of Regulator of microtubule dynamics protein 1 OS=Homo sapiens GN=RMDN1 - [RMD1_HUMAN]	0.4155			11	42											355.7	0.3838	10	18	324.8	0.2817	8	13	206.37	0.257	8	11	284	32.3	8.94
	H0YB03	Regulator of microtubule dynamics protein 1 (Fragment) OS=Homo sapiens GN=RMDN1 PE=1 SV=1 - [H0YB03_HUMAN]	0.3818			6	29											272.71	0.3818	6	13	260.68	0.3818	6	9	162.92	0.2848	5	7	165	19.2	8.31
	H0YB83	Regulator of microtubule dynamics protein 1 (Fragment) OS=Homo sapiens GN=RMDN1 PE=1 SV=1 - [H0YB83_HUMAN]	0.3733			8	25											244.92	0.3333	7	12	204.47	0.2044	5	7	132.18	0.2444	6	6	225	25.9	5.5
	E5RH53	Regulator of microtubule dynamics protein 1 OS=Homo sapiens GN=RMDN1 PE=1 SV=1 - [E5RH53_HUMAN]	0.371			9	34											300.96	0.3347	8	16	232.33	0.2177	6	9	174.79	0.254	7	9	248	28.6	7.94
	E7EVI2	Regulator of microtubule dynamics protein 1 OS=Homo sapiens GN=RMDN1 PE=1 SV=1 - [E7EVI2_HUMAN]	0.369			9	32											307.39	0.3358	8	15	253.4	0.2288	6	9	166.13	0.203	6	8	271	30.8	8.95
	H0YC67	Regulator of microtubule dynamics protein 1 (Fragment) OS=Homo sapiens GN=RMDN1 PE=1 SV=1 - [H0YC67_HUMAN]	0.3576			6	32											197.96	0.3576	6	13	198.26	0.3576	6	10	152.23	0.3576	6	9	151	17.6	9.26
136	Q9H081	Protein MIS12 homolog OS=Homo sapiens GN=MIS12 PE=1 SV=1 - [MIS12_HUMAN]	29.76	2	5	5	21	3.88525e+07	1.23592	3	2.13045	1.72861	3	3.30541	1.53577	3	7.40818	213.897	26.83	4	7	162.98	29.76	5	7	154.22	15.12	3	7	205	24.1243	5.69385		0.305585	0.78961	0.618959		0.571385	1.48595	0.245494	0.429648
	I3L4K6	Protein MIS12 homolog (Fragment) OS=Homo sapiens GN=MIS12 PE=4 SV=1 - [I3L4K6_HUMAN]	0.288			3	13											117.82	0.24	2	4	56.12	0.288	3	4	83.74	0.16	2	5	125	14.8	4.84
137	H0YAG5	28S ribosomal protein S18c, mitochondrial (Fragment) OS=Homo sapiens GN=MRPS18C PE=1 SV=1 - [H0YAG5_HUMAN]	25.66	3	5	5	20	3.69231e+07	1.43892	3	9.38444	1.47026	5	46.2101	1.54988	3	15.6727	139.703	23.01	3	7	149.099	23.01	4	7	114.107	25.66	3	6	113	12.4915	9.77393		0.524982	0.556071	0.632156		0.571069	1.48562	0.0551385	0.0965531
	D6RCM2	28S ribosomal protein S18c, mitochondrial OS=Homo sapiens GN=MRPS18C PE=1 SV=1 - [D6RCM2_HUMAN]	0.2544			5	20											139.7	0.2281	3	7	149.1	0.2281	4	7	114.11	0.2544	3	6	114	12.6	9.77
	Q9Y3D5	28S ribosomal protein S18c, mitochondrial OS=Homo sapiens GN=MRPS18C PE=1 SV=1 - [RT18C_HUMAN]	0.2042			5	20											139.7	0.1831	3	7	149.1	0.1831	4	7	114.11	0.2042	3	6	142	15.8	9.55
138	Q9UBU9	Nuclear RNA export factor 1 OS=Homo sapiens GN=NXF1 PE=1 SV=1 - [NXF1_HUMAN]	42.97	6	21	21	80	1.76781e+08	1.29512	19	15.0555	1.5923	15	22.3304	1.5768	12	18.2028	964.517	40.06	20	33	671.345	30.05	15	23	819.398	29.4	14	24	619	70.1387	8.51416		0.373086	0.671108	0.656996		0.567063	1.4815	0.168138	0.296506
	E9PIN3	Nuclear RNA export factor 1 (Fragment) OS=Homo sapiens GN=NXF1 PE=1 SV=1 - [E9PIN3_HUMAN]	0.4063			18	71											878.1	0.3765	17	30	627.34	0.2736	13	21	724.24	0.267	11	20	603	68.1	8.9
139	J9JIC5	Protein Njmu-R1 OS=Homo sapiens GN=C17orf75 PE=1 SV=1 - [J9JIC5_HUMAN]	17.68	6	6	6	29	2.23602e+07	1.3343	6	27.8163	1.74851	6	13.7966	1.39148	4	15.9724	217.02	17.68	6	9	391	17.68	6	11	302.574	17.68	6	9	396	44.5809	5.03369		0.416082	0.806125	0.476616		0.566274	1.48069	0.20991	0.370687
	K7EII1	Protein Njmu-R1 (Fragment) OS=Homo sapiens GN=C17orf75 PE=4 SV=1 - [K7EII1_HUMAN]	0.2879			3	10											76.31	0.2879	3	3	151.37	0.2879	3	4	122.87	0.2879	3	3	132	14.8	5.77
	Q9HAS0	Protein Njmu-R1 OS=Homo sapiens GN=C17orf75 PE=1 SV=2 - [NJMU_HUMAN]	0.1768			6	29											217.02	0.1768	6	9	391	0.1768	6	11	302.57	0.1768	6	9	396	44.6	5.03
	J3KRR1	Protein Njmu-R1 (Fragment) OS=Homo sapiens GN=C17orf75 PE=1 SV=1 - [J3KRR1_HUMAN]	0.1273			3	10											88.08	0.1273	3	4	91.87	0.1273	3	3	96.19	0.1273	3	3	275	30.6	4.84
140	Q9UNF0-2	Isoform 2 of Protein kinase C and casein kinase substrate in neurons protein 2 OS=Homo sapiens GN=PACSIN2 - [PACN2_HUMAN]	39.33	7	17	17	63	1.44291e+08	1.31272	14	20.6099	1.78226	12	55.9298	1.3787	13	41.2598	586.737	27.42	11	21	593.646	21.12	9	18	640.716	37.08	15	24	445	51.321	5.38916		0.392561	0.833708	0.463303		0.563191	1.47753	0.23693	0.420693
	Q9UNF0	Protein kinase C and casein kinase substrate in neurons protein 2 OS=Homo sapiens GN=PACSIN2 PE=1 SV=2 - [PACN2_HUMAN]	0.3601			17	63											586.74	0.251	11	21	593.65	0.1934	9	18	640.72	0.3395	15	24	486	55.7	5.2
141	O94826	Mitochondrial import receptor subunit TOM70 OS=Homo sapiens GN=TOMM70A PE=1 SV=1 - [TOM70_HUMAN]	67.27	1	32	32	171	3.90654e+08	1.18501	32	15.0415	1.79558	36	19.9854	1.51115	36	10.772	1569.47	50.82	25	53	1803.05	61.51	26	59	1745.75	61.68	28	59	608	67.412	7.12256		0.244898	0.844451	0.595645		0.561665	1.47597	0.301217	0.536294
142	Q13423	NAD(P) transhydrogenase, mitochondrial OS=Homo sapiens GN=NNT PE=1 SV=3 - [NNTM_HUMAN]	43.55	6	41	41	209	4.21558e+08	1.22949	38	11.0774	1.65735	37	12.1289	1.56945	37	19.7604	2393.58	35.91	33	72	2493.51	36.1	32	73	2035.55	35.17	31	64	1086	113.823	8.08936		0.298061	0.728876	0.650258		0.559065	1.47331	0.229429	0.410379
	E9PCX7	NAD(P) transhydrogenase, mitochondrial OS=Homo sapiens GN=NNT PE=1 SV=1 - [E9PCX7_HUMAN]	0.4094			33	171											1940.55	0.3236	26	58	2093.77	0.3319	25	60	1693.32	0.3319	25	53	955	99.7	7.02
143	P07205	Phosphoglycerate kinase 2 OS=Homo sapiens GN=PGK2 PE=1 SV=3 - [PGK2_HUMAN]	17.51	1	2	8	109	4.21957e+09	1.21939	1		1.96836	1		1.33175	2	26.3141	1067.76	14.39	6	32	1163.51	14.39	6	35	1362	17.51	8	42	417	44.7673	8.54346		0.286164	0.976996	0.41332		0.558827	1.47307	0.367683	0.657956
144	P57053	Histone H2B type F-S OS=Homo sapiens GN=H2BFS PE=1 SV=2 - [H2BFS_HUMAN]	69.05	1	5	16	1244	3.31204e+10	1.32291	16	9.76763	1.782	16	17.9679	1.35574	21	17.418	11466.5	64.29	11	420	13232.9	63.49	11	464	9449.38	60.32	13	360	126	13.9356	10.3745		0.403714	0.833493	0.439085		0.558764	1.47301	0.238579	0.426976
145	P10809	60 kDa heat shock protein, mitochondrial OS=Homo sapiens GN=HSPD1 PE=1 SV=2 - [CH60_HUMAN]	90.23	9	75	75	2744	2.36932e+10	1.24725	320	16.0961	1.77202	320	24.8761	1.44562	352	19.7336	30800.1	84.12	60	846	30034.8	86.39	57	899	34055.8	86.74	69	999	573	61.0164	5.87158		0.318754	0.825391	0.531692		0.558612	1.47285	0.254389	0.455395
146	P07437	Tubulin beta chain OS=Homo sapiens GN=TUBB PE=1 SV=2 - [TBB5_HUMAN]	73.2	8	5	32	2512	5.41189e+10	1.2261	33	16.5321	1.75138	29	9.6088	1.48606	30	13.9383	28072.7	73.2	31	843	25790.9	72.75	30	788	29011.7	73.2	31	881	444	49.639	4.89404		0.294082	0.808496	0.571489		0.558023	1.47225	0.257471	0.461399
	Q5JP53	Tubulin beta chain OS=Homo sapiens GN=TUBB PE=1 SV=1 - [Q5JP53_HUMAN]	0.7183			30	2369											26870	0.7183	29	803	24611.5	0.7136	28	749	27170.6	0.7183	29	817	426	47.7	4.81
	E9PBJ4	Tubulin beta chain OS=Homo sapiens GN=TUBB PE=1 SV=1 - [E9PBJ4_HUMAN]	0.6996			17	1123											14826.1	0.6996	16	389	12733.6	0.6996	16	339	14345.5	0.6996	16	395	243	27.4	4.49
	Q5ST81	Tubulin beta chain OS=Homo sapiens GN=TUBB PE=1 SV=1 - [Q5ST81_HUMAN]	0.6774			27	2152											24326.5	0.6774	26	738	21675	0.672	25	671	24272.7	0.6774	26	743	372	41.7	4.91
147	Q4KWH8-3	Isoform 3 of 1-phosphatidylinositol 4,5-bisphosphate phosphodiesterase eta-1 OS=Homo sapiens GN=PLCH1 - [PLCH1_HUMAN]	1.4	4	1	2	7	3.93384e+07	1.23992	1		1.50856	1		1.69833	2	9.17525	45.3953	1.4	2	2	44.9914	1.4	2	3	43.73	0.8	1	2	1002	114.434	7.63525		0.310253	0.593171	0.764115		0.555846	1.47003	0.229222	0.412383
	Q4KWH8-4	Isoform 4 of 1-phosphatidylinositol 4,5-bisphosphate phosphodiesterase eta-1 OS=Homo sapiens GN=PLCH1 - [PLCH1_HUMAN]	0.0138			2	7											45.4	0.0138	2	2	44.99	0.0138	2	3	43.73	0.0079	1	2	1014	115.9	7.43
	Q4KWH8-2	Isoform 2 of 1-phosphatidylinositol 4,5-bisphosphate phosphodiesterase eta-1 OS=Homo sapiens GN=PLCH1 - [PLCH1_HUMAN]	0.0085			2	7											45.4	0.0085	2	2	44.99	0.0085	2	3	43.73	0.0048	1	2	1655	184.7	7.75
	Q4KWH8	1-phosphatidylinositol 4,5-bisphosphate phosphodiesterase eta-1 OS=Homo sapiens GN=PLCH1 PE=1 SV=1 - [PLCH1_HUMAN]	0.0083			2	7											45.4	0.0083	2	2	44.99	0.0083	2	3	43.73	0.0047	1	2	1693	189.1	7.74
148	P30042	ES1 protein homolog, mitochondrial OS=Homo sapiens GN=C21orf33 PE=1 SV=3 - [ES1_HUMAN]	54.1	6	10	10	29	1.17775e+08	1.31638	4	14.4904	1.49205	7	40.4292	1.60764	7	37.5949	197.117	40.3	6	7	319.135	48.51	7	12	261.167	54.1	8	10	268	28.1527	8.26514		0.396574	0.577294	0.684948		0.552939	1.46707	0.145722	0.26354
	H7C1F6	ES1 protein homolog, mitochondrial (Fragment) OS=Homo sapiens GN=C21orf33 PE=1 SV=1 - [H7C1F6_HUMAN]	0.5136			8	25											155.5	0.3813	5	5	305.97	0.4669	6	11	218.03	0.5136	7	9	257	27.4	7.06
	H7C2G3	ES1 protein homolog, mitochondrial (Fragment) OS=Homo sapiens GN=C21orf33 PE=1 SV=1 - [H7C2G3_HUMAN]	0.4712			7	16											153.71	0.3927	4	5	178.48	0.3927	4	5	200.91	0.4712	5	6	191	20.3	6.61
	P30042-2	Isoform Short of ES1 protein homolog, mitochondrial OS=Homo sapiens GN=C21orf33 - [ES1_HUMAN]	0.4557			6	19											123.97	0.3544	4	4	224.92	0.4473	5	9	95.45	0.4557	5	6	237	24.7	8.13
	F2Z2Q0	ES1 protein homolog, mitochondrial OS=Homo sapiens GN=C21orf33 PE=1 SV=1 - [F2Z2Q0_HUMAN]	0.2857			5	9											120.93	0.1613	2	3	120.38	0.2627	3	3	67.69	0.2857	3	3	217	22.8	7.71
	H7BYH1	ES1 protein homolog, mitochondrial (Fragment) OS=Homo sapiens GN=C21orf33 PE=1 SV=1 - [H7BYH1_HUMAN]	0.2768			5	9											120.93	0.1563	2	3	120.38	0.2545	3	3	67.69	0.2768	3	3	224	23.8	9.1
149	O43324	Eukaryotic translation elongation factor 1 epsilon-1 OS=Homo sapiens GN=EEF1E1 PE=1 SV=1 - [MCA3_HUMAN]	60.92	7	10	10	68	6.0381e+08	1.20781	12	19.2586	1.71811	12	45.9171	1.51814	12	30.9798	666.717	57.47	9	23	618.724	46.55	9	22	661.23	38.51	7	23	174	19.7983	8.54346		0.27239	0.780821	0.602308		0.55184	1.46595	0.257946	0.467428
	O43324-2	Isoform 2 of Eukaryotic translation elongation factor 1 epsilon-1 OS=Homo sapiens GN=EEF1E1 - [MCA3_HUMAN]	0.5612			7	46											604.59	0.5612	7	16	577.42	0.3813	6	15	596.43	0.3237	5	15	139	15.5	8.34
	D6RBD7	Eukaryotic translation elongation factor 1 epsilon-1 OS=Homo sapiens GN=EEF1E1 PE=4 SV=1 - [D6RBD7_HUMAN]	0.52			7	46											604.59	0.52	7	16	577.42	0.3533	6	15	596.43	0.3	5	15	150	16.7	8.12
	C9J1V9	HCG2043275 OS=Homo sapiens GN=EEF1E1-BLOC1S5 PE=4 SV=2 - [C9J1V9_HUMAN]	0.5166			7	46											604.59	0.5166	7	16	577.42	0.351	6	15	596.43	0.298	5	15	151	17	7.55
	H0YAL7	Eukaryotic translation elongation factor 1 epsilon-1 (Fragment) OS=Homo sapiens GN=EEF1E1 PE=4 SV=1 - [H0YAL7_HUMAN]	0.4926			6	31											419.64	0.4926	6	12	291.65	0.3088	5	9	358.53	0.25	4	10	136	15.3	8.4
150	Q9Y221	60S ribosome subunit biogenesis protein NIP7 homolog OS=Homo sapiens GN=NIP7 PE=1 SV=1 - [NIP7_HUMAN]	61.11	5	8	8	50	1.86353e+08	1.26279	9	41.2449	1.53792	9	159.272	1.61886	8	25.2382	463.623	61.11	7	18	474.39	45.56	6	17	577.73	61.11	7	15	180	20.4495	8.51416		0.336612	0.620977	0.694975		0.550855	1.46495	0.189192	0.343452
	Q9Y221-2	Isoform 2 of 60S ribosome subunit biogenesis protein NIP7 homolog OS=Homo sapiens GN=NIP7 - [NIP7_HUMAN]	0.4737			6	37											396.62	0.4737	5	13	436.57	0.4737	5	13	490.74	0.4737	5	11	133	15.2	8.27
	J3QLW7	60S ribosome subunit biogenesis protein NIP7 homolog OS=Homo sapiens GN=NIP7 PE=1 SV=1 - [J3QLW7_HUMAN]	0.3909			5	30											361.91	0.3909	4	12	375.33	0.3909	4	11	327.23	0.3909	4	7	110	12.4	8.27
151	P28347	Transcriptional enhancer factor TEF-1 OS=Homo sapiens GN=TEAD1 PE=1 SV=2 - [TEAD1_HUMAN]	20.42	10	4	7	33	5.51372e+07	1.29717	5	4.25173	1.72094	4	22.8789	1.40627	3	0.66277	492.834	13.15	4	15	335.737	16.2	6	13	266.61	9.39	2	5	426	47.915	8.14795		0.375362	0.783195	0.491878		0.550145	1.46423	0.210067	0.381839
	E9PKB7	Transcriptional enhancer factor TEF-1 OS=Homo sapiens GN=TEAD1 PE=4 SV=1 - [E9PKB7_HUMAN]	0.1727			4	26												444.58	0.1364	3	13	262.73	0.1727	4	9	230	0.0667	1	4	330	37.1	7.75
	A4FUP2	TEAD1 protein OS=Homo sapiens GN=TEAD1 PE=2 SV=1 - [A4FUP2_HUMAN]	0.1653			5	30												455.86	0.1289	3	14	310.57	0.1653	5	12	230	0.0616	1	4	357	40	8.32
	H0YE88	Transcriptional enhancer factor TEF-1 OS=Homo sapiens GN=TEAD1 PE=4 SV=1 - [H0YE88_HUMAN]	0.162			6	32												492.83	0.1315	4	15	335.74	0.162	6	13	230	0.0516	1	4	426	47.9	8.15
	H0YEJ9	Transcriptional enhancer factor TEF-1 OS=Homo sapiens GN=TEAD1 PE=4 SV=1 - [H0YEJ9_HUMAN]	0.1603			5	30												455.86	0.125	3	14	310.57	0.1603	5	12	230	0.0598	1	4	368	41.1	7.72
152	P47813	Eukaryotic translation initiation factor 1A, X-chromosomal OS=Homo sapiens GN=EIF1AX PE=1 SV=2 - [IF1AX_HUMAN]	47.92	4	8	9	78	1.35227e+09	1.21524	12	15.4883	1.71708	9	15.8841	1.50325	18	11.6028	795.327	47.22	8	24	520.378	37.5	7	18	1178.16	47.92	9	36	144	16.4502	5.23682		0.281244	0.779957	0.588088		0.549763	1.46384	0.251556	0.457571
	X6RAC9	Eukaryotic translation initiation factor 1A, X-chromosomal OS=Homo sapiens GN=EIF1AX PE=3 SV=1 - [X6RAC9_HUMAN]	0.4569			7	54											484.48	0.4483	6	15	323.52	0.3276	5	12	783.63	0.4569	7	27	116	13.2	4.83
	O14602	Eukaryotic translation initiation factor 1A, Y-chromosomal OS=Homo sapiens GN=EIF1AY PE=1 SV=4 - [IF1AY_HUMAN]	0.4028			7	63											671.85	0.3958	6	19	442.87	0.2986	5	15	1011.35	0.4028	7	29	144	16.4	5.24
153	Q8WXD5	Gem-associated protein 6 OS=Homo sapiens GN=GEMIN6 PE=1 SV=1 - [GEMI6_HUMAN]	14.37	1	2	2	16	4.65753e+07	1.29416	4	10.8355	1.80554	3	14.7257	1.33887	2	16.5522	163.757	14.37	2	6	156.39	14.37	2	5	153.63	14.37	2	5	167	18.8123	5.12256		0.372013	0.852432	0.421018		0.548488	1.46255	0.264361	0.481983
154	Q8NBN7	Retinol dehydrogenase 13 OS=Homo sapiens GN=RDH13 PE=1 SV=2 - [RDH13_HUMAN]	40.18	4	13	13	54	7.46761e+07	1.28769	11	28.2343	1.64813	9	22.7276	1.47144	12	12.1209	552.999	37.76	11	17	437.211	39.88	12	17	687.548	32.33	10	20	331	35.9099	8.104		0.364781	0.72083	0.557231		0.547614	1.46167	0.178219	0.325447
	Q8NBN7-2	Isoform 2 of Retinol dehydrogenase 13 OS=Homo sapiens GN=RDH13 - [RDH13_HUMAN]	0.3538			9	41											454.39	0.3231	7	13	318.74	0.35	8	13	565.2	0.2538	6	15	260	28.8	6.92
	G8JLA1	Retinol dehydrogenase 13 OS=Homo sapiens GN=RDH13 PE=1 SV=1 - [G8JLA1_HUMAN]	0.3091			7	24											208.7	0.3091	7	8	225.43	0.3091	7	8	218.48	0.2227	5	8	220	24	8.76
155	P78417	Glutathione S-transferase omega-1 OS=Homo sapiens GN=GSTO1 PE=1 SV=2 - [GSTO1_HUMAN]	68.46	5	22	22	207	2.47281e+09	1.28181	35	20.8394	1.69005	37	24.1608	1.44117	32	22.531	1393.04	51.87	19	64	1928	52.28	18	78	1240.21	61.83	18	65	241	27.548	6.59521		0.358185	0.757069	0.527236		0.547497	1.46155	0.200212	0.365687
	Q5TA02	Glutathione S-transferase omega-1 (Fragment) OS=Homo sapiens GN=GSTO1 PE=1 SV=1 - [Q5TA02_HUMAN]	0.755			21	196											1340.82	0.555	18	61	1842.69	0.56	17	74	1160.43	0.675	17	61	200	23.3	7.21
	P78417-3	Isoform 3 of Glutathione S-transferase omega-1 OS=Homo sapiens GN=GSTO1 - [GSTO1_HUMAN]	0.7089			21	196											1340.82	0.5211	18	61	1842.69	0.5258	17	74	1160.43	0.6338	17	61	213	24.8	6.1
	Q5TA01	Glutathione S-transferase omega-1 (Fragment) OS=Homo sapiens GN=GSTO1 PE=1 SV=1 - [Q5TA01_HUMAN]	0.6222			12	110											553.8	0.4	9	33	816.55	0.4111	10	41	645.41	0.5389	10	36	180	20.9	6.55
	P78417-2	Isoform 2 of Glutathione S-transferase omega-1 OS=Homo sapiens GN=GSTO1 - [GSTO1_HUMAN]	0.6058			13	121											605.9	0.4135	10	36	901.85	0.4231	11	45	725.15	0.5337	11	40	208	23.7	7.17
156	O43665-2	Isoform 2 of Regulator of G-protein signaling 10 OS=Homo sapiens GN=RGS10 - [RGS10_HUMAN]	15.57	3	3	3	9	3.43356e+07	1.22197	2	5.9771	1.87764	3	23.2775	1.35992	2	5.45745	78.76	9.58	2	3	62.18	15.57	3	3	74.6067	9.58	2	3	167	19.5957	5.87158		0.289211	0.908917	0.443523		0.547217	1.46126	0.322604	0.589536
	O43665	Regulator of G-protein signaling 10 OS=Homo sapiens GN=RGS10 PE=1 SV=2 - [RGS10_HUMAN]	0.1503			3	9											78.76	0.0925	2	3	62.18	0.1503	3	3	74.61	0.0925	2	3	173	20.2	5.49
	O43665-3	Isoform 3 of Regulator of G-protein signaling 10 OS=Homo sapiens GN=RGS10 - [RGS10_HUMAN]	0.1436			3	9											78.76	0.0884	2	3	62.18	0.1436	3	3	74.61	0.0884	2	3	181	21.2	7.49
157	C9J1R1	NF-kappa-B essential modulator OS=Homo sapiens GN=IKBKG PE=1 SV=1 - [C9J1R1_HUMAN]	36.84	11	8	13	45	1.37447e+08	1.43295	5	26.1338	1.51463	8	15.2673	1.43551	5	6.59261	540.244	19.38	7	13	719.564	33.73	10	18	598.64	27.99	10	14	418	48.0393	5.70654		0.51899	0.59897	0.521564		0.546508	1.46055	0.0454516	0.0831674
	C9JZ85	NF-kappa-B essential modulator (Fragment) OS=Homo sapiens GN=IKBKG PE=1 SV=1 - [C9JZ85_HUMAN]	0.5158			8	35											494.41	0.3368	4	10	627.31	0.4474	6	14	504.73	0.4579	7	11	190	21.6	5.26
	Q9Y6K9	NF-kappa-B essential modulator OS=Homo sapiens GN=IKBKG PE=1 SV=2 - [NEMO_HUMAN]	0.3675			13	45											540.24	0.1933	7	13	719.56	0.3365	10	18	598.64	0.2792	10	14	419	48.2	5.71
	A8MV29	NF-kappa-B essential modulator OS=Homo sapiens GN=IKBKG PE=1 SV=2 - [A8MV29_HUMAN]	0.3552			12	42											524.3	0.1776	6	12	707.82	0.3236	9	17	588.23	0.2652	9	13	411	47.2	5.53
	E7EU78	NF-kappa-B essential modulator OS=Homo sapiens GN=IKBKG PE=1 SV=1 - [E7EU78_HUMAN]	0.3544			12	42											524.3	0.1772	6	12	707.82	0.3228	9	17	588.23	0.2646	9	13	412	47.4	5.53
	F8W9A9	NF-kappa-B essential modulator OS=Homo sapiens GN=IKBKG PE=1 SV=1 - [F8W9A9_HUMAN]	0.3315			10	37											435.3	0.1793	6	11	522.23	0.3125	8	14	515.66	0.2609	8	12	368	42.4	5.8
	Q9Y6K9-2	Isoform 2 of NF-kappa-B essential modulator OS=Homo sapiens GN=IKBKG - [NEMO_HUMAN]	0.3162			13	45											540.24	0.1663	7	13	719.56	0.2895	10	18	598.64	0.2402	10	14	487	55.8	6.7
	C9JN51	NF-kappa-B essential modulator (Fragment) OS=Homo sapiens GN=IKBKG PE=1 SV=2 - [C9JN51_HUMAN]	0.308			7	27											387.41	0.24	5	9	471.67	0.284	5	11	366.48	0.264	5	7	250	28.7	6.06
158	Q9NX63	Coiled-coil-helix-coiled-coil-helix domain-containing protein 3, mitochondrial OS=Homo sapiens GN=CHCHD3 PE=1 SV=1 - [CHCH3_HUMAN]	49.78	5	16	16	95	1.2414e+09	1.2497	14	9.1641	1.61143	19	20.9546	1.54712	15	9.7477	862.503	37.44	11	27	1305.93	44.93	14	39	988.935	42.29	13	29	227	26.1362	8.27979		0.321584	0.688344	0.629583		0.546504	1.46054	0.196989	0.360454
	C9JRZ6	Coiled-coil-helix-coiled-coil-helix domain-containing protein 3, mitochondrial OS=Homo sapiens GN=CHCHD3 PE=1 SV=1 - [C9JRZ6_HUMAN]	0.4871			16	95											862.5	0.3664	11	27	1305.93	0.4397	14	39	988.93	0.4138	13	29	232	26.7	8.47
	G3V1K1	Coiled-coil-helix-coiled-coil-helix domain containing 3, isoform CRA_b OS=Homo sapiens GN=CHCHD3 PE=1 SV=1 - [G3V1K1_HUMAN]	0.4275			8	44											543.25	0.2609	5	11	980.8	0.3841	7	21	603.13	0.3043	6	12	138	15.5	8.63
	F8WAR4	Coiled-coil-helix-coiled-coil-helix domain-containing protein 3, mitochondrial OS=Homo sapiens GN=CHCHD3 PE=1 SV=1 - [F8WAR4_HUMAN]	0.3195			12	62											645.4	0.2033	7	16	1093.15	0.2739	10	29	684.47	0.249	9	17	241	27.7	6.64
159	E9PRZ9	Small acidic protein (Fragment) OS=Homo sapiens GN=C11orf58 PE=1 SV=1 - [E9PRZ9_HUMAN]	33.33	4	3	3	41	2.97286e+08	1.32439	6	9.69993	1.6345	9	4.18885	1.43877	7	7.48293	491.218	33.33	3	11	472.21	33.33	3	17	487.757	33.33	3	13	90	10.0317	5.94775		0.405329	0.708845	0.524837		0.546337	1.46037	0.152896	0.279857
	E3W975	Small acidic protein OS=Homo sapiens GN=C11orf58 PE=1 SV=1 - [E3W975_HUMAN]	0.2158			3	41											491.22	0.2158	3	11	472.21	0.2158	3	17	487.76	0.2158	3	13	139	15.4	4.55
	E9PM92	Small acidic protein (Fragment) OS=Homo sapiens GN=C11orf58 PE=1 SV=1 - [E9PM92_HUMAN]	0.1923			3	41											491.22	0.1923	3	11	472.21	0.1923	3	17	487.76	0.1923	3	13	156	17.5	9.54
	O00193	Small acidic protein OS=Homo sapiens GN=SMAP PE=1 SV=1 - [SMAP_HUMAN]	0.1639			3	41											491.22	0.1639	3	11	472.21	0.1639	3	17	487.76	0.1639	3	13	183	20.3	4.72
160	Q9NRF8	CTP synthase 2 OS=Homo sapiens GN=CTPS2 PE=1 SV=1 - [PYRG2_HUMAN]	26.45	1	11	13	46	2.50058e+08	1.18717	5	4.08076	1.55129	7	9.70723	1.68925	10	5.05145	473.075	14.51	7	13	520.86	20.14	10	17	518.433	24.23	12	16	586	65.6358	6.90283		0.247527	0.633466	0.756385		0.545793	1.45982	0.265517	0.486479
161	Q7L1Q6	Basic leucine zipper and W2 domain-containing protein 1 OS=Homo sapiens GN=BZW1 PE=1 SV=1 - [BZW1_HUMAN]	59.19	10	30	32	211	1.59033e+09	1.21173	27	13.1364	1.44335	28	20.5971	1.77786	38	20.2998	1397.97	39.38	19	68	1498.89	49.16	22	65	1616.55	48.93	28	78	419	48.0127	5.92236		0.277074	0.529422	0.830145		0.545547	1.45957	0.276888	0.507542
	Q7L1Q6-4	Isoform 4 of Basic leucine zipper and W2 domain-containing protein 1 OS=Homo sapiens GN=BZW1 - [BZW1_HUMAN]	0.5863			32	211											1397.97	0.3901	19	68	1498.89	0.487	22	65	1616.55	0.4846	28	78	423	48.5	5.92
	Q7L1Q6-2	Isoform 2 of Basic leucine zipper and W2 domain-containing protein 1 OS=Homo sapiens GN=BZW1 - [BZW1_HUMAN]	0.5722			29	173											852.37	0.3371	16	51	1106.78	0.5156	20	53	1329.38	0.5127	26	69	353	40.5	6.46
	Q7L1Q6-3	Isoform 3 of Basic leucine zipper and W2 domain-containing protein 1 OS=Homo sapiens GN=BZW1 - [BZW1_HUMAN]	0.5499			32	211											1397.97	0.3659	19	68	1498.89	0.4568	22	65	1616.55	0.4545	28	78	451	51.2	6.62
	C9IZ80	Basic leucine zipper and W2 domain-containing protein 1 (Fragment) OS=Homo sapiens GN=BZW1 PE=1 SV=1 - [C9IZ80_HUMAN]	0.5374			20	113											618.98	0.2925	11	30	893.56	0.5102	16	39	1022.52	0.466	18	44	294	33.4	7.85
162	F5H7R9	Parathymosin (Fragment) OS=Homo sapiens GN=PTMS PE=1 SV=1 - [F5H7R9_HUMAN]	24.56	3	2	2	34	9379616486	1.42408	4	6.53747	1.49737	6	8.94815	1.4556	5	20.63	218.75	19.3	1	6	523.56	24.56	2	21	229.161	19.3	1	7	57	6.25034	8.11865		0.510034	0.582427	0.541618		0.544693	1.45871	0.0362943	0.0666326
	P20962	Parathymosin OS=Homo sapiens GN=PTMS PE=1 SV=2 - [PTMS_HUMAN]	0.1373			2	34											218.75	0.1078	1	6	523.56	0.1373	2	21	229.16	0.1078	1	7	102	11.5	4.16
	F5GXR3	Parathymosin OS=Homo sapiens GN=PTMS PE=1 SV=1 - [F5GXR3_HUMAN]	0.1346			2	34											218.75	0.1058	1	6	523.56	0.1346	2	21	229.16	0.1058	1	7	104	12.1	11
163	E5RGQ3	RWD domain-containing protein 1 (Fragment) OS=Homo sapiens GN=RWDD1 PE=1 SV=1 - [E5RGQ3_HUMAN]	52.78	4	6	6	24	7.77201e+07	1.17149	3	1.51186	1.76642	4	3.21124	1.49802	5	8.3999	145.66	40.28	4	6	261.69	40.28	5	11	200.571	52.78	5	7	72	8.55658	6.1001		0.228344	0.820828	0.583061		0.544077	1.45809	0.298159	0.548009
	Q9H446-2	Isoform 2 of RWD domain-containing protein 1 OS=Homo sapiens GN=RWDD1 - [RWDD1_HUMAN]	0.2585			6	24											145.66	0.1973	4	6	261.69	0.1973	5	11	200.57	0.2585	5	7	147	17.1	4.41
	Q9H446	RWD domain-containing protein 1 OS=Homo sapiens GN=RWDD1 PE=1 SV=1 - [RWDD1_HUMAN]	0.1564			6	24											145.66	0.1193	4	6	261.69	0.1193	5	11	200.57	0.1564	5	7	243	27.9	4.2
164	H3BRL3	Ubiquitin domain-containing protein UBFD1 OS=Homo sapiens GN=UBFD1 PE=1 SV=1 - [H3BRL3_HUMAN]	41.33	3	10	10	47	1.94887e+08	1.23819	9	19.986	1.75262	10	14.9091	1.42624	9	26.045	741.969	23	6	15	689.096	29.67	8	17	650.152	37.67	8	15	300	32.6195	5.96045		0.308229	0.809514	0.512214		0.543319	1.45732	0.252086	0.463974
	H3BUM8	Ubiquitin domain-containing protein UBFD1 OS=Homo sapiens GN=UBFD1 PE=1 SV=1 - [H3BUM8_HUMAN]	0.4211			5	32											573.92	0.1842	3	10	501.15	0.2526	4	10	610.89	0.4211	5	12	190	19.6	5.06
	O14562	Ubiquitin domain-containing protein UBFD1 OS=Homo sapiens GN=UBFD1 PE=1 SV=2 - [UBFD1_HUMAN]	0.4013			10	47											741.97	0.2233	6	15	689.1	0.288	8	17	650.15	0.3657	8	15	309	33.4	5.77
165	P52788	Spermine synthase OS=Homo sapiens GN=SMS PE=1 SV=2 - [SPSY_HUMAN]	68.85	4	25	26	132	2.7992e+08	1.27448	18	18.4959	1.72607	25	23.9252	1.40472	26	31.3493	1040.2	37.98	16	34	1628.69	66.94	23	52	1875.1	57.38	19	46	366	41.2418	5.021		0.349909	0.787488	0.490283		0.54256	1.45655	0.223425	0.411797
	P52788-2	Isoform 2 of Spermine synthase OS=Homo sapiens GN=SMS - [SPSY_HUMAN]	0.6326			20	95											670.02	0.3387	11	23	1102.39	0.6102	17	39	1284.62	0.5655	15	33	313	35.3	5.02
	B4DE40	Spermine synthase OS=Homo sapiens GN=SMS PE=1 SV=1 - [B4DE40_HUMAN]	0.6145			20	100											711.05	0.3891	12	26	1118.82	0.5891	17	39	1420.79	0.5382	15	35	275	31.1	4.93
	H7C2R7	Spermine synthase (Fragment) OS=Homo sapiens GN=SMS PE=1 SV=1 - [H7C2R7_HUMAN]	0.5016			15	66											534.1	0.2508	10	18	858.91	0.4823	13	25	903.19	0.3666	11	23	311	33.5	5.6
166	O94763	Unconventional prefoldin RPB5 interactor 1 OS=Homo sapiens GN=URI1 PE=1 SV=3 - [RMP_HUMAN]	22.99	10	10	10	29	7.43758e+07	1.42337	5	18.8006	1.49806	6	9.78444	1.44643	3	6.47749	323.721	14.58	6	9	467.309	21.87	9	13	169.2	16.45	5	7	535	59.7956	5.04639		0.509308	0.5831	0.532498		0.541635	1.45562	0.0377348	0.0696683
	I3NI51	Unconventional prefoldin RPB5 interactor 1 (Fragment) OS=Homo sapiens GN=URI1 PE=1 SV=1 - [I3NI51_HUMAN]	0.4016			5	16											170.43	0.2951	3	5	267.45	0.4016	5	8	56.92	0.1967	2	3	122	13.9	7.11
	F8W9T0	Unconventional prefoldin RPB5 interactor 1 OS=Homo sapiens GN=URI1 PE=1 SV=1 - [F8W9T0_HUMAN]	0.1838			8	26											323.72	0.1576	6	9	421.63	0.1838	8	11	167.66	0.1131	4	6	495	55.5	5.22
	O94763-3	Isoform 3 of Unconventional prefoldin RPB5 interactor 1 OS=Homo sapiens GN=URI1 - [RMP_HUMAN]	0.1788			8	26											323.72	0.1532	6	9	421.63	0.1788	8	11	167.66	0.11	4	6	509	56.9	5.1
	O94763-2	Isoform 2 of Unconventional prefoldin RPB5 interactor 1 OS=Homo sapiens GN=URI1 - [RMP_HUMAN]	0.1765			7	24											304.89	0.1481	5	8	382.15	0.1765	7	10	167.66	0.122	4	6	459	51.2	5.01
	O94763-4	Isoform 4 of Unconventional prefoldin RPB5 interactor 1 OS=Homo sapiens GN=URI1 - [RMP_HUMAN]	0.1537			7	22											280.98	0.1263	5	8	349.84	0.1537	7	10	121.71	0.08	3	4	475	53.4	5.16
167	Q96A49	Synapse-associated protein 1 OS=Homo sapiens GN=SYAP1 PE=1 SV=1 - [SYAP1_HUMAN]	47.16	1	26	26	144	4.96002e+08	1.22762	22	10.6483	1.75274	24	19.7893	1.43323	22	13.6104	1794.03	39.49	19	43	1886.34	44.89	17	50	1873.13	39.49	20	51	352	39.9089	4.52588		0.295867	0.809612	0.519266		0.541582	1.45557	0.257598	0.475641
168	P06733-2	Isoform MBP-1 of Alpha-enolase OS=Homo sapiens GN=ENO1 - [ENOA_HUMAN]	91.2	1	1	37	3062	4.69535e+10	1.2015	3	11.9924	1.72725	1		1.48372	3	15.2409	35153.9	87.1	30	984	35322.4	90.03	33	1042	36736.5	88.86	34	1036	341	36.9048	6.27783		0.264834	0.788481	0.569218		0.540844	1.45482	0.262974	0.486228
169	P26358	DNA (cytosine-5)-methyltransferase 1 OS=Homo sapiens GN=DNMT1 PE=1 SV=2 - [DNMT1_HUMAN]	45.67	12	1	65	265	8.36046e+08	1.30635	1		1.6143	1		1.45956	2	5.78024	3039.36	37.13	53	108	1789.06	28.34	39	61	2473.84	36.32	51	96	1616	183.05	7.75244		0.385546	0.690912	0.545535		0.540665	1.45464	0.152741	0.282507
	P26358-3	Isoform 3 of DNA (cytosine-5)-methyltransferase 1 OS=Homo sapiens GN=DNMT1 - [DNMT1_HUMAN]	0.493			55	219											2562.37	0.4094	45	92	1512.29	0.307	33	51	1958.99	0.3836	43	76	1280	144.4	7.46
	P26358-2	Isoform 2 of DNA (cytosine-5)-methyltransferase 1 OS=Homo sapiens GN=DNMT1 - [DNMT1_HUMAN]	0.4522			65	265											3039.36	0.3676	53	108	1789.06	0.2806	39	61	2473.84	0.3597	51	96	1632	184.7	7.85
170	Q9P013	Spliceosome-associated protein CWC15 homolog OS=Homo sapiens GN=CWC15 PE=1 SV=2 - [CWC15_HUMAN]	27.51	2	6	6	37	1.69147e+08	1.33143	9	31.8597	1.48282	8	26.3467	1.55885	8	21.9878	367.197	27.51	6	11	420.513	27.51	6	13	398.82	27.51	6	13	229	26.6083	5.70654		0.412974	0.568342	0.640479		0.540598	1.45458	0.116262	0.215062
	U3KQ79	Spliceosome-associated protein CWC15 homolog OS=Homo sapiens GN=CWC15 PE=1 SV=1 - [U3KQ79_HUMAN]	0.1711			5	22											117.84	0.1711	5	5	274.88	0.1711	5	10	164.79	0.1711	5	7	228	26.5	5.71
171	P62256	Ubiquitin-conjugating enzyme E2 H OS=Homo sapiens GN=UBE2H PE=1 SV=1 - [UBE2H_HUMAN]	36.07	6	7	7	38	1.08417e+08	1.20279	6	15.1796	1.80871	7	33.3245	1.40756	8	17.5651	261.841	34.97	6	10	314.659	36.07	7	12	428.641	36.07	7	16	183	20.6421	4.66553		0.26638	0.854965	0.493194		0.53818	1.45214	0.29686	0.5516
	H7C4M9	Ubiquitin-conjugating enzyme E2 H (Fragment) OS=Homo sapiens GN=UBE2H PE=1 SV=1 - [H7C4M9_HUMAN]	0.8065			5	27											207.95	0.7742	4	7	232.45	0.8065	5	9	369.16	0.8065	5	11	62	7.1	7.24
	C9JZG9	Ubiquitin-conjugating enzyme E2 H (Fragment) OS=Homo sapiens GN=UBE2H PE=1 SV=1 - [C9JZG9_HUMAN]	0.4951			5	25											242.99	0.4757	4	7	284.86	0.4951	5	8	390.93	0.4951	5	10	103	11.5	10.13
	C9JZY6	Ubiquitin-conjugating enzyme E2 H (Fragment) OS=Homo sapiens GN=UBE2H PE=1 SV=1 - [C9JZY6_HUMAN]	0.4797			6	32											260.65	0.4634	5	9	303.42	0.4797	6	11	415.43	0.4797	6	12	123	13.8	7.43
	P62256-2	Isoform 2 of Ubiquitin-conjugating enzyme E2 H OS=Homo sapiens GN=UBE2H - [UBE2H_HUMAN]	0.375			6	33											209.47	0.3618	5	8	244.01	0.375	6	10	382.59	0.375	6	15	152	17.2	4.67
	C9J8Q9	Ubiquitin-conjugating enzyme E2 H (Fragment) OS=Homo sapiens GN=UBE2H PE=1 SV=1 - [C9J8Q9_HUMAN]	0.1879			4	19											140.55	0.1745	3	5	151.27	0.1879	4	5	188.33	0.1879	4	9	149	16.9	4.46
172	Q9UBE0	SUMO-activating enzyme subunit 1 OS=Homo sapiens GN=SAE1 PE=1 SV=1 - [SAE1_HUMAN]	64.45	12	22	22	121	3.78186e+08	1.19303	23	19.1965	1.70601	23	18.1749	1.50425	24	17.3457	983.056	48.27	16	38	931.529	56.36	16	44	1039.75	57.51	19	39	346	38.4256	5.30029		0.254625	0.770623	0.589046		0.538098	1.45206	0.261744	0.486425
	B4DY66	SUMO-activating enzyme subunit 1 OS=Homo sapiens GN=SAE1 PE=1 SV=1 - [B4DY66_HUMAN]	0.657			12	64											688.42	0.5349	9	23	555.94	0.5	7	23	649.19	0.5174	10	18	172	19.1	5.31
	M0QX65	SUMO-activating enzyme subunit 1 (Fragment) OS=Homo sapiens GN=SAE1 PE=1 SV=1 - [M0QX65_HUMAN]	0.6488			15	79											546.36	0.478	11	21	625.66	0.5805	11	30	755.7	0.5951	13	28	205	22.6	7.33
	M0QZS6	SUMO-activating enzyme subunit 1 OS=Homo sapiens GN=SAE1 PE=1 SV=1 - [M0QZS6_HUMAN]	0.5887			14	92											798.95	0.5094	12	33	643.5	0.4943	11	32	605.97	0.4981	12	27	265	29.4	4.98
	Q9UBE0-2	Isoform 2 of SUMO-activating enzyme subunit 1 OS=Homo sapiens GN=SAE1 - [SAE1_HUMAN]	0.5338			17	87											564.6	0.3985	12	23	639.78	0.4774	12	32	788.15	0.4925	15	32	266	29.8	7.01
	Q9UBE0-3	Isoform 3 of SUMO-activating enzyme subunit 1 OS=Homo sapiens GN=SAE1 - [SAE1_HUMAN]	0.4749			17	87											564.6	0.3545	12	23	639.78	0.4247	12	32	788.15	0.4381	15	32	299	33	5.96
	B3KNJ4	SUMO-1 activating enzyme subunit 1, isoform CRA_a OS=Homo sapiens GN=SAE1 PE=1 SV=1 - [B3KNJ4_HUMAN]	0.4749			17	87											564.6	0.3545	12	23	639.78	0.4247	12	32	788.15	0.4381	15	32	299	33.4	7.72
173	Q9H501	ESF1 homolog OS=Homo sapiens GN=ESF1 PE=1 SV=1 - [ESF1_HUMAN]	28.44	1	21	21	51	7.25459e+07	1.26374	9	18.8232	1.6589	10	30.3836	1.45907	14	35.2394	405.484	18.21	11	13	597.909	20.92	13	20	418.11	21.39	16	18	851	98.735	5.10986		0.3377	0.730229	0.545053		0.537661	1.45162	0.196369	0.365228
174	Q9P016	Thymocyte nuclear protein 1 OS=Homo sapiens GN=THYN1 PE=1 SV=1 - [THYN1_HUMAN]	25.33	2	6	6	32	1.01015e+08	1.32542	6	9.47711	1.56107	4	10.7395	1.4752	7	8.89071	240.497	25.33	6	12	176.263	16.44	4	8	261.676	19.56	5	12	225	25.681	9.24658		0.406452	0.642537	0.560913		0.536634	1.45058	0.119901	0.223431
	Q9P016-2	Isoform 2 of Thymocyte nuclear protein 1 OS=Homo sapiens GN=THYN1 - [THYN1_HUMAN]	0.2952			5	26											222.78	0.2952	5	10	154.28	0.1747	3	6	243.35	0.2169	4	10	166	18.8	9.33
175	E9PC15	Acylglycerol kinase, mitochondrial OS=Homo sapiens GN=AGK PE=1 SV=1 - [E9PC15_HUMAN]	40.61	3	13	13	49	2.13231e+08	1.27203	7	16.9928	1.65876	8	24.9526	1.44633	8	15.3776	448.563	27.92	8	15	457.517	35.28	10	15	678.709	27.41	9	19	394	43.7696	6.34131		0.347128	0.730105	0.532397		0.536543	1.45049	0.191522	0.356955
	E9PG39	Acylglycerol kinase, mitochondrial OS=Homo sapiens GN=AGK PE=1 SV=1 - [E9PG39_HUMAN]	0.4918			10	43											436.43	0.3607	7	13	447.71	0.4426	8	13	649.27	0.3689	7	17	244	26.9	9.33
	Q53H12	Acylglycerol kinase, mitochondrial OS=Homo sapiens GN=AGK PE=1 SV=2 - [AGK_HUMAN]	0.3791			13	49											448.56	0.2607	8	15	457.52	0.3294	10	15	678.71	0.2559	9	19	422	47.1	8.09
176	Q96BD8	Spindle and kinetochore-associated protein 1 OS=Homo sapiens GN=SKA1 PE=1 SV=1 - [SKA1_HUMAN]	22.75	4	4	4	15	2.91064e+07	1.17663	3	20.0943	1.75382	2	9.71008	1.47533	3	6.9822	239.76	15.69	3	5	189.79	15.69	3	5	219.54	17.25	3	5	255	29.4654	7.12256		0.23466	0.810498	0.561041		0.5354	1.44934	0.288774	0.539362
	Q96BD8-2	Isoform 2 of Spindle and kinetochore-associated protein 1 OS=Homo sapiens GN=SKA1 - [SKA1_HUMAN]	0.1914			3	14											239.76	0.1914	3	5	189.79	0.1914	3	5	214.51	0.1244	2	4	209	24.4	8.37
177	Q96JM3	Chromosome alignment-maintaining phosphoprotein 1 OS=Homo sapiens GN=CHAMP1 PE=1 SV=2 - [CHAP1_HUMAN]	24.01	2	20	20	64	1.09679e+08	1.29859	14	23.6377	1.68248	14	53.9459	1.39206	15	13.0217	392.901	14.9	12	19	486.496	13.92	12	22	497.459	17.86	14	23	812	89.0429	8.44092		0.376951	0.750591	0.477221		0.534921	1.44886	0.193387	0.361525
178	B4DK95	Protein zyg-11 homolog B OS=Homo sapiens GN=ZYG11B PE=1 SV=1 - [B4DK95_HUMAN]	12.46	4	6	6	19	1.4187e+07	1.34013	2	38.934	1.63476	2	20.8134	1.38762	5	28.2541	174.27	4.9	3	6	154.07	4.9	3	5	204.03	11.13	5	8	674	75.867	6.90283		0.422368	0.709077	0.472609		0.534685	1.44863	0.153103	0.286342
	A8DPD7	Protein zyg-11 homolog B OS=Homo sapiens GN=ZYG11B PE=1 SV=1 - [A8DPD7_HUMAN]	0.1254			5	13											115.24	0.0353	2	4	105.93	0.0353	2	3	156.42	0.1095	4	6	566	63.5	6.89
	Q9C0D3	Protein zyg-11 homolog B OS=Homo sapiens GN=ZYG11B PE=1 SV=2 - [ZY11B_HUMAN]	0.1129			6	19											174.27	0.0444	3	6	154.07	0.0444	3	5	204.03	0.1008	5	8	744	83.9	6.86
179	P24752	Acetyl-CoA acetyltransferase, mitochondrial OS=Homo sapiens GN=ACAT1 PE=1 SV=1 - [THIL_HUMAN]	61.59	4	25	26	174	6.73143e+08	1.34039	23	15.1138	1.6602	27	15.3376	1.36516	33	20.3934	1657.93	51.52	18	54	1768	59.48	19	55	2199.6	53.63	24	65	427	45.1706	8.85107		0.422649	0.731354	0.449074		0.534359	1.4483	0.171114	0.320223
	H0YEL7	Acetyl-CoA acetyltransferase, mitochondrial (Fragment) OS=Homo sapiens GN=ACAT1 PE=1 SV=1 - [H0YEL7_HUMAN]	0.8603			13	62											698.84	0.5441	7	18	631.74	0.7941	8	19	919.28	0.6103	11	25	136	14.2	7.24
180	Q9BRA2	Thioredoxin domain-containing protein 17 OS=Homo sapiens GN=TXNDC17 PE=1 SV=1 - [TXD17_HUMAN]	54.47	4	5	5	69	1.79919e+09	1.19972	7	17.756	1.68154	12	29.8768	1.5004	11	33.191	595.619	54.47	5	18	916.265	54.47	5	26	890.638	38.21	4	25	123	13.9318	5.51611		0.262699	0.749786	0.585347		0.532611	1.44654	0.247789	0.465234
	I3L0K2	Thioredoxin domain-containing protein 17 OS=Homo sapiens GN=TXNDC17 PE=1 SV=1 - [I3L0K2_HUMAN]	0.5067			3	49											459.41	0.5067	3	11	747.89	0.5067	3	18	801.65	0.5067	3	20	75	8.4	5.76
	I3L3M7	Thioredoxin domain-containing protein 17 OS=Homo sapiens GN=TXNDC17 PE=1 SV=1 - [I3L3M7_HUMAN]	0.475			3	49											459.41	0.475	3	11	747.89	0.475	3	18	801.65	0.475	3	20	80	9.1	6.27
	I3L2R6	Thioredoxin domain-containing protein 17 OS=Homo sapiens GN=TXNDC17 PE=1 SV=1 - [I3L2R6_HUMAN]	0.4388			3	31											234.03	0.4388	3	9	332.37	0.4388	3	11	394.15	0.2347	2	11	98	11.3	5.21
181	Q9BTT4	Mediator of RNA polymerase II transcription subunit 10 OS=Homo sapiens GN=MED10 PE=1 SV=1 - [MED10_HUMAN]	25.93	1	4	4	12	5.89709e+07	1.27315	3	1.30499	1.6483	4	10.8981	1.441	2	9.22819	73.61	19.26	2	4	67.75	25.93	4	5	60.7533	9.63	1	3	135	15.6781	6.18896		0.348406	0.720976	0.527069		0.53215	1.44608	0.186337	0.350159
182	Q9Y3E0	Vesicle transport protein GOT1B OS=Homo sapiens GN=GOLT1B PE=1 SV=1 - [GOT1B_HUMAN]	15.94	5	2	2	5	8.72569e+07	1.18721	1		1.73691	1		1.46449	1		90.23	6.52	1	2	86.33	6.52	1	2	34.28	9.42	1	1	138	15.4154	10.3599		0.247576	0.796523	0.550394		0.531498	1.44543	0.274961	0.517333
183	K7ELH7	Glucose-induced degradation protein 4 homolog (Fragment) OS=Homo sapiens GN=GID4 PE=4 SV=1 - [K7ELH7_HUMAN]	19.82	3	2	2	7	3.54183e+07	1.27317	1		1.46726	2	6.04487	1.61438	1		49.82	8.11	1	2	71.6333	19.82	2	3	35.5	8.11	1	2	111	13.3404	5.80811		0.348424	0.553122	0.690976		0.530841	1.44477	0.17236	0.324692
	K7ENE2	Glucose-induced degradation protein 4 homolog (Fragment) OS=Homo sapiens GN=GID4 PE=4 SV=1 - [K7ENE2_HUMAN]	0.1507			2	7											49.82	0.0616	1	2	71.63	0.1507	2	3	35.5	0.0616	1	2	146	17.7	5.53
	Q8IVV7	Glucose-induced degradation protein 4 homolog OS=Homo sapiens GN=GID4 PE=2 SV=1 - [GID4_HUMAN]	0.0733			2	7											49.82	0.03	1	2	71.63	0.0733	2	3	35.5	0.03	1	2	300	33.5	9.16
184	P61970	Nuclear transport factor 2 OS=Homo sapiens GN=NUTF2 PE=1 SV=1 - [NTF2_HUMAN]	74.02	2	6	6	53	9.25956e+08	1.3517	10	8.0612	1.65725	12	15.4099	1.34451	7	6.15308	367.112	55.91	5	18	497.151	69.29	5	23	326.967	51.18	4	12	127	14.469	5.37646		0.434776	0.728791	0.427077		0.530215	1.44414	0.172016	0.324426
	H3BRV9	Nuclear transport factor 2 (Fragment) OS=Homo sapiens GN=NUTF2 PE=1 SV=1 - [H3BRV9_HUMAN]	0.7477			5	45											280.24	0.5327	4	16	377.4	0.6916	4	19	233.12	0.4766	3	10	107	12.2	5.34
185	P55263	Adenosine kinase OS=Homo sapiens GN=ADK PE=1 SV=2 - [ADK_HUMAN]	60.22	4	4	22	138	9.67528e+08	1.27237	6	20.0812	1.49918	4	25.961	1.57412	1		1262.06	58.29	20	49	1302.65	49.17	17	49	1132.81	36.74	16	40	362	40.5197	6.69775		0.347522	0.584177	0.654541		0.528747	1.44268	0.16084	0.304191
	P55263-3	Isoform 3 of Adenosine kinase OS=Homo sapiens GN=ADK - [ADK_HUMAN]	0.6492			21	124											1053.85	0.6262	19	44	1077.54	0.518	16	44	968.52	0.3705	15	36	305	34.1	6.73
	P55263-2	Isoform 2 of Adenosine kinase OS=Homo sapiens GN=ADK - [ADK_HUMAN]	0.6087			21	136											1252.53	0.5884	19	48	1287.29	0.4928	16	48	1132.81	0.3855	16	40	345	38.7	6.68
186	P0CW22	40S ribosomal protein S17-like OS=Homo sapiens GN=RPS17L PE=1 SV=1 - [RS17L_HUMAN]	66.67	5	12	12	265	1.36281e+09	1.2035	35	14.6081	1.71934	32	16.3345	1.44537	42	15.625	1817.96	63.7	9	89	1609.16	63.7	9	77	2301.19	66.67	12	99	135	15.5404	9.84717		0.267237	0.781859	0.531435		0.526844	1.44077	0.257342	0.48846
	H0YN73	40S ribosomal protein S17 (Fragment) OS=Homo sapiens GN=RPS17L PE=1 SV=1 - [H0YN73_HUMAN]	0.5254			7	91											843.13	0.5254	6	32	730.83	0.5254	6	26	963.59	0.5254	7	33	59	6.9	10.08
	H0YN88	40S ribosomal protein S17 OS=Homo sapiens GN=RPS17L PE=1 SV=1 - [H0YN88_HUMAN]	0.5			11	237											1509.54	0.4706	8	80	1457.56	0.4706	8	70	1887.56	0.5	11	87	136	15.9	9.91
	H0YK46	40S ribosomal protein S17 (Fragment) OS=Homo sapiens GN=RPS17 PE=1 SV=1 - [H0YK46_HUMAN]	0.356			11	237											1509.54	0.3351	8	80	1457.56	0.3351	8	70	1887.56	0.356	11	87	191	21.6	8.92
187	P53597	Succinyl-CoA ligase [ADP/GDP-forming] subunit alpha, mitochondrial OS=Homo sapiens GN=SUCLG1 PE=1 SV=4 - [SUCA_HUMAN]	42.49	2	13	13	98	3.07551e+08	1.32555	16	16.7587	1.5842	18	19.7369	1.42198	19	18.6357	969.046	40.75	10	28	973.333	40.75	10	33	1150.23	42.49	13	37	346	36.2268	8.79248		0.406589	0.663754	0.507904		0.526082	1.44001	0.129543	0.246241
188	P40261	Nicotinamide N-methyltransferase OS=Homo sapiens GN=NNMT PE=1 SV=1 - [NNMT_HUMAN]	53.79	2	11	11	63	3.2069e+08	1.25018	12	22.6508	1.52098	13	47.8452	1.55684	8	16.8666	692.691	39.39	10	24	668.653	53.79	11	24	427.26	31.82	8	15	264	29.5551	5.74463		0.322133	0.605002	0.638624		0.52192	1.43586	0.173835	0.333069
189	P05423	DNA-directed RNA polymerase III subunit RPC4 OS=Homo sapiens GN=POLR3D PE=1 SV=2 - [RPC4_HUMAN]	28.39	3	9	9	34	4.09164e+07	1.30431	7	21.4439	1.62524	4	10.8203	1.39569	7	30.677	333.694	26.13	8	13	292.735	15.83	5	9	276.617	25.63	8	12	398	44.3683	6.97607		0.383291	0.700653	0.48098		0.521641	1.43559	0.162542	0.311597
	E5RHT4	DNA-directed RNA polymerase III subunit RPC4 (Fragment) OS=Homo sapiens GN=POLR3D PE=1 SV=1 - [E5RHT4_HUMAN]	0.3043			5	16											82.62	0.2609	4	6	50.87	0.1159	2	3	85.02	0.3043	5	7	207	23.4	9.5
190	P06733	Alpha-enolase OS=Homo sapiens GN=ENO1 PE=1 SV=2 - [ENOA_HUMAN]	89.63	3	18	55	4601	4.78302e+10	1.22221	148	10.7384	1.69862	154	12.2822	1.4137	158	13.8302	48705.8	85.48	44	1559	48898.6	87.33	46	1530	51143.1	87.33	49	1512	434	47.1393	7.38623		0.289495	0.764359	0.499479		0.517778	1.43175	0.23796	0.45958
191	Q9Y2Q3	Glutathione S-transferase kappa 1 OS=Homo sapiens GN=GSTK1 PE=1 SV=3 - [GSTK1_HUMAN]	70.35	5	1	13	108	5.80954e+08	1.25651	4	11.344	1.63809	4	14.0868	1.42224	2	7.25322	1159.94	61.95	11	38	1182.9	61.95	11	40	1069.79	70.35	13	30	226	25.4803	8.41162		0.329424	0.712017	0.508162		0.516534	1.43051	0.191434	0.370612
	Q9Y2Q3-3	Isoform 3 of Glutathione S-transferase kappa 1 OS=Homo sapiens GN=GSTK1 - [GSTK1_HUMAN]	0.6682			12	84											752.9	0.5794	10	28	886.91	0.5794	10	31	779.72	0.6682	12	25	214	24.2	9.19
	Q9Y2Q3-4	Isoform 4 of Glutathione S-transferase kappa 1 OS=Homo sapiens GN=GSTK1 - [GSTK1_HUMAN]	0.6011			8	83											1029.67	0.5355	7	30	1031.52	0.5355	7	31	913.4	0.6011	8	22	183	20.5	6.54
	C9JNT3	Glutathione S-transferase kappa 1 (Fragment) OS=Homo sapiens GN=GSTK1 PE=1 SV=1 - [C9JNT3_HUMAN]	0.5847			7	38											278.91	0.5254	6	13	322.02	0.5254	6	13	308.24	0.5847	7	12	118	13.7	9.92
	E9PFN5	Glutathione S-transferase kappa 1 OS=Homo sapiens GN=GSTK1 PE=1 SV=1 - [E9PFN5_HUMAN]	0.5842			10	70											793.34	0.4842	8	25	747.34	0.4842	8	25	792.44	0.5842	10	20	190	21.7	8.73
192	Q04837	Single-stranded DNA-binding protein, mitochondrial OS=Homo sapiens GN=SSBP1 PE=1 SV=1 - [SSBP_HUMAN]	72.97	3	14	14	161	3.13987e+09	1.27094	18	17.345	1.48823	22	53.2694	1.54549	29	27.8272	1511.26	66.89	11	45	1420.96	66.89	11	51	2163.39	72.97	14	65	148	17.249	9.59814		0.345892	0.573602	0.628065		0.515853	1.42984	0.149689	0.290177
	E7EUY5	Single-stranded DNA-binding protein, mitochondrial (Fragment) OS=Homo sapiens GN=SSBP1 PE=1 SV=1 - [E7EUY5_HUMAN]	0.637			11	134											1355.04	0.5926	9	41	1077.3	0.5926	9	42	1600.98	0.637	11	51	135	15.7	9.85
	C9K0U8	Single-stranded DNA-binding protein, mitochondrial (Fragment) OS=Homo sapiens GN=SSBP1 PE=1 SV=1 - [C9K0U8_HUMAN]	0.6033			9	116											1210.59	0.5537	7	36	874.27	0.5537	7	35	1388.35	0.6033	9	45	121	14.1	9.57
193	Q86V81	THO complex subunit 4 OS=Homo sapiens GN=ALYREF PE=1 SV=3 - [THOC4_HUMAN]	43.58	1	2	12	150	1.35803e+09	1.25519	3	29.0612	1.71028	3	4.41896	1.36054	1		1863.37	39.3	10	47	2502.7	38.91	9	62	1633.86	43.19	11	41	257	26.8716	11.1509		0.327901	0.774232	0.444184		0.515439	1.42943	0.23154	0.44921
194	P51553	Isocitrate dehydrogenase [NAD] subunit gamma, mitochondrial OS=Homo sapiens GN=IDH3G PE=1 SV=1 - [IDH3G_HUMAN]	47.58	7	12	12	56	2.08365e+08	1.22376	12	20.9117	1.4699	10	22.7609	1.61923	9	23.7672	514.901	39.69	11	19	615.208	36.9	9	18	697.545	34.61	8	19	393	42.7671	8.49951		0.291316	0.555717	0.695307		0.514113	1.42812	0.205184	0.399102
	E9PF84	Isocitrate dehydrogenase [NAD] subunit gamma, mitochondrial (Fragment) OS=Homo sapiens GN=IDH3G PE=1 SV=1 - [E9PF84_HUMAN]	0.4456			9	40											407.81	0.4456	9	15	391.71	0.2982	6	12	420.6	0.2982	6	13	285	31.4	8.1
	E7EQB8	Isocitrate dehydrogenase [NAD] subunit gamma, mitochondrial OS=Homo sapiens GN=IDH3G PE=1 SV=1 - [E7EQB8_HUMAN]	0.4324			10	49											510.29	0.4324	10	17	559.76	0.3088	7	15	580.39	0.3088	7	17	340	37	8.65
	G5E9Q7	HCG2004980, isoform CRA_d OS=Homo sapiens GN=IDH3G PE=1 SV=1 - [G5E9Q7_HUMAN]	0.4224			10	45											432.18	0.4224	10	16	480.68	0.2919	7	15	466.85	0.264	6	14	322	35.4	8.51
	P51553-2	Isoform 2 of Isocitrate dehydrogenase [NAD] subunit gamma, mitochondrial OS=Homo sapiens GN=IDH3G - [IDH3G_HUMAN]	0.4105			11	53											514.9	0.4105	11	19	559.76	0.3	8	17	580.39	0.2763	7	17	380	41.4	8.82
	H7C1W2	Isocitrate dehydrogenase [NAD] subunit gamma, mitochondrial (Fragment) OS=Homo sapiens GN=IDH3G PE=1 SV=1 - [H7C1W2_HUMAN]	0.3618			6	30											295.75	0.3618	6	10	313.01	0.3266	5	10	307.42	0.3266	5	10	199	22.4	8.18
195	Q9Y5X1	Sorting nexin-9 OS=Homo sapiens GN=SNX9 PE=1 SV=1 - [SNX9_HUMAN]	23.19	1	9	9	30	7.01918e+07	1.34221	4	22.658	1.55664	6	20.0709	1.39026	8	24.7655	197.274	8.57	4	7	336.4	15.29	6	10	207.145	20.34	8	13	595	66.5496	5.57959		0.42461	0.638437	0.475351		0.512799	1.42682	0.111724	0.217872
196	Q70E73	Ras-associated and pleckstrin homology domains-containing protein 1 OS=Homo sapiens GN=RAPH1 PE=1 SV=3 - [RAPH1_HUMAN]	21.36	17	15	16	49	6.19515e+07	1.24039	7	8.53696	1.66713	10	59.0488	1.40288	10	30.6538	455.096	9.2	9	13	564.148	15.28	12	18	438.15	19.84	14	18	1250	135.171	8.85107		0.310788	0.737365	0.488393		0.512182	1.42621	0.214281	0.418369
	C9K0J5	Ras association (RalGDS/AF-6) and pleckstrin homology domains 1, isoform CRA_b OS=Homo sapiens GN=RAPH1 PE=1 SV=1 - [C9K0J5_HUMAN]	0.2051			16	49											455.1	0.0883	9	13	564.15	0.1467	12	18	438.15	0.1905	14	18	1302	141.1	8.9
	Q70E73-5	Isoform RMO1c of Ras-associated and pleckstrin homology domains-containing protein 1 OS=Homo sapiens GN=RAPH1 - [RAPH1_HUMAN]	0.1909			8	17											154.41	0.0929	5	5	249.68	0.098	5	6	200.06	0.1588	6	6	592	66.9	5.94
	C9J164	Ras-associated and pleckstrin homology domains-containing protein 1 OS=Homo sapiens GN=RAPH1 PE=1 SV=1 - [C9J164_HUMAN]	0.1902			8	17											154.41	0.0926	5	5	249.68	0.0976	5	6	200.06	0.1582	6	6	594	67.1	5.94
	Q70E73-2	Isoform RMO1 of Ras-associated and pleckstrin homology domains-containing protein 1 OS=Homo sapiens GN=RAPH1 - [RAPH1_HUMAN]	0.1893			8	17											154.41	0.0921	5	5	249.68	0.0972	5	6	200.06	0.1575	6	6	597	67.4	5.94
	Q70E73-8	Isoform RMO1bc of Ras-associated and pleckstrin homology domains-containing protein 1 OS=Homo sapiens GN=RAPH1 - [RAPH1_HUMAN]	0.1831			8	17											154.41	0.0891	5	5	249.68	0.094	5	6	200.06	0.1524	6	6	617	69.8	6.23
	Q70E73-7	Isoform RMO1ac of Ras-associated and pleckstrin homology domains-containing protein 1 OS=Homo sapiens GN=RAPH1 - [RAPH1_HUMAN]	0.1826			8	17											154.41	0.0889	5	5	249.68	0.0937	5	6	200.06	0.1519	6	6	619	70	6.07
	Q70E73-4	Isoform RMO1b of Ras-associated and pleckstrin homology domains-containing protein 1 OS=Homo sapiens GN=RAPH1 - [RAPH1_HUMAN]	0.1817			8	17											154.41	0.0884	5	5	249.68	0.0932	5	6	200.06	0.1511	6	6	622	70.3	6.23
	Q70E73-3	Isoform RMO1a of Ras-associated and pleckstrin homology domains-containing protein 1 OS=Homo sapiens GN=RAPH1 - [RAPH1_HUMAN]	0.1811			8	17											154.41	0.0881	5	5	249.68	0.0929	5	6	200.06	0.1506	6	6	624	70.5	6.07
	Q70E73-9	Isoform RMO1abc of Ras-associated and pleckstrin homology domains-containing protein 1 OS=Homo sapiens GN=RAPH1 - [RAPH1_HUMAN]	0.1755			8	17											154.41	0.0854	5	5	249.68	0.0901	5	6	200.06	0.146	6	6	644	72.8	6.33
	Q70E73-6	Isoform RMO1ab of Ras-associated and pleckstrin homology domains-containing protein 1 OS=Homo sapiens GN=RAPH1 - [RAPH1_HUMAN]	0.1741			8	17											154.41	0.0847	5	5	249.68	0.0894	5	6	200.06	0.1448	6	6	649	73.3	6.33
197	P61586	Transforming protein RhoA OS=Homo sapiens GN=RHOA PE=1 SV=1 - [RHOA_HUMAN]	49.74	12	3	12	248	2.35632e+09	1.30965	3	3.81744	1.52133	2	3.44342	1.45457	4	7.26027	1872.06	47.15	10	73	2091.51	40.93	9	86	2027.31	43.52	11	89	193	21.7541	6.1001		0.389185	0.605337	0.540594		0.511705	1.42573	0.110934	0.216792
	Q5JR07	Rho-related GTP-binding protein RhoC (Fragment) OS=Homo sapiens GN=RHOC PE=3 SV=1 - [Q5JR07_HUMAN]	0.4724			8	209											1466.34	0.4646	7	61	1671.15	0.4646	7	72	1664.06	0.4724	8	76	127	14.4	4.73
	C9JNR4	Transforming protein RhoA (Fragment) OS=Homo sapiens GN=RHOA PE=3 SV=1 - [C9JNR4_HUMAN]	0.4651			8	209											1466.34	0.4574	7	61	1671.15	0.4574	7	72	1664.06	0.4651	8	76	129	14.7	4.93
	C9JX21	Transforming protein RhoA OS=Homo sapiens GN=RHOA PE=3 SV=1 - [C9JX21_HUMAN]	0.3209			8	209											1466.34	0.3155	7	61	1671.15	0.3155	7	72	1664.06	0.3209	8	76	187	21.2	6.2
	Q5JR05	Rho-related GTP-binding protein RhoC OS=Homo sapiens GN=RHOC PE=3 SV=1 - [Q5JR05_HUMAN]	0.3015			8	209											1466.34	0.2965	7	61	1671.15	0.2965	7	72	1664.06	0.3015	8	76	199	22	7.91
	U3KQV3	Uncharacterized protein (Fragment) OS=Homo sapiens PE=3 SV=2 - [U3KQV3_HUMAN]	0.1661			6	74											842.53	0.1624	5	24	886.33	0.1624	5	26	885.19	0.1661	6	24	271	30.3	4.84
198	A4D1P6	WD repeat-containing protein 91 OS=Homo sapiens GN=WDR91 PE=1 SV=2 - [WDR91_HUMAN]	14.46	4	8	8	30	5.23237e+07	1.2749	7	13.2362	1.54592	5	19.3091	1.46799	5	14.6627	390.242	9.5	6	11	246.85	10.04	5	11	218.724	8.3	5	8	747	83.2917	6.58057		0.350385	0.628463	0.55384		0.510896	1.42493	0.143927	0.281715
	A4D1P6-2	Isoform 2 of WD repeat-containing protein 91 OS=Homo sapiens GN=WDR91 - [WDR91_HUMAN]	0.1572			7	29											370.05	0.0991	5	10	246.85	0.1179	5	11	218.72	0.0975	5	8	636	71.3	7.31
	A4D1P6-3	Isoform 3 of WD repeat-containing protein 91 OS=Homo sapiens GN=WDR91 - [WDR91_HUMAN]	0.1425			4	18											273.58	0.1096	3	7	181.19	0.074	2	6	111.6	0.1068	3	5	365	42.1	7.81
	C9J1X0	Uncharacterized protein OS=Homo sapiens GN=WDR91 PE=1 SV=1 - [C9J1X0_HUMAN]	0.1348			7	29											390.24	0.0997	6	11	246.85	0.1053	5	11	198.59	0.0702	4	7	712	79.2	6.58
199	Q9NXG2	THUMP domain-containing protein 1 OS=Homo sapiens GN=THUMPD1 PE=1 SV=2 - [THUM1_HUMAN]	43.91	3	14	14	91	1.15742e+08	1.18627	19	35.8842	1.76798	16	23.0728	1.37174	15	31.9033	1010.16	42.78	12	35	767.639	36.26	10	29	868.269	39.94	12	27	353	39.2908	7.88428		0.246432	0.822098	0.456002		0.508177	1.42225	0.291358	0.573339
	J3KQB0	THUMP domain-containing protein 1 OS=Homo sapiens GN=THUMPD1 PE=1 SV=1 - [J3KQB0_HUMAN]	0.3189			13	87											942.11	0.3098	11	33	767.64	0.2916	10	29	760.92	0.287	11	25	439	48.5	8.84
200	P49419-2	Isoform 2 of Alpha-aminoadipic semialdehyde dehydrogenase OS=Homo sapiens GN=ALDH7A1 - [AL7A1_HUMAN]	64.77	9	30	30	188	7.0012e+08	1.21539	29	19.4614	1.53096	34	20.2511	1.5409	37	32.4236	2283.58	63.8	25	57	2499.19	61.64	26	71	2306.05	64.77	28	60	511	55.3315	6.85889		0.281422	0.614432	0.62377		0.506541	1.42064	0.195015	0.384993
	P49419-3	Isoform 3 of Alpha-aminoadipic semialdehyde dehydrogenase OS=Homo sapiens GN=ALDH7A1 - [AL7A1_HUMAN]	0.6455			21	111											1290.52	0.6311	16	35	1468.69	0.6311	18	41	1235.07	0.6455	19	35	347	37.4	8.87
	P49419	Alpha-aminoadipic semialdehyde dehydrogenase OS=Homo sapiens GN=ALDH7A1 PE=1 SV=5 - [AL7A1_HUMAN]	0.5863			28	167											2117.87	0.577	23	51	2302.66	0.5566	24	62	2169.56	0.5863	26	54	539	58.5	7.99
	F8VS02	Alpha-aminoadipic semialdehyde dehydrogenase OS=Homo sapiens GN=ALDH7A1 PE=1 SV=1 - [F8VS02_HUMAN]	0.4526			19	118											1637.33	0.4442	16	36	1742.91	0.4211	16	45	1637.85	0.4526	17	37	475	51.4	7.8
	P49419-4	Isoform 4 of Alpha-aminoadipic semialdehyde dehydrogenase OS=Homo sapiens GN=ALDH7A1 - [AL7A1_HUMAN]	0.4283			19	118											1637.33	0.4203	16	36	1742.91	0.3984	16	45	1637.85	0.4283	17	37	502	54	7.99
201	Q9UMX5	Neudesin OS=Homo sapiens GN=NENF PE=1 SV=1 - [NENF_HUMAN]	65.7	1	9	9	36	3.32414e+08	1.36154	7	5.75806	1.5908	8	18.9894	1.32293	6	29.2438	440.85	47.67	7	11	575.784	57.56	7	14	498.672	39.53	6	11	172	18.8448	5.69385		0.445242	0.669754	0.403735		0.506244	1.42035	0.143117	0.282704
202	Q9GZL7	Ribosome biogenesis protein WDR12 OS=Homo sapiens GN=WDR12 PE=1 SV=2 - [WDR12_HUMAN]	56.03	1	17	18	93	4.19055e+08	1.22601	14	13.2136	1.53639	17	17.7876	1.51866	19	17.9147	882.651	30.26	10	26	1117.64	41.84	13	31	1161.48	52.96	17	36	423	47.6777	5.89697		0.293975	0.619547	0.602804		0.505442	1.41956	0.183327	0.362706
203	Q16719	Kynureninase OS=Homo sapiens GN=KYNU PE=1 SV=1 - [KYNU_HUMAN]	59.35	4	25	25	250	1.9527e+09	1.22756	36	15.4036	1.71889	42	28.2564	1.35471	34	35.5093	2484.65	53.12	22	72	3483.01	57.2	23	103	2370.45	55.27	21	75	465	52.3182	7.03467		0.295798	0.781475	0.437979		0.505084	1.41921	0.249695	0.494363
204	O00483	NADH dehydrogenase [ubiquinone] 1 alpha subcomplex subunit 4 OS=Homo sapiens GN=NDUFA4 PE=1 SV=1 - [NDUA4_HUMAN]	46.91	1	4	4	17	3.02273e+08	1.18193	3	23.1901	1.61412	3	47.3321	1.495	4	29.3007	211.36	37.04	3	5	234.773	37.04	3	6	122.813	34.57	3	6	81	9.36391	9.37842		0.241144	0.690744	0.580145		0.504011	1.41815	0.23427	0.464811
205	P06746	DNA polymerase beta OS=Homo sapiens GN=POLB PE=1 SV=3 - [DPOLB_HUMAN]	49.25	9	14	14	48	3.50142e+07	1.20285	7	16.9995	1.44166	12	23.1961	1.64462	8	17.5851	220.461	18.21	6	13	378.22	37.61	11	20	374.63	36.72	9	15	335	38.1538	8.95361		0.266456	0.527729	0.71775		0.503978	1.41812	0.226582	0.449587
	E7EW18	DNA polymerase beta (Fragment) OS=Homo sapiens GN=POLB PE=4 SV=1 - [E7EW18_HUMAN]	0.5571			13	46											220.46	0.2179	6	13	344.06	0.4179	10	18	374.63	0.4393	9	15	280	31.3	9.16
	E5RIJ0	DNA polymerase beta OS=Homo sapiens GN=POLB PE=4 SV=1 - [E5RIJ0_HUMAN]	0.5285			9	27											140.7	0.2073	4	7	205.08	0.4456	7	11	247.38	0.4093	6	9	193	21.8	9.42
	H0YBJ0	DNA polymerase beta (Fragment) OS=Homo sapiens GN=POLB PE=4 SV=1 - [H0YBJ0_HUMAN]	0.3797			8	24											134.8	0.135	3	6	185.59	0.27	6	10	171.28	0.2785	5	8	237	27.3	6.71
206	O14561	Acyl carrier protein, mitochondrial OS=Homo sapiens GN=NDUFAB1 PE=1 SV=3 - [ACPM_HUMAN]	27.56	3	4	7	97	7.28521e+08	1.32229	7	16.2196	1.58426	8	18.8611	1.35464	7	3.50753	866	27.56	6	33	1091.78	27.56	7	45	452.493	27.56	6	19	156	17.406	4.93213		0.403043	0.663811	0.437914		0.50159	1.41577	0.141566	0.282235
	I3L505	Acyl carrier protein (Fragment) OS=Homo sapiens GN=NDUFAB1 PE=1 SV=1 - [I3L505_HUMAN]	0.3429			4	62											276.73	0.3429	3	19	339.91	0.3429	4	27	343.87	0.3429	4	16	70	8.1	4.31
207	F8VZQ9	SAP domain-containing ribonucleoprotein OS=Homo sapiens GN=SARNP PE=1 SV=1 - [F8VZQ9_HUMAN]	42.25	2	1	12	85	2.75352e+09	1.31444	2	0.669364	1.52959	1		1.41076	2	7.10528	816.155	36.62	8	22	1161.11	37.56	9	33	1006.18	39.91	10	30	213	24.0906	5.30029		0.394444	0.613142	0.496476		0.501354	1.41554	0.10943	0.218269
208	Q9NPA8-2	Isoform 2 of Transcription and mRNA export factor ENY2 OS=Homo sapiens GN=ENY2 - [ENY2_HUMAN]	53.13	7	6	6	24	1.1497e+08	1.31775	4	14.7016	1.44133	5	15.4731	1.49326	5	8.79422	214.315	31.25	3	6	233.451	39.58	4	9	210.94	44.79	4	9	96	10.977	9.12939		0.398074	0.527402	0.578463		0.501313	1.4155	0.0929816	0.185476
	Q9NPA8	Transcription and mRNA export factor ENY2 OS=Homo sapiens GN=ENY2 PE=1 SV=1 - [ENY2_HUMAN]	0.505			6	24											214.31	0.297	3	6	233.45	0.3762	4	9	210.94	0.4257	4	9	101	11.5	9.33
	E5RHX8	Transcription and mRNA export factor ENY2 OS=Homo sapiens GN=ENY2 PE=1 SV=1 - [E5RHX8_HUMAN]	0.43			5	23											214.31	0.3	3	6	233.45	0.3	3	8	210.94	0.43	4	9	100	11.3	9.2
209	Q9UII2	ATPase inhibitor, mitochondrial OS=Homo sapiens GN=ATPIF1 PE=1 SV=1 - [ATIF1_HUMAN]	33.02	3	3	5	33	3.4692e+08	1.27837	4	0.644536	1.65286	5	14.4861	1.34137	4	6.67588	119.977	17.92	3	11	157.583	7.55	2	13	126.166	22.64	4	9	106	12.2413	9.34912		0.354307	0.724961	0.423704		0.500991	1.41519	0.197043	0.393307
210	Q13185	Chromobox protein homolog 3 OS=Homo sapiens GN=CBX3 PE=1 SV=4 - [CBX3_HUMAN]	50.82	4	5	7	94	3.33021e+09	1.29975	3	4.82337	1.62911	4	7.84071	1.33739	6	8.16062	975.186	32.24	5	27	1251.18	48.09	6	29	1224.9	50.82	7	38	183	20.7984	5.32568		0.378231	0.70408	0.419419		0.500576	1.41478	0.177438	0.354468
211	O60524-4	Isoform 4 of Nuclear export mediator factor NEMF OS=Homo sapiens GN=NEMF - [NEMF_HUMAN]	24.56	8	23	23	76	6.14051e+07	1.22033	12	9.70221	1.56585	17	27.5525	1.48143	17	16.6267	645.948	11.9	11	24	724.622	18.38	17	28	623.972	20.12	18	24	1034	117.951	6.16357		0.287274	0.646945	0.566991		0.500403	1.41461	0.188855	0.377406
	G3V5V3	Nuclear export mediator factor NEMF (Fragment) OS=Homo sapiens GN=NEMF PE=1 SV=2 - [G3V5V3_HUMAN]	0.2445			22	71											602.65	0.1132	10	22	675.7	0.1804	16	26	594.34	0.1984	17	23	998	113.9	5.85
	O60524-3	Isoform 3 of Nuclear export mediator factor NEMF OS=Homo sapiens GN=NEMF - [NEMF_HUMAN]	0.2408			23	76											645.95	0.1166	11	24	724.62	0.1801	17	28	623.97	0.1972	18	24	1055	120.7	6.34
	O60524	Nuclear export mediator factor NEMF OS=Homo sapiens GN=NEMF PE=1 SV=4 - [NEMF_HUMAN]	0.2361			23	76											645.95	0.1143	11	24	724.62	0.1766	17	28	623.97	0.1933	18	24	1076	122.9	6.35
	O60524-5	Isoform 5 of Nuclear export mediator factor NEMF OS=Homo sapiens GN=NEMF - [NEMF_HUMAN]	0.235			22	72											641.31	0.1104	10	22	721.61	0.1741	16	26	623.97	0.1979	18	24	1051	120.1	6.34
212	O00299	Chloride intracellular channel protein 1 OS=Homo sapiens GN=CLIC1 PE=1 SV=4 - [CLIC1_HUMAN]	74.27	3	17	18	319	1.76162e+09	1.23629	37	29.9201	1.61313	44	31.2114	1.41803	48	25.3695	2305.13	69.29	17	92	2635.96	68.05	15	102	2968.69	68.88	17	125	241	26.9057	5.17334		0.306022	0.689862	0.503885		0.499923	1.41414	0.191951	0.383961
213	Q15185-4	Isoform 4 of Prostaglandin E synthase 3 OS=Homo sapiens GN=PTGES3 - [TEBP_HUMAN]	51.08	5	10	10	102	1.73919e+09	1.31297	14	13.7687	1.52507	16	20.6699	1.41178	20	37.5765	1051.1	49.64	8	31	992.27	48.2	7	31	1342.78	45.32	9	40	139	16.4656	4.80518		0.392831	0.608879	0.497513		0.499741	1.41396	0.108041	0.216194
	Q15185	Prostaglandin E synthase 3 OS=Homo sapiens GN=PTGES3 PE=1 SV=1 - [TEBP_HUMAN]	0.4438			10	102											1051.1	0.4313	8	31	992.27	0.4188	7	31	1342.78	0.3938	9	40	160	18.7	4.54
	Q15185-3	Isoform 3 of Prostaglandin E synthase 3 OS=Homo sapiens GN=PTGES3 - [TEBP_HUMAN]	0.4385			8	88											892.54	0.4385	7	27	877.55	0.4231	6	27	1118.86	0.3769	7	34	130	14.9	4.77
	B4DDC6	Prostaglandin E synthase 3 OS=Homo sapiens GN=PTGES3 PE=1 SV=1 - [B4DDC6_HUMAN]	0.2581			5	35											390.87	0.2419	4	12	333.51	0.2419	4	11	425.18	0.1935	4	12	124	14.6	4.31
214	O43148	mRNA cap guanine-N7 methyltransferase OS=Homo sapiens GN=RNMT PE=1 SV=1 - [MCES_HUMAN]	34.45	13	14	15	58	9.40239e+07	1.24288	10	22.2474	1.57876	8	31.8125	1.44037	9	13.5105	492.34	29.83	11	22	307.161	23.95	10	18	379.756	24.37	10	18	476	54.8093	6.60986		0.313689	0.65879	0.526438		0.499639	1.41386	0.174104	0.34846
	K7EP06	mRNA cap guanine-N7 methyltransferase OS=Homo sapiens GN=RNMT PE=1 SV=1 - [K7EP06_HUMAN]	0.3758			10	45											329.93	0.3289	8	14	305.05	0.3255	8	16	343.9	0.3356	8	15	298	34.8	7.5
	O43148-2	Isoform 2 of mRNA cap guanine-N7 methyltransferase OS=Homo sapiens GN=RNMT - [MCES_HUMAN]	0.3254			15	58											492.34	0.2817	11	22	307.16	0.2262	10	18	379.76	0.2302	10	18	504	57.7	7.69
215	H9ZYI9	GA binding protein transcription factor beta subunit 1 transcript variant gamma-2 OS=Homo sapiens GN=GABPB1 PE=1 SV=1 - [H9ZYI9_HUMAN]	16.14	8	5	5	15	6.111e+07	1.19439	3	24.3517	1.56564	2	7.15747	1.50638	4	2.45447	111.977	8.36	2	3	44.39	5.76	1	4	203.023	16.14	5	8	347	36.8278	4.86865		0.256278	0.646752	0.591089		0.49804	1.41229	0.211213	0.42409
	Q06547-4	Isoform 4 of GA-binding protein subunit beta-1 OS=Homo sapiens GN=GABPB1 - [GABP1_HUMAN]	0.1609			5	15											111.98	0.0833	2	3	44.39	0.0575	1	4	203.02	0.1609	5	8	348	36.9	4.87
	Q06547-3	Isoform 3 of GA-binding protein subunit beta-1 OS=Homo sapiens GN=GABPB1 - [GABP1_HUMAN]	0.1556			5	15											111.98	0.0806	2	3	44.39	0.0556	1	4	203.02	0.1556	5	8	360	38.1	4.88
	Q06547-2	Isoform 2 of GA-binding protein subunit beta-1 OS=Homo sapiens GN=GABPB1 - [GABP1_HUMAN]	0.1227			4	14											111.98	0.0757	2	3	44.39	0.0522	1	4	197.42	0.1227	4	7	383	41.3	4.84
	Q06547	GA-binding protein subunit beta-1 OS=Homo sapiens GN=GABPB1 PE=1 SV=2 - [GABP1_HUMAN]	0.119			4	14											111.98	0.0734	2	3	44.39	0.0506	1	4	197.42	0.119	4	7	395	42.5	4.86
216	Q9UK59	Lariat debranching enzyme OS=Homo sapiens GN=DBR1 PE=1 SV=2 - [DBR1_HUMAN]	29.41	4	13	13	50	8.46796e+07	1.17736	12	45.9288	1.64959	8	14.5432	1.44754	9	34.8517	535.55	20.4	10	19	484.76	15.44	7	16	503.65	23.53	9	15	544	61.5163	5.46533		0.235551	0.722104	0.533606		0.497087	1.41136	0.245324	0.493523
	F5GWV2	Lariat debranching enzyme OS=Homo sapiens GN=DBR1 PE=1 SV=1 - [F5GWV2_HUMAN]	0.2968			7	25											332.27	0.171	5	8	330.9	0.1516	4	7	403.31	0.2774	6	10	310	34.8	4.56
	Q9UK59-2	Isoform 2 of Lariat debranching enzyme OS=Homo sapiens GN=DBR1 - [DBR1_HUMAN]	0.2949			7	25											332.27	0.1699	5	8	330.9	0.1506	4	7	403.31	0.2756	6	10	312	35	4.56
217	Q14914	Prostaglandin reductase 1 OS=Homo sapiens GN=PTGR1 PE=1 SV=2 - [PTGR1_HUMAN]	63.53	6	20	20	148	3.5672e+08	1.21369	24	13.9943	1.45972	24	9.25408	1.58246	24	10.8176	1793.61	57.75	16	49	2234.07	61.4	17	50	1955.15	55.32	17	49	329	35.8467	8.29443		0.279395	0.545691	0.662173		0.495753	1.41006	0.196214	0.395791
	Q5JVP3	Leukotriene B4 12-hydroxydehydrogenase, isoform CRA_d OS=Homo sapiens GN=PTGR1 PE=1 SV=1 - [Q5JVP3_HUMAN]	0.7514			13	91											1045.92	0.6441	9	29	1384.42	0.7458	11	32	1289.81	0.7062	11	30	177	19.2	6.65
	Q14914-2	Isoform 2 of Prostaglandin reductase 1 OS=Homo sapiens GN=PTGR1 - [PTGR1_HUMAN]	0.6113			18	141											1730.15	0.5482	14	46	2071.03	0.608	16	47	1955.15	0.5847	16	48	301	32.9	7.2
218	Q96JB2	Conserved oligomeric Golgi complex subunit 3 OS=Homo sapiens GN=COG3 PE=1 SV=3 - [COG3_HUMAN]	18.72	2	12	12	44	3.18223e+07	1.16915	7	24.2415	1.66435	8	18.5229	1.42081	6	28.4335	338.84	13.04	8	11	464.647	13.16	9	17	519.477	14.49	9	16	828	94.0363	5.56689		0.225457	0.734961	0.506718		0.489045	1.40352	0.255212	0.521857
	Q96JB2-2	Isoform 2 of Conserved oligomeric Golgi complex subunit 3 OS=Homo sapiens GN=COG3 - [COG3_HUMAN]	0.2455			8	35											284.94	0.1959	6	9	397.95	0.1689	6	14	443.71	0.1959	6	12	444	50.5	5
219	Q00059	Transcription factor A, mitochondrial OS=Homo sapiens GN=TFAM PE=1 SV=1 - [TFAM_HUMAN]	50.41	3	19	19	100	4.02819e+08	1.36816	17	7.89998	1.48013	20	29.2317	1.36403	21	29.3055	529.613	45.53	13	25	769.008	45.93	16	35	942.437	45.93	15	40	246	29.0782	9.71533		0.452232	0.565724	0.447875		0.48861	1.40309	0.0668175	0.13675
	Q00059-2	Isoform 2 of Transcription factor A, mitochondrial OS=Homo sapiens GN=TFAM - [TFAM_HUMAN]	0.486			15	88											477.22	0.4346	11	22	669.01	0.4346	12	29	872.99	0.4346	12	37	214	25.4	9.7
	H7BYN3	Transcription factor A, mitochondrial (Fragment) OS=Homo sapiens GN=TFAM PE=1 SV=1 - [H7BYN3_HUMAN]	0.3699			14	70											335.11	0.3379	9	16	596.21	0.3425	12	27	666.77	0.3699	11	27	219	25.7	9.66
220	O75608-2	Isoform 2 of Acyl-protein thioesterase 1 OS=Homo sapiens GN=LYPLA1 - [LYPA1_HUMAN]	47.66	4	5	6	39	5.21201e+08	1.19511	5	7.25529	1.60341	5	11.1468	1.43731	7	15.8276	430.483	35.51	5	12	377.272	35.51	5	14	341.543	35.51	5	13	214	22.8606	6.50732		0.257144	0.681147	0.523367		0.487219	1.40174	0.2143	0.439843
	O75608	Acyl-protein thioesterase 1 OS=Homo sapiens GN=LYPLA1 PE=1 SV=1 - [LYPA1_HUMAN]	0.4435			6	39											430.48	0.3304	5	12	377.27	0.3304	5	14	341.54	0.3304	5	13	230	24.7	6.77
	E5RGR0	Acyl-protein thioesterase 1 (Fragment) OS=Homo sapiens GN=LYPLA1 PE=1 SV=1 - [E5RGR0_HUMAN]	0.4264			5	29											270.32	0.2944	4	8	214.47	0.2944	4	10	258.59	0.2944	4	11	197	20.8	7.06
221	Q9HC21-2	Isoform 2 of Mitochondrial thiamine pyrophosphate carrier OS=Homo sapiens GN=SLC25A19 - [TPC_HUMAN]	24.33	10	6	6	17	2.17272e+07	1.18591	3	6.75812	1.50816	4	6.30514	1.53841	4	16.1121	136.41	17.49	4	5	127.31	17.49	4	6	103.817	17.49	5	6	263	29.1982	9.77393		0.245991	0.592794	0.621438		0.486741	1.40128	0.208987	0.42936
	Q9HC21	Mitochondrial thiamine pyrophosphate carrier OS=Homo sapiens GN=SLC25A19 PE=1 SV=1 - [TPC_HUMAN]	0.2			6	17											136.41	0.1437	4	5	127.31	0.1437	4	6	103.82	0.1437	5	6	320	35.5	9.55
	J3KRY6	Mitochondrial thiamine pyrophosphate carrier (Fragment) OS=Homo sapiens GN=SLC25A19 PE=1 SV=1 - [J3KRY6_HUMAN]	0.1538			3	8											54.09	0.0989	2	2	55.76	0.0989	2	3	62.61	0.1538	3	3	182	20.1	9.45
222	P11171-2	Isoform 2 of Protein 4.1 OS=Homo sapiens GN=EPB41 - [41_HUMAN]	18.29	8	10	12	35	3.82514e+07	1.18415	6	26.861	1.4572	6	5.29824	1.59408	4	2.22372	428.663	15.28	10	13	423.266	12.15	8	14	329.586	10.23	6	8	831	93.1813	5.52881		0.243858	0.543203	0.672725		0.486595	1.40113	0.219966	0.452051
	P11171-4	Isoform 4 of Protein 4.1 OS=Homo sapiens GN=EPB41 - [41_HUMAN]	0.2466			11	32											418.92	0.2041	9	12	413.84	0.1599	7	12	329.59	0.1446	6	8	588	66.4	7.25
	P11171-3	Isoform 3 of Protein 4.1 OS=Homo sapiens GN=EPB41 - [41_HUMAN]	0.2262			11	32											418.92	0.1872	9	12	413.84	0.1466	7	12	329.59	0.1326	6	8	641	71.9	6.64
	P11171-6	Isoform 6 of Protein 4.1 OS=Homo sapiens GN=EPB41 - [41_HUMAN]	0.1979			9	25											275.94	0.1855	8	10	303.96	0.1396	6	10	181.33	0.0919	4	5	566	63.2	6.67
	P11171-7	Isoform 7 of Protein 4.1 OS=Homo sapiens GN=EPB41 - [41_HUMAN]	0.1917			11	31											405.08	0.1569	9	12	369.53	0.1208	7	12	290.15	0.0986	5	7	720	81.2	5.78
	P11171	Protein 4.1 OS=Homo sapiens GN=EPB41 PE=1 SV=4 - [41_HUMAN]	0.1759			12	35											428.66	0.147	10	13	423.27	0.1169	8	14	329.59	0.0984	6	8	864	97	5.58
	E9PEW9	Protein 4.1 OS=Homo sapiens GN=EPB41 PE=1 SV=1 - [E9PEW9_HUMAN]	0.1565			10	30											405.08	0.1473	9	12	369.53	0.1134	7	12	272.63	0.0691	4	6	767	86	5.43
	P11171-5	Isoform 5 of Protein 4.1 OS=Homo sapiens GN=EPB41 - [41_HUMAN]	0.1535			10	28											286.03	0.1445	9	11	313.71	0.111	7	12	181.33	0.0671	4	5	775	86.5	5.39
223	Q01664	Transcription factor AP-4 OS=Homo sapiens GN=TFAP4 PE=1 SV=2 - [TFAP4_HUMAN]	32.25	2	9	9	24	1.84842e+07	1.19052	6	19.8594	1.51655	1		1.51431	4	45.3993	244.531	26.63	7	9	166.671	23.67	6	7	213.474	18.34	6	8	338	38.7018	5.87158		0.251595	0.600795	0.598664		0.483685	1.39831	0.200998	0.415557
	I3L254	Transcription factor AP-4 (Fragment) OS=Homo sapiens GN=TFAP4 PE=1 SV=1 - [I3L254_HUMAN]	0.4			5	16											111.03	0.2348	3	4	96.07	0.3913	4	5	145.49	0.4	5	7	115	13.5	5.39
224	F5GYT8	Methylcrotonoyl-CoA carboxylase subunit alpha, mitochondrial OS=Homo sapiens GN=MCCC1 PE=1 SV=1 - [F5GYT8_HUMAN]	22.3	5	6	6	15	3.88851e+07	1.22093	3	21.9941	1.57577	3	1.35399	1.42081	5	34.3414	146.97	11.27	3	4	227.55	15.49	4	5	158.82	18.08	5	6	426	47.5162	7.28369		0.287979	0.656054	0.506711		0.483581	1.39821	0.185125	0.38282
	G5E9X5	Methylcrotonoyl-CoA carboxylase subunit alpha, mitochondrial OS=Homo sapiens GN=MCCC1 PE=1 SV=1 - [G5E9X5_HUMAN]	0.1889			5	10											57.91	0.0806	2	2	171.74	0.1221	3	4	58.46	0.1475	4	4	434	48.2	7.03
	E9PG35	Methylcrotonoyl-CoA carboxylase subunit alpha, mitochondrial (Fragment) OS=Homo sapiens GN=MCCC1 PE=1 SV=1 - [E9PG35_HUMAN]	0.1589			6	15											146.97	0.0803	3	4	227.55	0.1104	4	5	158.82	0.1288	5	6	598	66.4	7.31
	E9PHF7	Methylcrotonoyl-CoA carboxylase subunit alpha, mitochondrial OS=Homo sapiens GN=MCCC1 PE=1 SV=1 - [E9PHF7_HUMAN]	0.1542			6	15											146.97	0.0779	3	4	227.55	0.1071	4	5	158.82	0.125	5	6	616	68.3	6.8
	Q96RQ3	Methylcrotonoyl-CoA carboxylase subunit alpha, mitochondrial OS=Homo sapiens GN=MCCC1 PE=1 SV=3 - [MCCA_HUMAN]	0.131			6	15											146.97	0.0662	3	4	227.55	0.091	4	5	158.82	0.1062	5	6	725	80.4	7.78
225	Q9Y266	Nuclear migration protein nudC OS=Homo sapiens GN=NUDC PE=1 SV=1 - [NUDC_HUMAN]	52.87	1	22	22	198	1.07588e+09	1.18152	25	16.4449	1.65236	32	17.3245	1.39766	34	20.8023	1628.47	42.3	16	65	1683.67	45.02	17	69	1653.06	52.57	19	64	331	38.2191	5.37646		0.240639	0.724529	0.483009		0.482726	1.39738	0.241945	0.501207
226	P58546	Myotrophin OS=Homo sapiens GN=MTPN PE=1 SV=2 - [MTPN_HUMAN]	83.05	2	9	9	111	1.29437e+09	1.17036	17	8.74366	1.73427	17	17.3804	1.34109	15	10.293	1358.3	75.42	7	37	1200.89	75.42	7	38	1568.41	83.05	9	36	118	12.8866	5.51611		0.226953	0.794326	0.423404		0.481561	1.39625	0.288123	0.59831
	C9JL85	Myotrophin OS=Homo sapiens GN=MTPN PE=1 SV=1 - [C9JL85_HUMAN]	0.8269			5	60											826.65	0.7692	4	20	754.21	0.7692	4	20	890.26	0.8269	5	20	52	5.7	4.78
227	Q9BW91-2	Isoform 2 of ADP-ribose pyrophosphatase, mitochondrial OS=Homo sapiens GN=NUDT9 - [NUDT9_HUMAN]	29.67	4	9	9	62	1.79572e+08	1.34935	8	8.23379	1.45201	11	11.4607	1.38872	10	21.698	439.693	27	7	19	578.586	29.67	9	22	466.752	29.67	9	21	300	33.7548	6.75635		0.432263	0.538054	0.47376		0.481359	1.39606	0.0533031	0.110735
	D6RAW2	ADP-ribose pyrophosphatase, mitochondrial (Fragment) OS=Homo sapiens GN=NUDT9 PE=1 SV=1 - [D6RAW2_HUMAN]	0.2961			6	42											358.64	0.2913	5	14	415.49	0.2961	6	14	341.49	0.2961	6	14	206	23	9.52
	Q9BW91	ADP-ribose pyrophosphatase, mitochondrial OS=Homo sapiens GN=NUDT9 PE=1 SV=1 - [NUDT9_HUMAN]	0.2543			9	62											439.69	0.2314	7	19	578.59	0.2543	9	22	466.75	0.2543	9	21	350	39.1	8.22
	H7C386	ADP-ribose pyrophosphatase, mitochondrial (Fragment) OS=Homo sapiens GN=NUDT9 PE=1 SV=1 - [H7C386_HUMAN]	0.2042			6	43											324.59	0.2007	5	14	386.1	0.2042	6	15	334.89	0.2042	6	14	284	31.5	8.63
228	P63104	14-3-3 protein zeta/delta OS=Homo sapiens GN=YWHAZ PE=1 SV=1 - [1433Z_HUMAN]	73.47	10	13	27	590	9.75804e+09	1.18293	28	10.0542	1.6856	29	11.1876	1.36066	28	18.3903	5801.86	70.61	21	203	6161.56	67.35	20	217	5200.58	64.9	24	170	245	27.7277	4.79248		0.242367	0.753262	0.444308		0.479979	1.39472	0.257309	0.536084
	E7ESK7	14-3-3 protein zeta/delta (Fragment) OS=Homo sapiens GN=YWHAZ PE=1 SV=1 - [E7ESK7_HUMAN]	0.8102			16	281											2243.51	0.7591	13	95	2466.2	0.7007	11	97	2260.23	0.7956	15	89	137	15.7	5.27
	B0AZS6	14-3-3 protein zeta/delta OS=Homo sapiens GN=YWHAZ PE=1 SV=1 - [B0AZS6_HUMAN]	0.6726			18	438											4766.97	0.6726	14	152	5099.06	0.625	13	165	4071.3	0.5476	15	121	168	19.1	4.56
	E7EX29	14-3-3 protein zeta/delta (Fragment) OS=Homo sapiens GN=YWHAZ PE=1 SV=1 - [E7EX29_HUMAN]	0.6585			22	521											4334.52	0.6301	19	182	4891.84	0.5976	17	196	3754.87	0.5732	19	143	246	28	4.92
	P63104-2	Isoform 2 of 14-3-3 protein zeta/delta OS=Homo sapiens GN=YWHAZ - [1433Z_HUMAN]	0.5471			14	391											4299.18	0.5471	11	135	4579.38	0.5471	12	149	3721.23	0.4353	12	107	170	19.3	4.81
229	O15305	Phosphomannomutase 2 OS=Homo sapiens GN=PMM2 PE=1 SV=1 - [PMM2_HUMAN]	53.66	12	13	14	77	4.53351e+08	1.18991	12	18.6836	1.6556	14	21.3032	1.37662	13	16.5586	589.4	46.75	11	25	523.4	52.44	12	28	599.288	43.09	9	24	246	28.0642	6.771		0.250852	0.727353	0.461134		0.479779	1.39453	0.238797	0.497722
	B7Z6R0	Phosphomannomutase OS=Homo sapiens GN=PMM2 PE=1 SV=1 - [B7Z6R0_HUMAN]	0.5714			7	45											428.59	0.5462	6	14	335.37	0.5462	5	16	452.34	0.5714	5	15	119	13.4	8.79
	H3BPH4	Phosphomannomutase (Fragment) OS=Homo sapiens GN=PMM2 PE=1 SV=1 - [H3BPH4_HUMAN]	0.5282			10	57											424.69	0.507	8	17	455.45	0.507	8	23	395.83	0.4507	6	17	142	16.3	7.83
	H3BV55	Phosphomannomutase OS=Homo sapiens GN=PMM2 PE=1 SV=1 - [H3BV55_HUMAN]	0.4749			12	50											409.32	0.3973	9	18	388.23	0.4612	10	18	333.52	0.3562	7	14	219	25.2	6.79
	F5H0W0	Phosphomannomutase OS=Homo sapiens GN=PMM2 PE=1 SV=1 - [F5H0W0_HUMAN]	0.3926			7	32											180.6	0.3067	5	11	208.76	0.3926	7	12	166.57	0.2331	4	9	163	18.9	7.3
230	Q9NZ45	CDGSH iron-sulfur domain-containing protein 1 OS=Homo sapiens GN=CISD1 PE=1 SV=1 - [CISD1_HUMAN]	57.41	1	8	8	43	4.89681e+08	1.21455	6	7.87542	1.51127	6	10.55	1.47707	10	4.81121	381.7	42.59	5	12	391.483	43.52	4	12	488.356	50.93	7	19	108	12.1912	9.08545		0.280427	0.595758	0.562743		0.479642	1.3944	0.173314	0.36134
231	P42336	Phosphatidylinositol 4,5-bisphosphate 3-kinase catalytic subunit alpha isoform OS=Homo sapiens GN=PIK3CA PE=1 SV=2 - [PK3CA_HUMAN]	3.09	1	3	3	7	1.87851e+07	1.29701	1		1.45326	1		1.43809	1		53.7446	2.43	2	3	44.94	0.84	1	1	47.5437	1.5	2	3	1068	124.203	7.2251		0.375189	0.539288	0.524153		0.479543	1.3943	0.0906901	0.189118
232	Q99471	Prefoldin subunit 5 OS=Homo sapiens GN=PFDN5 PE=1 SV=2 - [PFD5_HUMAN]	87.66	7	14	14	154	5.77091e+08	1.20904	26	12.6894	1.63691	25	10.8209	1.3652	24	12.2157	1881.97	83.12	11	53	1705.82	83.12	11	51	1660.63	87.66	14	50	154	17.317	6.32861		0.273858	0.710974	0.449116		0.477983	1.39279	0.219983	0.460232
	Q99471-3	Isoform 3 of Prefoldin subunit 5 OS=Homo sapiens GN=PFDN5 - [PFD5_HUMAN]	0.8165			10	117											1496.11	0.7982	8	41	1315.08	0.7982	8	39	1195.13	0.8165	10	37	109	12.4	6.8
	H3BMQ1	Prefoldin subunit 5 OS=Homo sapiens GN=PFDN5 PE=1 SV=1 - [H3BMQ1_HUMAN]	0.7024			7	93											1224.99	0.6905	6	34	1070.12	0.6905	6	33	797.02	0.7024	7	26	84	9.5	8.46
	H3BPF6	Prefoldin subunit 5 (Fragment) OS=Homo sapiens GN=PFDN5 PE=1 SV=1 - [H3BPF6_HUMAN]	0.6382			11	104											1380.45	0.625	9	37	1211.1	0.625	9	32	1306.32	0.6382	11	35	152	17.1	6.33
233	Q15293	Reticulocalbin-1 OS=Homo sapiens GN=RCN1 PE=1 SV=1 - [RCN1_HUMAN]	65.86	3	23	23	289	3.55222e+09	1.31387	33	13.5273	1.52284	51	20.9931	1.34953	33	22.7991	2098.6	63.44	18	81	3653.38	63.75	21	132	2264.16	61.93	21	76	331	38.8662	4.99561		0.393825	0.606768	0.432457		0.477683	1.39251	0.113447	0.237494
	B7Z1M1	Reticulocalbin-1 OS=Homo sapiens GN=RCN1 PE=1 SV=1 - [B7Z1M1_HUMAN]	0.6286			20	242											1705.62	0.6	15	67	3081.32	0.6036	18	111	1888.58	0.5821	18	64	280	33	5.02
234	Q9UHY1	Nuclear receptor-binding protein OS=Homo sapiens GN=NRBP1 PE=1 SV=1 - [NRBP_HUMAN]	10.47	3	4	4	20	9.23533e+07	1.18137	4	13.3638	1.625	4	18.6777	1.39429	3	1.75427	204.826	10.47	4	7	153.297	10.47	4	6	178.997	10.47	4	7	535	59.8071	5.08447		0.240461	0.700438	0.479532		0.473477	1.38845	0.230048	0.48587
	F8W6G1	Nuclear receptor-binding protein OS=Homo sapiens GN=NRBP1 PE=1 SV=1 - [F8W6G1_HUMAN]	0.1031			4	20											204.83	0.1031	4	7	153.3	0.1031	4	6	179	0.1031	4	7	543	60.8	5.16
235	P51665	26S proteasome non-ATPase regulatory subunit 7 OS=Homo sapiens GN=PSMD7 PE=1 SV=2 - [PSMD7_HUMAN]	47.84	5	15	15	114	6.11981e+08	1.1998	16	14.6679	1.61509	15	26.5369	1.37805	24	16.6119	979.859	32.41	10	30	827.936	42.9	13	35	1342.5	47.84	14	49	324	37.0025	6.771		0.262796	0.691611	0.462631		0.472346	1.38736	0.214572	0.454269
	H3BNT7	26S proteasome non-ATPase regulatory subunit 7 OS=Homo sapiens GN=PSMD7 PE=1 SV=1 - [H3BNT7_HUMAN]	0.5989			10	69											295.2	0.3164	6	13	366.42	0.5085	8	21	836.9	0.5989	10	35	177	20.1	5.57
	B4DXI8	26S proteasome non-ATPase regulatory subunit 7 OS=Homo sapiens GN=PSMD7 PE=1 SV=1 - [B4DXI8_HUMAN]	0.5506			12	91											880.42	0.3522	8	26	730.61	0.4858	10	27	1151.63	0.5506	11	38	247	28.3	7.62
	H3BTM8	26S proteasome non-ATPase regulatory subunit 7 OS=Homo sapiens GN=PSMD7 PE=1 SV=1 - [H3BTM8_HUMAN]	0.5354			10	69											295.2	0.2828	6	13	366.42	0.4545	8	21	836.9	0.5354	10	35	198	22.3	6.15
236	K7EM62	GPI ethanolamine phosphate transferase 1 (Fragment) OS=Homo sapiens GN=PIGN PE=4 SV=1 - [K7EM62_HUMAN]	11.28	3	3	3	10	1.10739e+07	1.21808	1		1.5867	2	44.0469	1.3801	3	4.69854	84.77	4.67	1	2	44.48	10.89	2	3	186.32	11.28	3	5	257	29.288	8.93896		0.284613	0.666028	0.464771		0.471804	1.38684	0.190805	0.404415
	K7EPJ2	GPI ethanolamine phosphate transferase 1 (Fragment) OS=Homo sapiens GN=PIGN PE=4 SV=2 - [K7EPJ2_HUMAN]	0.1171			2	8											84.77	0.1081	1	2	44.48	0.1081	1	2	146.82	0.1171	2	4	111	12.8	9.91
	O95427	GPI ethanolamine phosphate transferase 1 OS=Homo sapiens GN=PIGN PE=1 SV=1 - [PIGN_HUMAN]	0.0311			3	10											84.77	0.0129	1	2	44.48	0.0301	2	3	186.32	0.0311	3	5	931	105.7	8.65
237	P11766	Alcohol dehydrogenase class-3 OS=Homo sapiens GN=ADH5 PE=1 SV=4 - [ADHX_HUMAN]	57.75	5	22	22	109	2.6114e+08	1.2181	19	14.7388	1.5968	22	12.7741	1.37091	25	19.9846	1045.22	39.57	16	36	907.96	55.88	17	31	981.665	43.85	19	42	374	39.6984	7.48877		0.284636	0.67518	0.455137		0.471651	1.3867	0.195795	0.415127
238	P40855	Peroxisomal biogenesis factor 19 OS=Homo sapiens GN=PEX19 PE=1 SV=1 - [PEX19_HUMAN]	45.15	8	7	11	38	206029443	1.23195	5	13.0317	1.59642	5	5.38744	1.35421	4	6.9642	354.42	38.46	9	11	459.667	38.8	9	16	236.751	26.09	7	11	299	32.7856	4.33545		0.300942	0.674836	0.437451		0.471076	1.38614	0.189201	0.401636
	Q5QNY5	Peroxisomal biogenesis factor 19 (Fragment) OS=Homo sapiens GN=PEX19 PE=1 SV=1 - [Q5QNY5_HUMAN]	0.4936			10	37											313.81	0.4085	8	10	459.67	0.4936	9	16	236.75	0.3319	7	11	235	26.1	4.44
	P40855-5	Isoform 5 of Peroxisomal biogenesis factor 19 OS=Homo sapiens GN=PEX19 - [PEX19_HUMAN]	0.4368			10	35											322.82	0.3602	8	10	412.56	0.364	8	14	236.75	0.2989	7	11	261	29.2	4.55
	B7Z6I5	Peroxisomal biogenesis factor 19 OS=Homo sapiens GN=PEX19 PE=1 SV=1 - [B7Z6I5_HUMAN]	0.4067			8	28											307.84	0.4067	7	9	353.44	0.3158	6	11	206.52	0.2344	5	8	209	23.3	4.39
	H0YJ60	DDB1- and CUL4-associated factor 8 (Fragment) OS=Homo sapiens GN=DCAF8 PE=4 SV=1 - [H0YJ60_HUMAN]	0.1776			5	13											120.74	0.1776	5	5	137.36	0.1151	4	6	50.07	0.0592	2	2	304	33.6	4.36
239	Q7Z3B4-3	Isoform 3 of Nucleoporin p54 OS=Homo sapiens GN=NUP54 - [NUP54_HUMAN]	51.63	4	20	20	101	1.97873e+08	1.20488	17	21.9036	1.56573	16	31.3851	1.40767	19	21.2618	1226.65	37.47	15	33	1283.53	34.42	14	33	1129.61	46.84	17	35	459	50.7441	6.81494		0.268889	0.646836	0.493311		0.469679	1.3848	0.190079	0.404699
	Q7Z3B4-2	Isoform 2 of Nucleoporin p54 OS=Homo sapiens GN=NUP54 - [NUP54_HUMAN]	0.6357			16	80											975.15	0.4811	12	26	1011.58	0.433	11	27	863.39	0.5601	13	27	291	33.2	6.37
	E7EUM5	Nucleoporin p54 OS=Homo sapiens GN=NUP54 PE=1 SV=2 - [E7EUM5_HUMAN]	0.6269			18	94											1135.78	0.4893	14	31	1178.46	0.4465	13	31	993.82	0.5596	15	32	327	37.3	6.81
	Q7Z3B4	Nucleoporin p54 OS=Homo sapiens GN=NUP54 PE=1 SV=2 - [NUP54_HUMAN]	0.4675			20	101											1226.65	0.3393	15	33	1283.53	0.3116	14	33	1129.61	0.4241	17	35	507	55.4	7.02
240	Q9NXF7	DDB1- and CUL4-associated factor 16 OS=Homo sapiens GN=DCAF16 PE=1 SV=1 - [DCA16_HUMAN]	25.46	1	4	4	17	2.02055e+07	1.29916	3	23.9617	1.44506	3	32.081	1.41365	4	19.5019	225.646	17.13	3	7	190.22	17.13	3	5	126.84	25.46	4	5	216	24.178	6.03662		0.377584	0.531127	0.499423		0.469378	1.38451	0.0810611	0.172699
241	Q16539	Mitogen-activated protein kinase 14 OS=Homo sapiens GN=MAPK14 PE=1 SV=3 - [MK14_HUMAN]	71.94	26	3	20	90	1.4344e+08	1.23097	3	14.5599	1.52929	3	7.95852	1.40843	2	1.58964	804.75	51.39	16	34	610.846	50.28	14	28	658.288	56.94	15	28	360	41.267	5.78271		0.299797	0.612864	0.494092		0.468918	1.38407	0.158045	0.337041
	B5TY33	Mitogen-activated protein kinase 14 OS=Homo sapiens GN=MAPK14 PE=1 SV=1 - [B5TY33_HUMAN]	0.7572			10	42											332.74	0.578	8	16	239.6	0.3584	5	12	370.05	0.5607	7	14	173	19.9	8.66
	B4E0K5	Mitogen-activated protein kinase 14 OS=Homo sapiens GN=MAPK14 PE=1 SV=1 - [B4E0K5_HUMAN]	0.735			15	73											787.69	0.583	13	29	598.26	0.5654	12	23	609.11	0.5442	11	21	283	32.3	4.92
	Q16539-3	Isoform Mxi2 of Mitogen-activated protein kinase 14 OS=Homo sapiens GN=MAPK14 - [MK14_HUMAN]	0.633			16	70											656.55	0.5286	14	27	427.98	0.4007	11	20	572.3	0.5185	12	23	297	34.1	8.15
	Q16539-4	Isoform Exip of Mitogen-activated protein kinase 14 OS=Homo sapiens GN=MAPK14 - [MK14_HUMAN]	0.5765			15	64											603.42	0.4756	13	25	386.36	0.3518	10	18	512.34	0.4658	11	21	307	35.4	8.73
242	P00558	Phosphoglycerate kinase 1 OS=Homo sapiens GN=PGK1 PE=1 SV=3 - [PGK1_HUMAN]	90.41	3	37	43	883	8.8753e+09	1.19136	129	11.981	1.58946	113	15.4427	1.39217	116	15.586	9921.39	82.01	35	293	9399.53	81.77	36	289	10678.1	89.45	38	301	417	44.5861	8.104		0.252612	0.668541	0.477332		0.466162	1.38143	0.208189	0.446603
	B7Z7A9	Phosphoglycerate kinase OS=Homo sapiens GN=PGK1 PE=1 SV=1 - [B7Z7A9_HUMAN]	0.8792			38	830											9475.72	0.7892	30	273	9092.21	0.7866	31	275	10292.2	0.8792	34	282	389	41.4	7.33
	E7ERH5	Phosphoglycerate kinase OS=Homo sapiens GN=PGK1 PE=1 SV=1 - [E7ERH5_HUMAN]	0.847			25	453											6000.8	0.7794	22	155	5638.99	0.7794	22	150	6027.05	0.8327	22	148	281	30	8.48
243	P45973	Chromobox protein homolog 5 OS=Homo sapiens GN=CBX5 PE=1 SV=1 - [CBX5_HUMAN]	57.07	2	10	11	74	5.06882e+08	1.24252	13	11.7003	1.50027	10	9.68521	1.41106	14	25.9889	739.392	46.6	7	22	899.701	47.12	8	25	1053.83	50.26	9	27	191	22.2111	5.85889		0.313269	0.585219	0.496784		0.465091	1.3804	0.138717	0.298259
244	Q8WWC4	Uncharacterized protein C2orf47, mitochondrial OS=Homo sapiens GN=C2orf47 PE=1 SV=1 - [CB047_HUMAN]	18.21	2	6	6	19	6.02818e+07	1.207	3	18.662	1.52046	2	19.8388	1.42992	4	19.2153	121.86	16.15	5	6	103.81	8.93	3	5	294.84	13.06	4	8	291	32.524	9.17334		0.27142	0.604506	0.515934		0.463954	1.37932	0.17252	0.371847
	H7C0V0	Uncharacterized protein C2orf47, mitochondrial (Fragment) OS=Homo sapiens GN=C2orf47 PE=1 SV=1 - [H7C0V0_HUMAN]	0.1378			4	13											82.94	0.1111	3	4	103.81	0.08	2	4	180.49	0.1067	3	5	225	25.1	9.07
245	Q9BYC9	39S ribosomal protein L20, mitochondrial OS=Homo sapiens GN=MRPL20 PE=1 SV=1 - [RM20_HUMAN]	30.87	6	6	6	19	3.97272e+07	1.1957	4	11.8583	1.56527	5	7.7103	1.3979	4	7.47916	154.745	30.87	5	7	153.269	30.87	5	7	57.9065	30.87	4	5	149	17.4316	10.8579		0.257856	0.646407	0.483263		0.462509	1.37794	0.195106	0.421842
	I3L2X1	39S ribosomal protein L20, mitochondrial (Fragment) OS=Homo sapiens GN=MRPL20 PE=1 SV=1 - [I3L2X1_HUMAN]	0.3182			3	7											93.96	0.3182	2	3	91.56	0.3182	2	3	21.43	0.3182	1	1	66	7.6	11.11
	B7Z746	39S ribosomal protein L20, mitochondrial OS=Homo sapiens GN=MRPL20 PE=1 SV=1 - [B7Z746_HUMAN]	0.1742			4	11											93.96	0.1742	3	4	98.26	0.1742	3	4	34.9	0.1742	2	3	155	18.1	10.67
246	Q06830	Peroxiredoxin-1 OS=Homo sapiens GN=PRDX1 PE=1 SV=1 - [PRDX1_HUMAN]	80.4	1	23	28	824	1.93628e+10	1.23226	93	17.3972	1.51379	87	15.0031	1.3961	107	18.4504	5723.52	80.4	23	239	6365.83	79.4	24	272	7795.13	80.4	25	313	199	22.0963	8.1333		0.301302	0.598169	0.4814		0.46029	1.37582	0.149555	0.324914
247	Q5T760	Serine/arginine-rich-splicing factor 11 (Fragment) OS=Homo sapiens GN=SRSF11 PE=1 SV=1 - [Q5T760_HUMAN]	41.9	7	9	9	83	4.53251e+08	1.27275	10	13.9773	1.47074	12	21.4772	1.39075	10	22.0383	634.508	28.28	6	26	686.508	25.71	7	31	693.97	37.28	8	26	389	42.2908	11.6489		0.347947	0.556539	0.47586		0.460115	1.37565	0.105184	0.228603
	Q05519-2	Isoform 2 of Serine/arginine-rich splicing factor 11 OS=Homo sapiens GN=SRSF11 - [SRS11_HUMAN]	0.3375			9	83											634.51	0.2277	6	26	686.51	0.207	7	31	693.97	0.3002	8	26	483	53.4	10.52
	Q05519	Serine/arginine-rich splicing factor 11 OS=Homo sapiens GN=SRSF11 PE=1 SV=1 - [SRS11_HUMAN]	0.3368			9	83											634.51	0.2273	6	26	686.51	0.2066	7	31	693.97	0.2996	8	26	484	53.5	10.52
248	O75223	Gamma-glutamylcyclotransferase OS=Homo sapiens GN=GGCT PE=1 SV=1 - [GGCT_HUMAN]	62.23	7	12	12	62	758618422	1.2367	11	7.96009	1.50755	11	16.8044	1.39542	10	7.20016	617.654	61.17	10	21	504.13	47.34	9	20	600.75	36.17	10	21	188	20.9943	5.13525		0.306492	0.592205	0.480694		0.459797	1.37535	0.143998	0.313177
	O75223-3	Isoform 3 of Gamma-glutamylcyclotransferase OS=Homo sapiens GN=GGCT - [GGCT_HUMAN]	0.6064			7	35											289.6	0.5851	5	11	277.86	0.5851	5	12	369.62	0.3617	6	12	94	10.5	4.84
	M0QZK8	Gamma-glutamylcyclotransferase OS=Homo sapiens GN=GGCT PE=1 SV=1 - [M0QZK8_HUMAN]	0.5728			9	53											480.17	0.5534	7	17	446.53	0.5534	7	17	562.59	0.5728	9	19	103	11.6	4.92
249	Q15428	Splicing factor 3A subunit 2 OS=Homo sapiens GN=SF3A2 PE=1 SV=2 - [SF3A2_HUMAN]	29.09	2	13	13	89	2.56359e+08	1.2701	13	25.416	1.53678	13	18.9979	1.32927	19	42.4725	555.701	27.37	11	27	729.992	27.59	11	29	832.036	29.09	13	33	464	49.2243	9.64209		0.344938	0.619907	0.410637		0.458494	1.37411	0.143595	0.313189
	K7EMT0	Splicing factor 3A subunit 2 (Fragment) OS=Homo sapiens GN=SF3A2 PE=1 SV=2 - [K7EMT0_HUMAN]	0.5111			7	46											308.87	0.4519	5	12	496.21	0.4593	5	15	498.82	0.5111	7	19	135	15.2	9.77
250	O43414-3	Isoform 3 of ERI1 exoribonuclease 3 OS=Homo sapiens GN=ERI3 - [ERI3_HUMAN]	40.63	7	5	5	27	1.04938e+08	1.17421	5	4.78623	1.46222	6	6.44318	1.50687	4	2.02131	327.211	30.47	3	9	295.005	40.63	5	10	339.015	30.47	3	8	128	14.5323	8.44092		0.231692	0.548158	0.591553		0.457134	1.37281	0.196441	0.429722
	B4DEX5	ERI1 exoribonuclease 3 OS=Homo sapiens GN=ERI3 PE=1 SV=1 - [B4DEX5_HUMAN]	0.325			5	27											327.21	0.2438	3	9	295.01	0.325	5	10	339.02	0.2438	3	8	160	18.2	7.33
	F6QUN3	ERI1 exoribonuclease 3 (Fragment) OS=Homo sapiens GN=ERI3 PE=1 SV=1 - [F6QUN3_HUMAN]	0.2955			5	27											327.21	0.2216	3	9	295.01	0.2955	5	10	339.02	0.2216	3	8	176	19.7	5.24
	H0Y4B0	ERI1 exoribonuclease 3 (Fragment) OS=Homo sapiens GN=ERI3 PE=1 SV=1 - [H0Y4B0_HUMAN]	0.2549			5	27											327.21	0.1912	3	9	295.01	0.2549	5	10	339.02	0.1912	3	8	204	22.9	7.3
	O43414-2	Isoform 2 of ERI1 exoribonuclease 3 OS=Homo sapiens GN=ERI3 - [ERI3_HUMAN]	0.2342			5	27											327.21	0.1757	3	9	295.01	0.2342	5	10	339.02	0.1757	3	8	222	25	6.52
	O43414	ERI1 exoribonuclease 3 OS=Homo sapiens GN=ERI3 PE=1 SV=2 - [ERI3_HUMAN]	0.1543			5	27											327.21	0.1157	3	9	295.01	0.1543	5	10	339.02	0.1157	3	8	337	37.2	8.07
251	H3BN55	Ras-related protein Rab-27A (Fragment) OS=Homo sapiens GN=RAB27A PE=1 SV=1 - [H3BN55_HUMAN]	35.68	7	5	6	19	3.79946e+07	1.20501	4	5.94826	1.4621	3	8.55981	1.46735	1		162.604	24.32	4	7	200.303	24.32	4	6	154.807	22.7	4	6	185	20.9665	5.24951		0.269049	0.548039	0.553213		0.456767	1.37246	0.162589	0.355957
	H3BUD9	Ras-related protein Rab-27A (Fragment) OS=Homo sapiens GN=RAB27A PE=1 SV=1 - [H3BUD9_HUMAN]	0.5579			5	15											122.31	0.3368	3	5	127.56	0.3368	3	4	154.81	0.4421	4	6	95	10.7	9.09
	H3BU81	Ras-related protein Rab-27A (Fragment) OS=Homo sapiens GN=RAB27A PE=1 SV=1 - [H3BU81_HUMAN]	0.4507			3	12											122.31	0.4507	3	5	127.56	0.4507	3	4	98.64	0.2958	2	3	71	7.9	9.09
	H3BS49	Ras-related protein Rab-27A (Fragment) OS=Homo sapiens GN=RAB27A PE=1 SV=1 - [H3BS49_HUMAN]	0.3897			5	15											122.31	0.2353	3	5	127.56	0.2353	3	4	154.81	0.3088	4	6	136	15.4	6.55
	H3BVH7	Ras-related protein Rab-27A (Fragment) OS=Homo sapiens GN=RAB27A PE=1 SV=1 - [H3BVH7_HUMAN]	0.363			5	15											122.31	0.2192	3	5	127.56	0.2192	3	4	154.81	0.2877	4	6	146	16.7	5.59
	P51159	Ras-related protein Rab-27A OS=Homo sapiens GN=RAB27A PE=1 SV=3 - [RB27A_HUMAN]	0.2986			6	19											162.6	0.2036	4	7	200.3	0.2036	4	6	154.81	0.19	4	6	221	24.9	5.22
	P51159-2	Isoform Short of Ras-related protein Rab-27A OS=Homo sapiens GN=RAB27A - [RB27A_HUMAN]	0.2488			5	15											122.31	0.1502	3	5	127.56	0.1502	3	4	154.81	0.1972	4	6	213	24	5.69
252	Q53F19	Uncharacterized protein C17orf85 OS=Homo sapiens GN=C17orf85 PE=1 SV=2 - [CQ085_HUMAN]	21.61	3	12	12	32	7.31556e+07	1.18544	8	14.6154	1.50641	6	43.0436	1.44451	7	20.5834	333.292	17.42	10	13	327.862	11.13	6	9	356.182	13.55	8	10	620	70.5493	5.73193		0.245418	0.591111	0.530581		0.455703	1.37145	0.18461	0.40511
	Q53F19-2	Isoform 2 of Uncharacterized protein C17orf85 OS=Homo sapiens GN=C17orf85 - [CQ085_HUMAN]	0.2118			7	19											241.31	0.1735	6	8	203.92	0.1412	4	5	214.08	0.1471	5	6	340	38.9	7.33
253	P27797	Calreticulin OS=Homo sapiens GN=CALR PE=1 SV=1 - [CALR_HUMAN]	53.24	3	20	20	504	5.13982e+09	1.27796	44	22.4902	1.49912	67	29.4469	1.34404	62	41.5164	3367.12	53.24	17	125	5638.46	51.8	17	205	5071.25	51.8	17	174	417	48.1118	4.43701		0.353837	0.584115	0.426581		0.454844	1.37063	0.117712	0.258795
	K7EJB9	Calreticulin (Fragment) OS=Homo sapiens GN=CALR PE=1 SV=1 - [K7EJB9_HUMAN]	0.5466			13	345											1818.82	0.5466	12	88	3130.07	0.5223	12	143	2506.85	0.5223	10	114	247	28.4	4.68
254	P22033	Methylmalonyl-CoA mutase, mitochondrial OS=Homo sapiens GN=MUT PE=1 SV=4 - [MUTA_HUMAN]	22.4	1	12	12	39	8.31404e+07	1.27142	5	2.7901	1.49383	7	31.1035	1.34911	10	25.4412	411.01	9.6	5	8	542.617	13.47	7	15	621.755	17.33	10	16	750	83.0818	6.93213		0.346435	0.579015	0.43201		0.452487	1.3684	0.117634	0.259973
255	Q9NYL4-2	Isoform 2 of Peptidyl-prolyl cis-trans isomerase FKBP11 OS=Homo sapiens GN=FKBP11 - [FKB11_HUMAN]	32.19	5	5	5	39	9.0956e+07	1.26354	6	12.5919	1.47801	8	19.7851	1.36031	5	26.6387	312.829	32.19	4	12	397.559	32.19	4	14	317.772	32.19	4	13	146	15.7593	6.16357		0.337471	0.563655	0.443937		0.448354	1.36448	0.113157	0.252382
	F8VU90	Peptidyl-prolyl cis-trans isomerase OS=Homo sapiens GN=FKBP11 PE=1 SV=1 - [F8VU90_HUMAN]	0.2582			5	39											312.83	0.2582	4	12	397.56	0.2582	4	14	317.77	0.2582	4	13	182	19.8	6.99
	Q9NYL4	Peptidyl-prolyl cis-trans isomerase FKBP11 OS=Homo sapiens GN=FKBP11 PE=1 SV=1 - [FKB11_HUMAN]	0.2338			5	39											312.83	0.2338	4	12	397.56	0.2338	4	14	317.77	0.2338	4	13	201	22.2	9.39
256	O76031	ATP-dependent Clp protease ATP-binding subunit clpX-like, mitochondrial OS=Homo sapiens GN=CLPX PE=1 SV=2 - [CLPX_HUMAN]	46.13	3	30	30	111	1.85171e+08	1.23663	20	18.2833	1.47535	18	25.9892	1.38348	24	19.9676	910.978	43.6	21	35	891.509	34.76	18	32	1359.88	38.7	22	44	633	69.1807	7.57666		0.306416	0.561061	0.468306		0.445261	1.36156	0.128877	0.289441
257	Q15075	Early endosome antigen 1 OS=Homo sapiens GN=EEA1 PE=1 SV=2 - [EEA1_HUMAN]	46.49	1	64	65	228	3.37196e+08	1.20226	34	22.0969	1.5525	63	19.9261	1.34699	40	21.8097	1784.35	28.84	35	54	3917.64	41.81	57	108	2260.87	30.69	40	66	1411	162.367	5.68115		0.265754	0.634591	0.429735		0.44336	1.35977	0.184796	0.416807
258	Q8N806	Putative E3 ubiquitin-protein ligase UBR7 OS=Homo sapiens GN=UBR7 PE=1 SV=2 - [UBR7_HUMAN]	33.18	7	13	13	42	6.41021e+07	1.17253	9	18.8353	1.54388	9	15.8127	1.38551	7	23.2592	488.824	18.59	8	14	482.35	18.59	7	14	356.222	26.35	8	14	425	47.9677	4.80518		0.229626	0.626558	0.470418		0.4422	1.35868	0.199965	0.452204
	H0YJY4	Putative E3 ubiquitin-protein ligase UBR7 (Fragment) OS=Homo sapiens GN=UBR7 PE=1 SV=1 - [H0YJY4_HUMAN]	0.4677			7	24											290.56	0.4032	6	10	206.86	0.3306	4	7	150.02	0.2903	3	7	124	14.4	4.65
	E9PCJ7	Putative E3 ubiquitin-protein ligase UBR7 OS=Homo sapiens GN=UBR7 PE=1 SV=1 - [E9PCJ7_HUMAN]	0.2923			11	39											469.15	0.2063	7	13	462.72	0.2063	6	13	334.55	0.2292	7	13	349	40	5.15
259	Q86WB0-3	Isoform 3 of Nuclear-interacting partner of ALK OS=Homo sapiens GN=ZC3HC1 - [NIPA_HUMAN]	20.19	9	8	8	32	7.78556e+07	1.20504	6	16.7355	1.45969	7	22.0988	1.42544	9	16.6657	320.408	12.06	5	9	391.61	15.55	6	11	374.147	18.1	7	12	431	47.7403	5.18604		0.269076	0.545665	0.511407		0.44205	1.35853	0.150775	0.341083
	C9J672	Nuclear-interacting partner of ALK (Fragment) OS=Homo sapiens GN=ZC3HC1 PE=1 SV=2 - [C9J672_HUMAN]	0.2366			4	13											128.94	0.1129	2	3	163.06	0.1935	3	5	165.93	0.2366	4	5	186	20.2	5.21
	C9J0I9	Nuclear-interacting partner of ALK OS=Homo sapiens GN=ZC3HC1 PE=1 SV=1 - [C9J0I9_HUMAN]	0.1895			8	32											320.41	0.1133	5	9	391.61	0.146	6	11	374.15	0.1699	7	12	459	50.5	5.82
	Q86WB0	Nuclear-interacting partner of ALK OS=Homo sapiens GN=ZC3HC1 PE=1 SV=1 - [NIPA_HUMAN]	0.1733			8	32											320.41	0.1036	5	9	391.61	0.1335	6	11	374.15	0.1554	7	12	502	55.2	5.62
	Q86WB0-2	Isoform 2 of Nuclear-interacting partner of ALK OS=Homo sapiens GN=ZC3HC1 - [NIPA_HUMAN]	0.1497			7	26											213.91	0.0769	4	7	287.8	0.1081	5	9	279.38	0.131	6	10	481	53.5	6.38
260	P30085	UMP-CMP kinase OS=Homo sapiens GN=CMPK1 PE=1 SV=3 - [KCY_HUMAN]	62.76	3	13	13	71	7.30344e+08	1.19231	12	11.2732	1.5324	15	50.9888	1.36964	12	18.0677	580.54	60.71	11	21	882.409	61.22	11	28	643.902	54.59	9	22	196	22.2083	5.56689		0.25376	0.615794	0.453799		0.441118	1.35766	0.18135	0.411115
	P30085-2	Isoform 2 of UMP-CMP kinase OS=Homo sapiens GN=CMPK1 - [KCY_HUMAN]	0.4762			7	36											279.11	0.4694	6	10	498.19	0.4762	7	17	295.03	0.3673	4	9	147	16.5	5.12
	Q5T0D2	UMP-CMP kinase OS=Homo sapiens GN=CMPK1 PE=1 SV=1 - [Q5T0D2_HUMAN]	0.4201			8	49											389.32	0.4024	7	14	502.31	0.4024	6	17	480.44	0.4201	7	18	169	19	8.88
261	Q96KP4	Cytosolic non-specific dipeptidase OS=Homo sapiens GN=CNDP2 PE=1 SV=2 - [CNDP2_HUMAN]	54.74	16	25	25	133	4.29984e+08	1.20214	22	21.8167	1.51606	20	24.3845	1.37242	28	29.0409	1072.53	48.42	19	38	1010.52	52.21	21	41	1648.47	50.32	22	54	475	52.8449	5.97314		0.2656	0.600324	0.456724		0.440883	1.35743	0.167924	0.380881
	Q96KP4-2	Isoform 2 of Cytosolic non-specific dipeptidase OS=Homo sapiens GN=CNDP2 - [CNDP2_HUMAN]	0.5396			21	109											954.67	0.4629	15	31	874.88	0.509	17	32	1481.29	0.4859	18	46	391	43.8	6.48
262	C9J712	Profilin-2 OS=Homo sapiens GN=PFN2 PE=1 SV=1 - [C9J712_HUMAN]	69.23	4	2	7	65	2.84724e+08	1.25977	5	7.26715	1.48173	6	11.2672	1.33653	6	6.79512	768.447	67.03	6	23	583.963	67.03	6	22	656.27	58.24	6	20	91	9.79195	9.36377		0.333155	0.567279	0.418498		0.439644	1.35627	0.118485	0.269503
	P35080	Profilin-2 OS=Homo sapiens GN=PFN2 PE=1 SV=3 - [PROF2_HUMAN]	0.45			7	65											768.45	0.4357	6	23	583.96	0.4357	6	22	656.27	0.3786	6	20	140	15	6.99
	C9JQ45	Profilin OS=Homo sapiens GN=PFN2 PE=1 SV=1 - [C9JQ45_HUMAN]	0.4091			5	34											632.05	0.3909	4	13	420.2	0.3909	4	10	544.67	0.4091	5	11	110	11.8	4.81
263	Q13547	Histone deacetylase 1 OS=Homo sapiens GN=HDAC1 PE=1 SV=1 - [HDAC1_HUMAN]	33.4	3	1	16	124	6.35357e+08	1.23259	1		1.46266	1		1.36802	2	8.29981	1117.74	31.54	15	44	1150.27	30.29	13	41	893.151	28.63	13	39	482	55.0677	5.47803		0.30169	0.548591	0.452089		0.434123	1.35109	0.124427	0.286617
	Q5TEE2	Histone deacetylase 1 (Fragment) OS=Homo sapiens GN=HDAC1 PE=1 SV=1 - [Q5TEE2_HUMAN]	0.3365			8	70											482.59	0.3365	8	24	485.11	0.2938	6	22	447.69	0.2986	7	24	211	24.5	8.31
264	Q9BUL8	Programmed cell death protein 10 OS=Homo sapiens GN=PDCD10 PE=1 SV=1 - [PDC10_HUMAN]	45.75	9	9	9	67	5.89159e+08	1.17788	10	8.73421	1.45	11	24.5952	1.44088	12	16.4098	548.528	45.75	9	19	715.994	42.92	8	22	795.213	42.92	8	26	212	24.6858	8.19189		0.236187	0.536052	0.526947		0.433062	1.3501	0.170559	0.393845
	H7C5M9	Programmed cell death protein 10 (Fragment) OS=Homo sapiens GN=PDCD10 PE=1 SV=1 - [H7C5M9_HUMAN]	0.5492			6	29											266.07	0.5492	6	8	387.36	0.5	5	10	418.48	0.5	5	11	122	14.2	6.18
	C9JSA3	Programmed cell death protein 10 (Fragment) OS=Homo sapiens GN=PDCD10 PE=1 SV=1 - [C9JSA3_HUMAN]	0.5			6	29											266.07	0.5	6	8	387.36	0.4552	5	10	418.48	0.4552	5	11	134	15.6	4.82
	C9J363	Programmed cell death 10, isoform CRA_b OS=Homo sapiens GN=PDCD10 PE=1 SV=1 - [C9J363_HUMAN]	0.4832			6	47											360.6	0.4832	6	14	452.19	0.443	5	15	488.13	0.443	5	18	149	17.5	9.19
	C9JND6	Programmed cell death protein 10 (Fragment) OS=Homo sapiens GN=PDCD10 PE=1 SV=1 - [C9JND6_HUMAN]	0.4589			6	29											266.07	0.4589	6	8	387.36	0.4178	5	10	418.48	0.4178	5	11	146	16.8	4.78
	C9J5C3	Programmed cell death protein 10 (Fragment) OS=Homo sapiens GN=PDCD10 PE=1 SV=1 - [C9J5C3_HUMAN]	0.4158			8	40											284.58	0.4158	8	12	400.52	0.3861	7	13	433.69	0.3861	7	15	202	23.6	7.39
	C9J6F3	Programmed cell death protein 10 OS=Homo sapiens GN=PDCD10 PE=1 SV=1 - [C9J6F3_HUMAN]	0.3978			7	34											271.29	0.3978	7	10	387.36	0.3656	6	11	422.64	0.3656	6	13	186	21.8	6.28
265	O14737	Programmed cell death protein 5 OS=Homo sapiens GN=PDCD5 PE=1 SV=3 - [PDCD5_HUMAN]	57.6	6	9	9	95	1.01515e+09	1.23479	13	11.302	1.46958	11	13.6454	1.35549	14	30.9281	790.239	57.6	9	32	875.367	48.8	7	31	802.186	57.6	9	32	125	14.2763	6.03662		0.304266	0.555403	0.438817		0.432829	1.34988	0.125676	0.290359
	K7EQA1	Programmed cell death protein 5 OS=Homo sapiens GN=PDCD5 PE=1 SV=1 - [K7EQA1_HUMAN]	0.6207			6	81											761.98	0.6207	6	25	865.92	0.6207	6	29	789.83	0.6207	6	27	87	10	9
	B4DE64	Programmed cell death protein 5 OS=Homo sapiens GN=PDCD5 PE=1 SV=1 - [B4DE64_HUMAN]	0.4651			7	68											615.61	0.4651	7	25	627.83	0.3798	5	22	557.61	0.4651	7	21	129	15	6.93
266	P61225	Ras-related protein Rap-2b OS=Homo sapiens GN=RAP2B PE=1 SV=1 - [RAP2B_HUMAN]	46.45	2	4	8	29	1.12373e+08	1.20505	3	7.58878	1.45434	4	7.45351	1.39381	3	3.98032	337.146	44.81	6	9	363.324	31.69	5	9	325.992	28.42	6	11	183	20.4912	4.80518		0.269093	0.540361	0.479034		0.429496	1.34676	0.142258	0.33122
	F6U784	Ras-related protein Rap-2a OS=Homo sapiens GN=RAP2A PE=4 SV=1 - [F6U784_HUMAN]	0.4259			4	12											115.33	0.4167	3	4	115.75	0.1944	2	3	123.63	0.2037	3	5	108	12.3	5.52
267	Q9H3N1	Thioredoxin-related transmembrane protein 1 OS=Homo sapiens GN=TMX1 PE=1 SV=1 - [TMX1_HUMAN]	20.36	2	8	8	64	8.00222e+08	1.17334	8	10.2528	1.49175	8	14.8941	1.38931	9	7.85435	759.229	17.14	6	23	723.7	20	7	20	675.65	17.5	7	21	280	31.7708	4.98291		0.230619	0.577005	0.474374		0.427333	1.34474	0.17792	0.41635
268	P51858	Hepatoma-derived growth factor OS=Homo sapiens GN=HDGF PE=1 SV=1 - [HDGF_HUMAN]	52.5	5	2	15	199	6.97046e+09	1.25147	8	15.568	1.43841	6	13.6755	1.34848	6	5.80523	1344.39	49.58	13	59	1707.67	40.83	11	68	2031.27	44.17	12	72	240	26.7719	4.729		0.323623	0.524474	0.431335		0.426477	1.34395	0.100513	0.235683
	A8K8G0	Hepatoma-derived growth factor OS=Homo sapiens GN=HDGF PE=1 SV=1 - [A8K8G0_HUMAN]	0.4712			11	131											1037.83	0.4471	10	41	1207.07	0.3462	8	44	1467.7	0.375	8	46	208	22.9	4.55
	P51858-3	Isoform 3 of Hepatoma-derived growth factor OS=Homo sapiens GN=HDGF - [HDGF_HUMAN]	0.3828			11	131											1037.83	0.3633	10	41	1207.07	0.2813	8	44	1467.7	0.3047	8	46	256	28.2	4.79
269	Q99986	Serine/threonine-protein kinase VRK1 OS=Homo sapiens GN=VRK1 PE=1 SV=1 - [VRK1_HUMAN]	47.47	3	17	17	74	1.63736e+08	1.21448	12	15.2965	1.50724	14	45.5636	1.32493	17	22.3773	593.612	31.06	12	20	686.979	42.42	14	25	855.583	40.4	14	29	396	45.4474	8.90967		0.280335	0.591908	0.405916		0.426053	1.34355	0.156759	0.367935
	H0YJ50	Serine/threonine-protein kinase VRK1 (Fragment) OS=Homo sapiens GN=VRK1 PE=1 SV=1 - [H0YJ50_HUMAN]	0.5086			13	50											360.11	0.3707	9	14	334.56	0.4224	10	17	464.35	0.3879	10	19	232	26.7	7.14
270	O94817	Ubiquitin-like protein ATG12 OS=Homo sapiens GN=ATG12 PE=1 SV=1 - [ATG12_HUMAN]	16.43	2	3	3	5	4.01737e+06	1.19391	2	4.15105	1.45137	1		1.3956	1		88.1651	11.43	2	3	40.91	7.14	1	1	39.33	5	1	1	140	15.1038	5.09717		0.255689	0.537414	0.480884		0.424662	1.34226	0.14904	0.350962
	C1IDX9	ATG12 autophagy related 12 homolog (S. cerevisiae), isoform CRA_b OS=Homo sapiens GN=ATG12 PE=1 SV=1 - [C1IDX9_HUMAN]	0.123			3	5											88.17	0.0856	2	3	40.91	0.0535	1	1	39.33	0.0374	1	1	187	20.6	8.54
271	Q8IYB3-2	Isoform 2 of Serine/arginine repetitive matrix protein 1 OS=Homo sapiens GN=SRRM1 - [SRRM1_HUMAN]	13.08	8	11	11	88	6.43529e+08	1.19667	12	5.7564	1.4402	17	20.3524	1.3783	13	10.1139	882.072	12.97	10	26	1115.84	12.31	9	34	847.808	11.2	8	28	902	102.065	11.8101		0.259024	0.526273	0.462888		0.416062	1.33428	0.139643	0.33563
	Q8IYB3	Serine/arginine repetitive matrix protein 1 OS=Homo sapiens GN=SRRM1 PE=1 SV=2 - [SRRM1_HUMAN]	0.1305			11	88											882.07	0.1294	10	26	1115.84	0.1228	9	34	847.81	0.1117	8	28	904	102.3	11.84
	A9Z1X7	Serine/arginine repetitive matrix protein 1 OS=Homo sapiens GN=SRRM1 PE=1 SV=1 - [A9Z1X7_HUMAN]	0.1292			11	88											882.07	0.1281	10	26	1115.84	0.1216	9	34	847.81	0.1106	8	28	913	103.3	11.85
	E9PCT1	Serine/arginine repetitive matrix protein 1 OS=Homo sapiens GN=SRRM1 PE=1 SV=2 - [E9PCT1_HUMAN]	0.1288			11	88											882.07	0.1277	10	26	1115.84	0.1212	9	34	847.81	0.1103	8	28	916	103.7	11.84
	M0R088	Serine/arginine repetitive matrix protein 1 (Fragment) OS=Homo sapiens GN=SRRM1 PE=1 SV=1 - [M0R088_HUMAN]	0.1028			8	72											768.59	0.1013	7	21	891.81	0.0925	6	28	752.52	0.0778	5	23	681	78.1	12.06
272	Q9BTT0	Acidic leucine-rich nuclear phosphoprotein 32 family member E OS=Homo sapiens GN=ANP32E PE=1 SV=1 - [AN32E_HUMAN]	32.09	8	10	10	77	6.36806e+08	1.22007	11	11.1872	1.45735	16	13.7709	1.33362	12	10.5056	689.423	25.75	8	22	1247.7	32.09	9	35	581.673	25.75	9	20	268	30.6738	3.85303		0.286965	0.543345	0.41535		0.41522	1.3335	0.12819	0.308729
	E9PPH5	Acidic leucine-rich nuclear phosphoprotein 32 family member E (Fragment) OS=Homo sapiens GN=ANP32E PE=1 SV=1 - [E9PPH5_HUMAN]	0.4386			6	58											583.42	0.4386	6	18	949.6	0.4386	6	28	313.52	0.4386	6	12	114	13.1	4.22
	Q5TB19	Acidic (Leucine-rich) nuclear phosphoprotein 32 family, member E OS=Homo sapiens GN=ANP32E PE=1 SV=1 - [Q5TB19_HUMAN]	0.3758			7	42											308.89	0.2617	5	11	576.1	0.3758	6	18	407.52	0.2617	6	13	149	16.8	4.25
	E9PLC4	Acidic leucine-rich nuclear phosphoprotein 32 family member E OS=Homo sapiens GN=ANP32E PE=1 SV=1 - [E9PLC4_HUMAN]	0.3394			7	42											308.89	0.2364	5	11	576.1	0.3394	6	18	407.52	0.2364	6	13	165	19.6	10.27
	Q9BTT0-3	Isoform 3 of Acidic leucine-rich nuclear phosphoprotein 32 family member E OS=Homo sapiens GN=ANP32E - [AN32E_HUMAN]	0.2818			7	63											665.85	0.2818	6	19	1101.72	0.2818	6	27	558.57	0.2818	7	17	220	25.1	3.74
273	Q9UL40	Zinc finger protein 346 OS=Homo sapiens GN=ZNF346 PE=1 SV=1 - [ZN346_HUMAN]	23.13	8	5	5	16	2.81291e+07	1.20002	3	23.2042	1.45034	3	9.94499	1.33009	5	7.02404	165	13.95	3	4	250.594	18.03	4	7	217.23	23.13	5	5	294	32.9115	9.08545		0.263053	0.536395	0.411528		0.403658	1.32286	0.136841	0.339001
	B7Z6B6	Zinc finger protein 346 OS=Homo sapiens GN=ZNF346 PE=1 SV=1 - [B7Z6B6_HUMAN]	0.2901			3	7											72.89	0.084	1	1	90.97	0.1756	2	3	119.29	0.2901	3	3	131	14.6	7.77
	B7Z6Q2	Zinc finger protein 346 OS=Homo sapiens GN=ZNF346 PE=1 SV=1 - [B7Z6Q2_HUMAN]	0.2815			3	7											72.89	0.0815	1	1	90.97	0.1704	2	3	119.29	0.2815	3	3	135	15	8.18
	D6RJ07	Zinc finger protein 346 OS=Homo sapiens GN=ZNF346 PE=1 SV=1 - [D6RJ07_HUMAN]	0.2194			5	16											165	0.1323	3	4	250.59	0.171	4	7	217.23	0.2194	5	5	310	34.6	9.22
	Q9UL40-2	Isoform 2 of Zinc finger protein 346 OS=Homo sapiens GN=ZNF346 - [ZN346_HUMAN]	0.2132			5	16											165	0.1285	3	4	250.59	0.1661	4	7	217.23	0.2132	5	5	319	35.7	9.03
	Q9UL40-3	Isoform 3 of Zinc finger protein 346 OS=Homo sapiens GN=ZNF346 - [ZN346_HUMAN]	0.2023			4	15											165	0.1565	3	4	250.59	0.2023	4	7	188.89	0.2023	4	4	262	29.2	8.7
274	O00566	U3 small nucleolar ribonucleoprotein protein MPP10 OS=Homo sapiens GN=MPHOSPH10 PE=1 SV=2 - [MPP10_HUMAN]	40.23	2	24	24	115	1.9596e+08	1.16755	20	15.7129	1.466	23	25.9297	1.32887	23	21.2308	1042.97	29.37	17	35	1044.19	38.33	22	39	1018.05	34.65	19	41	681	78.8157	4.85596		0.223487	0.551887	0.410201		0.395192	1.31512	0.164714	0.416794
	U3KQ48	U3 small nucleolar ribonucleoprotein protein MPP10 OS=Homo sapiens GN=MPHOSPH10 PE=1 SV=1 - [U3KQ48_HUMAN]	0.303			13	53											558.1	0.2489	10	18	530.67	0.2792	12	19	414.46	0.2532	10	16	462	53.5	4.46
275	O96005	Cleft lip and palate transmembrane protein 1 OS=Homo sapiens GN=CLPTM1 PE=1 SV=1 - [CLPT1_HUMAN]	30.64	6	14	14	51	2.68254e+08	0.81215	16	30.6978	0.671625	7	68.4303	0.717456	11	58.308	705.377	27.35	13	24	342.7	16.14	9	10	514.547	25.86	11	17	669	76.0485	6.30322		-0.300182	-0.574273	-0.479039		-0.451165	0.731452	0.139155	0.308436
	B4DDS3	Cleft lip and palate associated transmembrane protein 1, isoform CRA_a OS=Homo sapiens GN=CLPTM1 PE=1 SV=1 - [B4DDS3_HUMAN]	0.2963			12	44											462.6	0.2575	11	20	238.06	0.1252	7	8	428.54	0.2663	10	16	567	65.6	6
	F5H8J3	Cleft lip and palate transmembrane protein 1 OS=Homo sapiens GN=CLPTM1 PE=1 SV=1 - [F5H8J3_HUMAN]	0.2794			13	47											559.11	0.2458	12	22	303.63	0.1313	8	9	428.54	0.2305	10	16	655	75.1	6.64
276	Q9H871	Protein RMD5 homolog A OS=Homo sapiens GN=RMND5A PE=1 SV=1 - [RMD5A_HUMAN]	18.93	2	7	7	19	3.89864e+07	0.7718	4	9.64975	0.658189	3	99.6718	0.749433	6	29.2385	175.31	11.51	4	5	138.94	8.44	3	4	324.55	16.11	6	10	391	43.9642	6.06201		-0.373702	-0.603426	-0.416129		-0.464419	0.724763	0.122239	0.263208
277	Q9NZQ3-3	Isoform 3 of NCK-interacting protein with SH3 domain OS=Homo sapiens GN=NCKIPSD - [SPN90_HUMAN]	13.43	8	8	8	26	4.22307e+07	0.855878	3	9.76786	0.580147	3	42.6126	0.763028	3	6.80436	221.89	12.03	6	10	229.154	12.03	7	9	212.283	9.79	6	7	715	78.1877	6.37939		-0.224523	-0.785508	-0.390193		-0.466741	0.723597	0.28822	0.617516
	C9JSC3	NCK-interacting protein with SH3 domain (Fragment) OS=Homo sapiens GN=NCKIPSD PE=1 SV=1 - [C9JSC3_HUMAN]	0.1468			4	11												88.94	0.1215	3	4	118.33	0.1215	3	4	83.19	0.081	3	3	395	41.8	8.15
	Q9NZQ3	NCK-interacting protein with SH3 domain OS=Homo sapiens GN=NCKIPSD PE=1 SV=1 - [SPN90_HUMAN]	0.133			8	26												221.89	0.1191	6	10	229.15	0.1191	7	9	212.28	0.097	6	7	722	78.9	6.38
	Q9NZQ3-5	Isoform 5 of NCK-interacting protein with SH3 domain OS=Homo sapiens GN=NCKIPSD - [SPN90_HUMAN]	0.0973			4	11												88.94	0.0805	3	4	118.33	0.0805	3	4	83.19	0.0537	3	3	596	64.2	6.14
	Q9NZQ3-4	Isoform 4 of NCK-interacting protein with SH3 domain OS=Homo sapiens GN=NCKIPSD - [SPN90_HUMAN]	0.0891			4	11												88.94	0.0737	3	4	118.33	0.0737	3	4	83.19	0.0492	3	3	651	70.5	6.32
	Q9NZQ3-2	Isoform 2 of NCK-interacting protein with SH3 domain OS=Homo sapiens GN=NCKIPSD - [SPN90_HUMAN]	0.0803			4	11												88.94	0.0665	3	4	118.33	0.0665	3	4	83.19	0.0443	3	3	722	77.9	6.47
278	Q9H1Z4	WD repeat-containing protein 13 OS=Homo sapiens GN=WDR13 PE=1 SV=2 - [WDR13_HUMAN]	24.74	2	8	8	23	3.84905e+07	0.803273	4	53.6411	0.673688	5	123.215	0.699312	3	9.02256	226.463	14.64	5	8	282.14	23.09	7	9	184.563	12.99	5	6	485	53.6622	9.14404		-0.316038	-0.569848	-0.515992		-0.467293	0.723321	0.13373	0.28618
	Q9H1Z4-2	Isoform 2 of WD repeat-containing protein 13 OS=Homo sapiens GN=WDR13 - [WDR13_HUMAN]	0.2519			6	17											114.92	0.1476	4	6	184.33	0.2519	6	7	109.17	0.1069	3	4	393	43	7.46
279	Q8WUK0	Phosphatidylglycerophosphatase and protein-tyrosine phosphatase 1 OS=Homo sapiens GN=PTPMT1 PE=1 SV=1 - [PTPM1_HUMAN]	30.85	4	6	6	24	8.11652e+07	0.780563	4	11.5597	0.64009	5	31.1445	0.75468	5	18.3768	326.096	18.41	3	7	333.128	21.39	4	9	325.701	21.89	4	8	201	22.8291	9.77393		-0.357413	-0.643653	-0.406063		-0.469043	0.722444	0.153161	0.326539
	Q8WUK0-2	Isoform 2 of Phosphatidylglycerophosphatase and protein-tyrosine phosphatase 1 OS=Homo sapiens GN=PTPMT1 - [PTPM1_HUMAN]	0.3285			4	22											326.1	0.2701	3	7	314.47	0.2409	3	8	325.7	0.2701	3	7	137	15.7	9.85
280	Q9BQ95	Evolutionarily conserved signaling intermediate in Toll pathway, mitochondrial OS=Homo sapiens GN=ECSIT PE=1 SV=1 - [ECSIT_HUMAN]	31.55	10	12	12	55	1.44837e+08	0.798869	10	17.8078	0.647997	12	39.805	0.722491	10	28.5196	645.692	26.68	8	17	768.951	27.84	8	20	682.389	21.58	8	18	431	49.1169	6.29053		-0.323969	-0.62594	-0.468948		-0.472952	0.720489	0.151025	0.319325
	J3KTF5	Evolutionarily conserved-signaling intermediate in Toll pathway, mitochondrial (Fragment) OS=Homo sapiens GN=ECSIT PE=1 SV=1 - [J3KTF5_HUMAN]	0.3632			6	39											381.66	0.3004	4	11	581.38	0.3408	5	15	413.65	0.2422	5	13	223	26.2	6.54
	Q9BQ95-2	Isoform 2 of Evolutionarily conserved signaling intermediate in Toll pathway, mitochondrial OS=Homo sapiens GN=ECSIT - [ECSIT_HUMAN]	0.3007			10	45											437.61	0.2297	6	13	593.41	0.2466	6	17	533.14	0.2466	7	15	296	33.2	9.13
	K7EMM0	Evolutionarily conserved-signaling intermediate in Toll pathway, mitochondrial OS=Homo sapiens GN=ECSIT PE=1 SV=1 - [K7EMM0_HUMAN]	0.3007			10	45											437.61	0.2297	6	13	593.41	0.2466	6	17	533.14	0.2466	7	15	296	33.9	10.11
	K7EPL5	Evolutionarily conserved-signaling intermediate in Toll pathway, mitochondrial (Fragment) OS=Homo sapiens GN=ECSIT PE=1 SV=1 - [K7EPL5_HUMAN]	0.2863			8	32											369.24	0.2335	5	11	390.05	0.2159	4	12	371.31	0.2159	5	9	227	25.9	9.83
281	B4DME9	Kinesin light chain 4 OS=Homo sapiens GN=KLC4 PE=1 SV=1 - [B4DME9_HUMAN]	35.79	7	12	17	60	9.91243e+07	0.854453	8	50.784	0.664202	9	35.1494	0.656438	8	33.1839	600.911	27.68	11	17	836.075	30.81	14	22	837.916	23.43	13	21	542	59.604	6.15088		-0.226927	-0.590307	-0.60727		-0.474835	0.719549	0.214862	0.452498
	Q9NSK0	Kinesin light chain 4 OS=Homo sapiens GN=KLC4 PE=1 SV=3 - [KLC4_HUMAN]	0.3134			17	60											600.91	0.2423	11	17	836.07	0.2698	14	22	837.92	0.2052	13	21	619	68.6	6.18
	Q9NSK0-3	Isoform 3 of Kinesin light chain 4 OS=Homo sapiens GN=KLC4 - [KLC4_HUMAN]	0.3046			17	60											600.91	0.2355	11	17	836.07	0.2622	14	22	837.92	0.1994	13	21	637	70.5	6.34
282	P51116	Fragile X mental retardation syndrome-related protein 2 OS=Homo sapiens GN=FXR2 PE=1 SV=2 - [FXR2_HUMAN]	41.16	3	15	19	79	3.67932e+08	0.753153	15	37.6069	0.647777	11	37.7044	0.760261	12	18.6404	998.224	35.66	17	29	821.612	32.54	16	23	1094.19	32.39	17	27	673	74.178	6.22705		-0.408986	-0.62643	-0.395433		-0.47695	0.718495	0.129631	0.271792
283	Q9BUK0	Coiled-coil-helix-coiled-coil-helix domain-containing protein 7 OS=Homo sapiens GN=CHCHD7 PE=1 SV=1 - [CHCH7_HUMAN]	11.76	4	2	2	5	1.65887e+07	0.848646	1		0.629214	1		0.691507	1		43.7	10.59	1	1	33.41	10.59	1	2	46.22	11.76	2	2	85	10.0889	8.82178		-0.236766	-0.668376	-0.532185		-0.479109	0.717421	0.220646	0.460535
	J3KPV1	Coiled-coil-helix-coiled-coil-helix domain-containing protein 7 OS=Homo sapiens GN=CHCHD7 PE=4 SV=1 - [J3KPV1_HUMAN]	0.1064			2	5											43.7	0.0957	1	1	33.41	0.0957	1	2	46.22	0.1064	2	2	94	11.1	9.54
	Q9BUK0-2	Isoform 2 of Coiled-coil-helix-coiled-coil-helix domain-containing protein 7 OS=Homo sapiens GN=CHCHD7 - [CHCH7_HUMAN]	0.1031			2	5											43.7	0.0928	1	1	33.41	0.0928	1	2	46.22	0.1031	2	2	97	11.5	9.73
	Q9BUK0-4	Isoform 4 of Coiled-coil-helix-coiled-coil-helix domain-containing protein 7 OS=Homo sapiens GN=CHCHD7 - [CHCH7_HUMAN]	0.0909			2	5											43.7	0.0818	1	1	33.41	0.0818	1	2	46.22	0.0909	2	2	110	13	9.06
284	O14979	Heterogeneous nuclear ribonucleoprotein D-like OS=Homo sapiens GN=HNRNPDL PE=1 SV=3 - [HNRDL_HUMAN]	35.24	1	2	18	247	4.73935e+09	0.84295	1		0.575279	2	64.5284	0.761411	1		1378.04	25.48	12	63	2188.67	32.86	15	100	1895.06	26.19	15	84	420	46.4091	9.56885		-0.246481	-0.797666	-0.393253		-0.479133	0.717408	0.285452	0.595767
285	Q8IZ69	tRNA (uracil-5-)-methyltransferase homolog A OS=Homo sapiens GN=TRMT2A PE=1 SV=2 - [TRM2A_HUMAN]	27.84	5	13	13	37	1.06288e+08	0.773063	6	21.2686	0.675641	7	68.7842	0.702325	6	7.0781	537.807	22.88	10	15	339.223	22.4	10	13	223.365	14.08	7	9	625	68.6822	7.94287		-0.371342	-0.56567	-0.509789		-0.482267	0.715852	0.100045	0.207447
	Q8IZ69-2	Isoform 2 of tRNA (uracil-5-)-methyltransferase homolog A OS=Homo sapiens GN=TRMT2A - [TRM2A_HUMAN]	0.29			12	34											436.33	0.2349	9	13	293.59	0.2295	9	12	223.37	0.1566	7	9	562	61.9	7.97
	F2Z2W7	tRNA (uracil-5-)-methyltransferase homolog A OS=Homo sapiens GN=TRMT2A PE=1 SV=1 - [F2Z2W7_HUMAN]	0.2706			13	37											537.81	0.2224	10	15	339.22	0.2177	10	13	223.37	0.1369	7	9	643	70.8	8.05
286	P51991-2	Isoform 2 of Heterogeneous nuclear ribonucleoprotein A3 OS=Homo sapiens GN=HNRNPA3 - [ROA3_HUMAN]	51.4	2	1	28	388	1.53587e+09	0.741338	3	11.4351	0.667148	3	2.75349	0.739273	2	9.14454	2330.26	46.07	19	117	2839.44	47.75	21	134	2953.78	51.4	25	137	356	37.0062	8.30908		-0.431796	-0.583922	-0.435821		-0.483847	0.715069	0.0866913	0.179171
287	E9PAU2	Ribonucleoprotein PTB-binding 1 OS=Homo sapiens GN=RAVER1 PE=1 SV=1 - [E9PAU2_HUMAN]	53.57	7	27	27	122	2.73227e+08	0.807273	19	29.7716	0.648919	18	83.9974	0.693624	24	36.2782	1030.45	42.46	21	43	751.71	45.5	21	36	1060.78	44.58	22	43	756	79.5292	8.92432		-0.308871	-0.623891	-0.527773		-0.486845	0.713584	0.161449	0.331623
	Q8IY67-2	Isoform 2 of Ribonucleoprotein PTB-binding 1 OS=Homo sapiens GN=RAVER1 - [RAVR1_HUMAN]	0.5169			25	116												934.17	0.406	20	40	714.83	0.4371	20	35	1005.33	0.4249	20	41	739	77.8	8.84
	Q8IY67	Ribonucleoprotein PTB-binding 1 OS=Homo sapiens GN=RAVER1 PE=1 SV=1 - [RAVR1_HUMAN]	0.4455			18	84												619.71	0.3102	13	28	499.37	0.3993	16	25	666.9	0.3482	14	31	606	63.8	8.48
288	Q8IU81	Interferon regulatory factor 2-binding protein 1 OS=Homo sapiens GN=IRF2BP1 PE=1 SV=1 - [I2BP1_HUMAN]	38.7	1	15	16	42	9.05163e+07	0.851387	7	20.9736	0.575928	7	12.1185	0.737495	8	16.1288	481.08	26.71	10	14	404.142	21.4	9	13	572.197	33.56	12	15	584	61.649	8.17725		-0.232113	-0.796041	-0.439296		-0.48915	0.712445	0.28525	0.583155
289	O60826	Coiled-coil domain-containing protein 22 OS=Homo sapiens GN=CCDC22 PE=1 SV=1 - [CCD22_HUMAN]	44.5	1	18	19	68	5.88667e+07	0.777937	11	43.4983	0.63365	7	13.6516	0.727014	13	28.6607	913.384	28.87	12	23	548.445	28.71	11	17	768.324	32.38	15	28	627	70.7122	6.7417		-0.362275	-0.658243	-0.459944		-0.493487	0.710306	0.150808	0.305597
290	Q03164-2	Isoform 2 of Histone-lysine N-methyltransferase 2A OS=Homo sapiens GN=KMT2A - [KMT2A_HUMAN]	4.71	4	13	14	34	3.80327e+07	0.855123	7	13.0924	0.573308	7	128.643	0.727644	5	17.2427	291.044	2.93	9	12	379.44	2.75	8	11	417.312	3.43	8	11	3931	427.468	9.14404		-0.225796	-0.802617	-0.458695		-0.495702	0.709216	0.290186	0.585403
	Q03164	Histone-lysine N-methyltransferase 2A OS=Homo sapiens GN=KMT2A PE=1 SV=5 - [KMT2A_HUMAN]	0.0466			14	34											291.04	0.029	9	12	379.44	0.0272	8	11	417.31	0.034	8	11	3969	431.5	9.09
	Q03164-3	Isoform 3 of Histone-lysine N-methyltransferase 2A OS=Homo sapiens GN=KMT2A - [KMT2A_HUMAN]	0.0466			14	34											291.04	0.029	9	12	379.44	0.0272	8	11	417.31	0.034	8	11	3972	431.8	9.07
291	P60763	Ras-related C3 botulinum toxin substrate 3 OS=Homo sapiens GN=RAC3 PE=1 SV=1 - [RAC3_HUMAN]	41.15	3	2	8	46	6.8342e+08	0.846411	1		0.63875	2	53.6524	0.656199	1		467.949	36.46	6	19	255.977	30.21	5	12	377.28	26.04	6	15	192	21.3651	8.14795		-0.240569	-0.646678	-0.607794		-0.498347	0.707917	0.224087	0.449661
	J3KSC4	Ras-related C3 botulinum toxin substrate 3 (Fragment) OS=Homo sapiens GN=RAC3 PE=1 SV=1 - [J3KSC4_HUMAN]	0.5308			6	28											351.74	0.4692	5	12	172.68	0.3769	4	7	289.88	0.3077	4	9	130	14.8	7.34
	J3QLK0	Ras-related C3 botulinum toxin substrate 3 (Fragment) OS=Homo sapiens GN=RAC3 PE=1 SV=1 - [J3QLK0_HUMAN]	0.5074			6	28											351.74	0.4485	5	12	172.68	0.3603	4	7	289.88	0.2941	4	9	136	15.4	7.3
292	Q5T280	Uncharacterized protein C9orf114 OS=Homo sapiens GN=C9orf114 PE=1 SV=3 - [CI114_HUMAN]	36.7	2	11	11	26	8.21544e+07	0.734162	6	39.7992	0.623349	4	6.89051	0.773318	7	27.4807	257.107	28.46	7	9	157.72	16.76	5	5	350.65	30.85	10	12	376	41.9824	7.43018		-0.44583	-0.681887	-0.370866		-0.499528	0.707338	0.162315	0.324936
293	Q9HCD6	Protein TANC2 OS=Homo sapiens GN=TANC2 PE=1 SV=3 - [TANC2_HUMAN]	7.19	5	10	11	23	2.07677e+07	0.815863	5	12.3889	0.573798	4	42.5209	0.743811	3	123.754	203.773	4.37	7	7	232.593	4.47	7	7	252.824	3.57	6	9	1990	219.512	8.07471		-0.293602	-0.801384	-0.426992		-0.507326	0.703525	0.263251	0.518899
	Q9HCD6-2	Isoform 2 of Protein TANC2 OS=Homo sapiens GN=TANC2 - [TANC2_HUMAN]	0.0715			11	23											203.77	0.0435	7	7	232.59	0.0445	7	7	252.82	0.0355	6	9	2000	220.6	8.16
	Q9HCD6-3	Isoform 3 of Protein TANC2 OS=Homo sapiens GN=TANC2 - [TANC2_HUMAN]	0.069			6	12											104.26	0.0525	4	4	106.2	0.035	3	3	92.42	0.0257	3	5	971	107.8	7.3
	Q9HCD6-4	Isoform 4 of Protein TANC2 OS=Homo sapiens GN=TANC2 - [TANC2_HUMAN]	0.0663			6	12											104.26	0.0505	4	4	106.2	0.0337	3	3	92.42	0.0248	3	5	1010	112.1	7.46
	J3KRP9	Protein TANC2 (Fragment) OS=Homo sapiens GN=TANC2 PE=1 SV=1 - [J3KRP9_HUMAN]	0.0534			6	12											104.26	0.0407	4	4	106.2	0.0271	3	3	92.42	0.0199	3	5	1254	138.9	7.66
294	Q6P1N0	Coiled-coil and C2 domain-containing protein 1A OS=Homo sapiens GN=CC2D1A PE=1 SV=1 - [C2D1A_HUMAN]	40.48	4	30	30	75	9.75682e+07	0.804915	19	37.6723	0.621979	9	24.272	0.694807	17	34.8604	607.606	30.7	21	30	365.763	21.66	15	17	823.107	32.7	21	28	951	103.998	8.08936		-0.313091	-0.685063	-0.525315		-0.507823	0.703283	0.186602	0.367454
	K7EMP1	Coiled-coil and C2 domain-containing protein 1A (Fragment) OS=Homo sapiens GN=CC2D1A PE=1 SV=1 - [K7EMP1_HUMAN]	0.3926			15	33											307.12	0.3235	12	16	111.45	0.158	6	7	336.97	0.2321	7	10	405	45.9	9.69
	Q6P1N0-2	Isoform 2 of Coiled-coil and C2 domain-containing protein 1A OS=Homo sapiens GN=CC2D1A - [C2D1A_HUMAN]	0.3853			29	70											582.81	0.2874	20	28	345.84	0.1968	14	16	741.03	0.3074	20	26	950	103.9	8.09
295	Q9UGL1	Lysine-specific demethylase 5B OS=Homo sapiens GN=KDM5B PE=1 SV=3 - [KDM5B_HUMAN]	2.27	4	2	3	5	8.83004e+06	0.763708	1		0.62891	1		0.7175	1		79.75	0.71	1	1	45.91	0.71	1	1	160.933	2.27	3	3	1544	175.545	6.69775		-0.388907	-0.669075	-0.47895		-0.512311	0.701099	0.143032	0.27919
	Q9UGL1-2	Isoform 2 of Lysine-specific demethylase 5B OS=Homo sapiens GN=KDM5B - [KDM5B_HUMAN]	0.0222			3	5											79.75	0.007	1	1	45.91	0.007	1	1	160.93	0.0222	3	3	1580	179.3	6.76
	B3KV94	Jumonji, AT rich interactive domain 1B (RBP2-like), isoform CRA_a (Fragment) OS=Homo sapiens GN=JARID1B PE=1 SV=1 - [B3KV94_HUMAN]	0.0204			2	4											79.75	0.0086	1	1	45.91	0.0086	1	1	124.43	0.0204	2	2	1275	145	6.99
296	L0R819	Alternative protein ASNSD1 OS=Homo sapiens GN=ASNSD1 PE=4 SV=1 - [L0R819_HUMAN]	48.96	6	3	3	12	5.56218e+07	0.727277	3	14.5902	0.615957	2	18.9064	0.763842	1		178.15	48.96	3	5	120.94	48.96	3	3	140.51	48.96	3	4	96	11.2429	8.88037		-0.459424	-0.699098	-0.388654		-0.515725	0.699441	0.1627	0.315478
297	Q15906	Vacuolar protein sorting-associated protein 72 homolog OS=Homo sapiens GN=VPS72 PE=1 SV=1 - [VPS72_HUMAN]	5.49	2	2	2	6	5.54994e+07	0.758623	1		0.624396	1		0.720523	2	53.1451	69.66	3.3	1	2	70.86	3.3	1	2	72.42	5.49	2	2	364	40.5697	6.48096		-0.398546	-0.679467	-0.472884		-0.516966	0.69884	0.145556	0.281558
	Q15906-2	Isoform 2 of Vacuolar protein sorting-associated protein 72 homolog OS=Homo sapiens GN=VPS72 - [VPS72_HUMAN]	0.0533			2	6											69.66	0.032	1	2	70.86	0.032	1	2	72.42	0.0533	2	2	375	41.8	6.67
298	Q96B36	Proline-rich AKT1 substrate 1 OS=Homo sapiens GN=AKT1S1 PE=1 SV=1 - [AKTS1_HUMAN]	39.06	5	9	9	47	4.58457e+08	0.841061	8	29.0708	0.640945	9	44.4042	0.632723	10	51.9684	414.509	28.13	8	14	557.938	25	7	19	344.974	35.94	8	14	256	27.3665	4.75439		-0.249718	-0.641728	-0.660354		-0.517267	0.698694	0.231891	0.448301
	H9KV91	Proline-rich AKT1 substrate 1 (Fragment) OS=Homo sapiens GN=AKT1S1 PE=1 SV=1 - [H9KV91_HUMAN]	0.6019			5	20											98.39	0.3426	4	5	202.28	0.2685	3	7	167.2	0.5278	4	8	108	11.3	6.29
	Q96B36-3	Isoform 3 of Proline-rich AKT1 substrate 1 OS=Homo sapiens GN=AKT1S1 - [AKTS1_HUMAN]	0.3623			8	37											367.82	0.2609	7	12	438.6	0.2319	6	15	254.45	0.3333	7	10	276	29.2	4.73
299	Q92890	Ubiquitin fusion degradation protein 1 homolog OS=Homo sapiens GN=UFD1L PE=1 SV=3 - [UFD1_HUMAN]	39.74	8	10	11	59	4.11528e+08	0.797218	11	16.9807	0.58139	8	24.6099	0.732462	13	24.1396	744.27	37.79	9	21	520.22	26.38	6	15	718.666	39.74	11	23	307	34.4783	6.69775		-0.326953	-0.782422	-0.449173		-0.519516	0.697606	0.235742	0.453771
	Q92890-3	Isoform 3 of Ubiquitin fusion degradation protein 1 homolog OS=Homo sapiens GN=UFD1L - [UFD1_HUMAN]	0.4098			9	56											697.3	0.391	8	20	520.22	0.3045	6	15	653.67	0.4098	9	21	266	29.9	5.39
	A6NJ11	Ubiquitin fusion degradation protein 1 homolog OS=Homo sapiens GN=UFD1L PE=1 SV=1 - [A6NJ11_HUMAN]	0.3682			10	50											628.38	0.348	8	18	407.46	0.2297	5	12	631.62	0.3682	10	20	296	33.3	7.01
	Q92890-1	Isoform Long of Ubiquitin fusion degradation protein 1 homolog OS=Homo sapiens GN=UFD1L - [UFD1_HUMAN]	0.3557			11	59											744.27	0.3382	9	21	520.22	0.2362	6	15	718.67	0.3557	11	23	343	38.7	6.34
300	Q9H7E9	UPF0488 protein C8orf33 OS=Homo sapiens GN=C8orf33 PE=1 SV=1 - [CH033_HUMAN]	41.05	2	6	7	33	2.22025e+08	0.85651	8	6.38046	0.598162	6	33.3114	0.661892	6	37.6803	753.023	37.55	6	16	351.23	24.89	4	8	421.599	33.62	5	9	229	24.9769	9.94971		-0.223458	-0.741392	-0.595332		-0.520061	0.697342	0.267046	0.513489
	Q9H7E9-2	Isoform 2 of UPF0488 protein C8orf33 OS=Homo sapiens GN=C8orf33 - [CH033_HUMAN]	0.3884			7	33											753.02	0.3554	6	16	351.23	0.2355	4	8	421.6	0.3182	5	9	242	26.4	10.13
301	P46379-2	Isoform 2 of Large proline-rich protein BAG6 OS=Homo sapiens GN=BAG6 - [BAG6_HUMAN]	32.59	22	27	28	111	2.84789e+08	0.831424	21	22.3464	0.598061	18	33.1721	0.676091	20	24.2433	1099.34	25.4	22	41	824.245	24.51	20	32	1158.62	25.67	22	38	1126	118.619	5.60498		-0.266344	-0.741636	-0.564711		-0.52423	0.69533	0.240218	0.45823
	P46379-4	Isoform 4 of Large proline-rich protein BAG6 OS=Homo sapiens GN=BAG6 - [BAG6_HUMAN]	0.3444			24	98											907.47	0.2813	19	36	726.99	0.2702	17	29	900.96	0.258	19	33	903	96.7	6.21
	P46379	Large proline-rich protein BAG6 OS=Homo sapiens GN=BAG6 PE=1 SV=2 - [BAG6_HUMAN]	0.3242			28	111											1099.34	0.2527	22	41	824.25	0.2438	20	32	1158.62	0.2553	22	38	1132	119.3	5.6
	P46379-3	Isoform 3 of Large proline-rich protein BAG6 OS=Homo sapiens GN=BAG6 - [BAG6_HUMAN]	0.3158			28	111											1099.34	0.2461	22	41	824.25	0.2375	20	32	1158.62	0.2487	22	38	1162	122.3	5.69
	P46379-5	Isoform 5 of Large proline-rich protein BAG6 OS=Homo sapiens GN=BAG6 - [BAG6_HUMAN]	0.311			25	99											907.47	0.2358	19	36	726.99	0.2266	17	29	970.63	0.2386	20	34	1077	113.4	5.69
302	Q3KQU3	MAP7 domain-containing protein 1 OS=Homo sapiens GN=MAP7D1 PE=1 SV=1 - [MA7D1_HUMAN]	22.12	7	15	15	50	6.12918e+08	0.822453	9	25.7282	0.55751	6	42.3569	0.731226	12	33.7325	428.231	13.44	10	17	314.215	11.41	7	11	617.298	19.02	13	22	841	92.7641	10.1108		-0.281994	-0.84293	-0.451611		-0.525512	0.694713	0.287677	0.547423
	Q3KQU3-2	Isoform 2 of MAP7 domain-containing protein 1 OS=Homo sapiens GN=MAP7D1 - [MA7D1_HUMAN]	0.2204			14	48											428.23	0.1407	10	17	314.22	0.1196	7	11	573.51	0.188	12	20	803	88.7	10.05
	Q3KQU3-4	Isoform 4 of MAP7 domain-containing protein 1 OS=Homo sapiens GN=MAP7D1 - [MA7D1_HUMAN]	0.2153			14	48											418.95	0.125	9	16	314.22	0.1188	7	11	613.89	0.1832	12	21	808	89.4	10.07
303	B4DJV5	Periodic tryptophan protein 1 homolog OS=Homo sapiens GN=PWP1 PE=1 SV=1 - [B4DJV5_HUMAN]	25.51	3	9	10	51	1.32429e+08	0.831119	7	43.3619	0.604483	4	36.2211	0.666867	9	18.4229	384.716	19.82	8	16	136.012	16.63	7	13	309.502	21.64	7	22	439	49.0078	4.77979		-0.266872	-0.726227	-0.584529		-0.525876	0.694537	0.235227	0.447305
	Q13610	Periodic tryptophan protein 1 homolog OS=Homo sapiens GN=PWP1 PE=1 SV=1 - [PWP1_HUMAN]	0.2236			10	51											384.72	0.1737	8	16	136.01	0.1457	7	13	309.5	0.1896	7	22	501	55.8	4.77
304	P40763	Signal transducer and activator of transcription 3 OS=Homo sapiens GN=STAT3 PE=1 SV=2 - [STAT3_HUMAN]	60.26	4	1	36	236	2.61444e+08	0.700541	2	8.06384	0.661364	2	40.7731	0.722056	2	5.93019	3077.82	58.05	34	81	2463.63	54.42	29	67	3122.54	49.61	29	88	770	88.0114	6.30322		-0.513458	-0.596484	-0.469817		-0.526586	0.694195	0.0643462	0.122195
	K7ENL3	Signal transducer and activator of transcription OS=Homo sapiens GN=STAT3 PE=1 SV=1 - [K7ENL3_HUMAN]	0.615			35	226											2862.63	0.5914	33	77	2334.21	0.5526	28	65	2976.16	0.5014	28	84	722	83.1	7.12
	G8JLH9	Signal transducer and activator of transcription OS=Homo sapiens GN=STAT3 PE=1 SV=1 - [G8JLH9_HUMAN]	0.5387			28	189											2596.24	0.5149	27	69	2129.06	0.4911	23	56	2561.34	0.4435	22	64	672	76.1	6.21
305	O94829	Importin-13 OS=Homo sapiens GN=IPO13 PE=1 SV=3 - [IPO13_HUMAN]	7.68	2	6	6	16	3.94822e+07	0.736629	3	8.65007	0.638369	4	14.8395	0.71135	4	27.9862	211.13	4.05	3	4	247.173	6.75	5	7	213.91	6.33	5	5	963	108.126	5.30029		-0.440989	-0.647538	-0.491368		-0.526632	0.694174	0.107695	0.204498
	Q5T4X2	Importin-13 OS=Homo sapiens GN=IPO13 PE=1 SV=1 - [Q5T4X2_HUMAN]	0.1768			3	6											72.86	0.0663	1	1	67.28	0.1271	2	2	131.18	0.1768	3	3	181	20.4	8.18
306	Q15654	Thyroid receptor-interacting protein 6 OS=Homo sapiens GN=TRIP6 PE=1 SV=3 - [TRIP6_HUMAN]	74.79	4	23	23	133	5.35057e+08	0.808957	24	35.0954	0.596955	17	41.3235	0.687266	25	32.1863	1725.26	59.24	18	48	1180.53	60.5	16	36	1616.12	67.86	20	49	476	50.2555	7.37158		-0.305866	-0.744307	-0.541059		-0.530411	0.692358	0.219414	0.413669
307	P32004-3	Isoform 3 of Neural cell adhesion molecule L1 OS=Homo sapiens GN=L1CAM - [L1CAM_HUMAN]	22.68	11	21	21	73	1.27831e+08	0.822088	20	22.9036	0.602078	12	51.9699	0.670507	9	26.6406	933.86	20.03	18	28	947.135	15.3	13	28	574.513	10.66	9	17	1248	138.821	6.21436		-0.282635	-0.731978	-0.576677		-0.53043	0.692348	0.228214	0.430243
	P32004-2	Isoform 2 of Neural cell adhesion molecule L1 OS=Homo sapiens GN=L1CAM - [L1CAM_HUMAN]	0.2259			21	73											933.86	0.1995	18	28	947.13	0.1524	13	28	574.51	0.1061	9	17	1253	139.4	6.24
	F5H1H0	Neural cell adhesion molecule L1 OS=Homo sapiens GN=L1CAM PE=1 SV=1 - [F5H1H0_HUMAN]	0.2255			21	73											933.86	0.1992	18	28	947.13	0.1522	13	28	574.51	0.106	9	17	1255	139.6	6.29
	P32004	Neural cell adhesion molecule L1 OS=Homo sapiens GN=L1CAM PE=1 SV=2 - [L1CAM_HUMAN]	0.2251			21	73											933.86	0.1989	18	28	947.13	0.1519	13	28	574.51	0.1058	9	17	1257	139.9	6.24
	F5H025	Neural cell adhesion molecule L1 OS=Homo sapiens GN=L1CAM PE=1 SV=1 - [F5H025_HUMAN]	0.2248			21	73											933.86	0.1986	18	28	947.13	0.1517	13	28	574.51	0.1056	9	17	1259	140.1	6.29
308	Q9NVZ3	Adaptin ear-binding coat-associated protein 2 OS=Homo sapiens GN=NECAP2 PE=1 SV=1 - [NECP2_HUMAN]	44.87	8	7	8	31	1.67745e+08	0.849007	5	18.3063	0.563554	7	23.4645	0.682669	4	51.4878	241.585	26.24	5	10	250.531	44.87	8	12	210.108	31.56	6	9	263	28.3213	8.38232		-0.236151	-0.827373	-0.550742		-0.538089	0.688683	0.295814	0.54975
	Q9NVZ3-3	Isoform 3 of Adaptin ear-binding coat-associated protein 2 OS=Homo sapiens GN=NECAP2 - [NECP2_HUMAN]	0.5349			6	14											171.76	0.25	3	4	174.7	0.5349	6	6	127.64	0.3314	4	4	172	19.4	6.57
	F6SKB8	Adaptin ear-binding coat-associated protein 2 OS=Homo sapiens GN=NECAP2 PE=1 SV=1 - [F6SKB8_HUMAN]	0.4742			6	14											171.76	0.2216	3	4	174.7	0.4742	6	6	127.64	0.2938	4	4	194	21.9	6.07
	Q9NVZ3-2	Isoform 2 of Adaptin ear-binding coat-associated protein 2 OS=Homo sapiens GN=NECAP2 - [NECP2_HUMAN]	0.4322			8	31											241.58	0.2527	5	10	250.53	0.4322	8	12	210.11	0.304	6	9	273	29.4	8.38
	Q9NVZ3-4	Isoform 4 of Adaptin ear-binding coat-associated protein 2 OS=Homo sapiens GN=NECAP2 - [NECP2_HUMAN]	0.3544			6	28											241.58	0.2911	5	10	197.52	0.3544	6	10	176.08	0.2911	5	8	237	25.3	6.21
	D6RB24	Adaptin ear-binding coat-associated protein 2 OS=Homo sapiens GN=NECAP2 PE=1 SV=1 - [D6RB24_HUMAN]	0.2574			4	21											113.98	0.1584	3	7	125.28	0.2574	4	8	108.26	0.1584	3	6	202	21.5	8.98
309	K7EPV0	Cytochrome c oxidase assembly factor 3 homolog, mitochondrial OS=Homo sapiens GN=COA3 PE=1 SV=1 - [K7EPV0_HUMAN]	39.44	2	3	3	11	6.17793e+07	0.731501	2	18.3622	0.673541	2	41.0758	0.661431	2	22.5272	68.6233	26.76	2	3	59.96	39.44	3	4	95.75	26.76	2	4	71	7.8012	10.77		-0.451069	-0.570162	-0.596337		-0.539189	0.688157	0.0774285	0.143602
	Q9Y2R0	Cytochrome c oxidase assembly factor 3 homolog, mitochondrial OS=Homo sapiens GN=COA3 PE=1 SV=1 - [COA3_HUMAN]	0.2642			3	11											68.62	0.1792	2	3	59.96	0.2642	3	4	95.75	0.1792	2	4	106	11.7	9.6
310	Q9NVN8	Guanine nucleotide-binding protein-like 3-like protein OS=Homo sapiens GN=GNL3L PE=1 SV=1 - [GNL3L_HUMAN]	37.29	1	17	18	59	6.92393e+07	0.675489	14	49.8447	0.676347	2	68.7211	0.711705	17	40.6908	731.155	26.29	14	24	303.855	15.81	8	8	958.342	34.02	15	27	582	65.5316	8.44092		-0.565996	-0.564165	-0.490649		-0.54027	0.687642	0.0429828	0.079558
311	Q12959-5	Isoform 5 of Disks large homolog 1 OS=Homo sapiens GN=DLG1 - [DLG1_HUMAN]	26.73	32	13	16	47	8.53569e+07	0.812345	7	4.73736	0.56885	9	28.6486	0.702786	6	25.8456	433.59	10.67	8	12	782.066	26.49	15	24	285.584	15.59	9	11	853	95.1074	5.97314		-0.299836	-0.813879	-0.508843		-0.540853	0.687365	0.258512	0.477972
	E7EQD7	Disks large homolog 1 OS=Homo sapiens GN=DLG1 PE=1 SV=1 - [E7EQD7_HUMAN]	0.2812			12	31											238.28	0.076	5	7	538.86	0.2812	12	17	180.34	0.1672	6	7	658	71.8	5.39
	Q12959-3	Isoform 3 of Disks large homolog 1 OS=Homo sapiens GN=DLG1 - [DLG1_HUMAN]	0.2618			16	47											433.59	0.1045	8	12	782.07	0.2595	15	24	285.58	0.1527	9	11	871	97	5.86
	Q12959-6	Isoform 6 of Disks large homolog 1 OS=Homo sapiens GN=DLG1 - [DLG1_HUMAN]	0.2559			16	47											433.59	0.1021	8	12	782.07	0.2536	15	24	285.58	0.1493	9	11	891	99	5.81
	Q12959-4	Isoform 4 of Disks large homolog 1 OS=Homo sapiens GN=DLG1 - [DLG1_HUMAN]	0.2553			16	47											433.59	0.1019	8	12	782.07	0.2531	15	24	285.58	0.1489	9	11	893	99.9	6.04
	Q12959	Disks large homolog 1 OS=Homo sapiens GN=DLG1 PE=1 SV=2 - [DLG1_HUMAN]	0.2522			16	47											433.59	0.1007	8	12	782.07	0.25	15	24	285.58	0.1471	9	11	904	100.4	5.76
	Q12959-7	Isoform 7 of Disks large homolog 1 OS=Homo sapiens GN=DLG1 - [DLG1_HUMAN]	0.2486			16	47											433.59	0.0992	8	12	782.07	0.2465	15	24	285.58	0.145	9	11	917	101.8	5.71
	Q12959-2	Isoform 2 of Disks large homolog 1 OS=Homo sapiens GN=DLG1 - [DLG1_HUMAN]	0.2462			16	47											433.59	0.0983	8	12	782.07	0.2441	15	24	285.58	0.1436	9	11	926	103.3	5.92
	Q12959-8	Isoform 8 of Disks large homolog 1 OS=Homo sapiens GN=DLG1 - [DLG1_HUMAN]	0.2386			14	40											372.99	0.1041	7	10	709.85	0.236	13	21	219.22	0.118	7	9	788	87.2	6.55
	Q12959-9	Isoform 9 of Disks large homolog 1 OS=Homo sapiens GN=DLG1 - [DLG1_HUMAN]	0.235			14	40											372.99	0.1025	7	10	709.85	0.2325	13	21	219.22	0.1163	7	9	800	88.4	6.4
312	J3KNL6	Protein transport protein Sec16A OS=Homo sapiens GN=SEC16A PE=1 SV=1 - [J3KNL6_HUMAN]	35.21	6	7	52	194	2.5811e+08	0.785503	4	41.4926	0.592302	4	38.914	0.696496	6	23.8091	1303.06	23.29	38	59	1731.5	26.39	42	71	1990.01	26.05	36	64	2357	251.738	5.79541		-0.348311	-0.755595	-0.521812		-0.541906	0.686863	0.204384	0.377158
	X6RGP5	Protein transport protein Sec16A (Fragment) OS=Homo sapiens GN=SEC16A PE=4 SV=1 - [X6RGP5_HUMAN]	0.3787			29	119											696.6	0.2776	23	36	824.88	0.3381	26	43	1134.06	0.3229	22	40	1059	115.1	6.14
	O15027-2	Isoform 2 of Protein transport protein Sec16A OS=Homo sapiens GN=SEC16A - [SC16A_HUMAN]	0.3341			46	167											1054.85	0.2146	33	51	1440.18	0.2488	37	62	1641.88	0.2329	30	54	2134	228.7	5.62
	O15027-4	Isoform 4 of Protein transport protein Sec16A OS=Homo sapiens GN=SEC16A - [SC16A_HUMAN]	0.331			46	167											1054.85	0.2126	33	51	1440.18	0.2465	37	62	1641.88	0.2307	30	54	2154	231	5.67
	O15027-3	Isoform 3 of Protein transport protein Sec16A OS=Homo sapiens GN=SEC16A - [SC16A_HUMAN]	0.3302			46	167											1054.85	0.2121	33	51	1440.18	0.2459	37	62	1641.88	0.2302	30	54	2159	231.1	5.58
	O15027	Protein transport protein Sec16A OS=Homo sapiens GN=SEC16A PE=1 SV=3 - [SC16A_HUMAN]	0.3272			46	167											1054.85	0.2102	33	51	1440.18	0.2437	37	62	1641.88	0.2281	30	54	2179	233.4	5.63
313	H7BXK9	ATP-binding cassette sub-family B member 6, mitochondrial (Fragment) OS=Homo sapiens GN=ABCB6 PE=3 SV=1 - [H7BXK9_HUMAN]	34.49	5	16	16	44	6.43304e+07	0.69117	9	23.5622	0.602436	8	28.7	0.773418	9	9.30401	671.693	21.3	10	15	721.475	25.36	12	17	557.917	18.41	8	12	690	77.4966	8.57275		-0.532888	-0.731119	-0.370679		-0.544895	0.685441	0.18052	0.331293
	Q9NP58-4	Isoform 2 of ATP-binding cassette sub-family B member 6, mitochondrial OS=Homo sapiens GN=ABCB6 - [ABCB6_HUMAN]	0.299			16	44											671.69	0.1847	10	15	721.47	0.2198	12	17	557.92	0.1595	8	12	796	88.5	8.69
	Q9NP58	ATP-binding cassette sub-family B member 6, mitochondrial OS=Homo sapiens GN=ABCB6 PE=1 SV=1 - [ABCB6_HUMAN]	0.2827			16	44											671.69	0.1746	10	15	721.47	0.2078	12	17	557.92	0.1508	8	12	842	93.8	8.48
314	Q86XL3	Ankyrin repeat and LEM domain-containing protein 2 OS=Homo sapiens GN=ANKLE2 PE=1 SV=4 - [ANKL2_HUMAN]	51.6	8	36	36	132	1.1288e+08	0.838927	28	35.4899	0.589734	23	39.6794	0.647241	22	37.1936	1335.38	41.04	26	45	1430.95	35.93	26	47	1184.14	38.59	25	40	938	104.05	7.09326		-0.253383	-0.761864	-0.627624		-0.547624	0.684146	0.263512	0.481191
	F5H2H5	Ankyrin repeat and LEM domain-containing protein 2 OS=Homo sapiens GN=ANKLE2 PE=1 SV=1 - [F5H2H5_HUMAN]	0.5217			35	131											1335.38	0.4395	26	45	1430.95	0.3847	26	47	1145.87	0.3824	24	39	876	97.7	6.83
	Q86XL3-2	Isoform 2 of Ankyrin repeat and LEM domain-containing protein 2 OS=Homo sapiens GN=ANKLE2 - [ANKL2_HUMAN]	0.5077			25	88											795.92	0.3997	18	31	842.16	0.3179	16	31	700.33	0.3951	18	26	648	72.6	6.68
315	Q9UPN4-3	Isoform 3 of Centrosomal protein of 131 kDa OS=Homo sapiens GN=CEP131 - [CP131_HUMAN]	12.45	7	9	9	26	3.43883e+07	0.779489	5	31.8477	0.583938	2	36.2602	0.703193	7	24.4305	258.744	5.56	4	7	285.34	6.51	5	6	590.324	10.82	8	13	1044	117.326	8.77783		-0.3594	-0.776113	-0.508007		-0.54784	0.684043	0.211193	0.385501
	I3L2J8	Centrosomal protein of 131 kDa OS=Homo sapiens GN=CEP131 PE=1 SV=1 - [I3L2J8_HUMAN]	0.1242			9	26											258.74	0.0554	4	7	285.34	0.0649	5	6	590.32	0.1079	8	13	1047	117.6	8.78
	Q9UPN4-2	Isoform 2 of Centrosomal protein of 131 kDa OS=Homo sapiens GN=CEP131 - [CP131_HUMAN]	0.1204			9	26											258.74	0.0537	4	7	285.34	0.063	5	6	590.32	0.1046	8	13	1080	121.8	8.69
	Q9UPN4	Centrosomal protein of 131 kDa OS=Homo sapiens GN=CEP131 PE=1 SV=3 - [CP131_HUMAN]	0.12			9	26											258.74	0.0536	4	7	285.34	0.0628	5	6	590.32	0.1043	8	13	1083	122.1	8.69
	I3L2X7	Centrosomal protein of 131 kDa (Fragment) OS=Homo sapiens GN=CEP131 PE=1 SV=1 - [I3L2X7_HUMAN]	0.1145			5	18											140.82	0.0439	2	4	213.91	0.0973	4	5	431.75	0.1145	5	9	524	62	7.15
316	Q2TAM5	RELA protein OS=Homo sapiens GN=RELA PE=1 SV=1 - [Q2TAM5_HUMAN]	42.18	13	15	15	68	1.53085e+08	0.77382	18	14.5681	0.621311	10	21.4169	0.665125	11	16.479	1346.35	33.69	11	30	778.758	31.56	9	17	766.869	37.14	12	21	377	42.8416	8.36768		-0.36993	-0.686612	-0.588302		-0.548281	0.683834	0.16209	0.295633
	E9PI38	Transcription factor p65 (Fragment) OS=Homo sapiens GN=RELA PE=1 SV=1 - [E9PI38_HUMAN]	0.4649			8	29											598.2	0.3622	6	14	234.66	0.3297	5	6	323.92	0.373	6	9	185	20.8	8.41
	E9PKV4	Transcription factor p65 OS=Homo sapiens GN=RELA PE=1 SV=1 - [E9PKV4_HUMAN]	0.4346			9	34											738.51	0.3544	7	16	285.36	0.3291	6	7	465.68	0.3629	7	11	237	26.6	8.4
	E9PQS6	Transcription factor p65 (Fragment) OS=Homo sapiens GN=RELA PE=1 SV=1 - [E9PQS6_HUMAN]	0.4135			8	29											598.2	0.3221	6	14	234.66	0.2933	5	6	323.92	0.3317	6	9	208	23.4	7.87
	E9PKH5	Transcription factor p65 (Fragment) OS=Homo sapiens GN=RELA PE=1 SV=1 - [E9PKH5_HUMAN]	0.3541			14	66											1346.35	0.3038	11	30	767.72	0.2584	8	16	753.26	0.3086	11	20	418	46.7	8.35
	Q04206-2	Isoform 2 of Transcription factor p65 OS=Homo sapiens GN=RELA - [TF65_HUMAN]	0.2961			15	68											1346.35	0.2365	11	30	778.76	0.2216	9	17	766.87	0.2607	12	21	537	58.8	5.91
	Q04206-3	Isoform 3 of Transcription factor p65 OS=Homo sapiens GN=RELA - [TF65_HUMAN]	0.2939			15	68											1346.35	0.2348	11	30	778.76	0.22	9	17	766.87	0.2588	12	21	541	59	6.05
	Q04206	Transcription factor p65 OS=Homo sapiens GN=RELA PE=1 SV=2 - [TF65_HUMAN]	0.2886			15	68											1346.35	0.2305	11	30	778.76	0.216	9	17	766.87	0.2541	12	21	551	60.2	5.68
	Q04206-4	Isoform 4 of Transcription factor p65 OS=Homo sapiens GN=RELA - [TF65_HUMAN]	0.2609			14	61											1173.81	0.2026	10	27	688.14	0.188	8	15	619.82	0.2263	11	19	548	59.9	5.68
317	Q8TD30	Alanine aminotransferase 2 OS=Homo sapiens GN=GPT2 PE=1 SV=1 - [ALAT2_HUMAN]	40.15	4	13	13	29	5.39189e+07	0.843349	4	15.0005	0.670449	7	41.4151	0.565208	6	24.6744	288.345	21.03	6	7	428.905	27.53	9	13	260.858	22.18	8	9	523	57.8664	7.7085		-0.245798	-0.576801	-0.823146		-0.548582	0.683692	0.289706	0.528101
	Q8TD30-2	Isoform 2 of Alanine aminotransferase 2 OS=Homo sapiens GN=GPT2 - [ALAT2_HUMAN]	0.383			9	21											244.56	0.2175	4	5	294.78	0.2459	6	10	157.14	0.2222	6	6	423	47	6.3
318	Q86YV9	Hermansky-Pudlak syndrome 6 protein OS=Homo sapiens GN=HPS6 PE=1 SV=1 - [HPS6_HUMAN]	16	1	10	10	19	5.18902e+07	0.767551	5	6.27958	0.590049	3	5.10976	0.690647	7	50.2733	250.633	8.39	5	6	148.62	5.81	4	4	334.911	13.42	8	9	775	82.9228	6.27783		-0.381666	-0.761094	-0.533979		-0.558913	0.678813	0.190939	0.341626
319	Q9GZY8-2	Isoform 2 of Mitochondrial fission factor OS=Homo sapiens GN=MFF - [MFF_HUMAN]	46.74	13	9	9	46	2.43269e+08	0.814039	10	16.7784	0.571945	8	38.4285	0.669665	7	8.98455	480.847	46.74	9	15	555.571	46.74	9	19	360.907	37.46	7	12	291	32.9531	7.44482		-0.296831	-0.806052	-0.578489		-0.560457	0.678087	0.255089	0.455145
	C9JHF5	Mitochondrial fission factor (Fragment) OS=Homo sapiens GN=MFF PE=1 SV=1 - [C9JHF5_HUMAN]	0.7319			6	26											291.91	0.7319	6	9	297.61	0.7319	6	12	147.64	0.5362	4	5	138	15.6	5.19
	Q9GZY8-4	Isoform 4 of Mitochondrial fission factor OS=Homo sapiens GN=MFF - [MFF_HUMAN]	0.5138			7	36											414.85	0.5138	7	12	464.38	0.5138	7	16	214	0.3899	5	8	218	25.1	5.58
	Q9GZY8-5	Isoform 5 of Mitochondrial fission factor OS=Homo sapiens GN=MFF - [MFF_HUMAN]	0.4706			7	36											414.85	0.4706	7	12	464.38	0.4706	7	16	214	0.3571	5	8	238	27.1	6.62
	Q9GZY8-3	Isoform 3 of Mitochondrial fission factor OS=Homo sapiens GN=MFF - [MFF_HUMAN]	0.4609			7	36											414.85	0.4609	7	12	464.38	0.4609	7	16	214	0.3498	5	8	243	27.9	7.28
	Q9GZY8	Mitochondrial fission factor OS=Homo sapiens GN=MFF PE=1 SV=1 - [MFF_HUMAN]	0.3596			8	40											441.39	0.3596	8	13	502.45	0.3596	8	17	291.97	0.2807	6	10	342	38.4	8.95
320	O43314	Inositol hexakisphosphate and diphosphoinositol-pentakisphosphate kinase 2 OS=Homo sapiens GN=PPIP5K2 PE=1 SV=3 - [VIP2_HUMAN]	19.31	6	11	19	44	5.696e+07	0.81612	5	14.6398	0.559092	4	33.9602	0.679977	7	14.5301	300.019	9.98	9	12	229.847	10.06	10	13	508.172	15.93	15	19	1243	140.318	8.22119		-0.293147	-0.838842	-0.556441		-0.56281	0.676982	0.272903	0.484894
	D6RBU4	Inositol hexakisphosphate and diphosphoinositol-pentakisphosphate kinase 2 (Fragment) OS=Homo sapiens GN=PPIP5K2 PE=1 SV=1 - [D6RBU4_HUMAN]	0.2832			10	23											152.69	0.1261	4	6	126.59	0.135	5	7	241.6	0.2124	8	10	452	51.2	7.2
	O43314-2	Isoform 2 of Inositol hexakisphosphate and diphosphoinositol-pentakisphosphate kinase 2 OS=Homo sapiens GN=PPIP5K2 - [VIP2_HUMAN]	0.1866			18	43											300.02	0.1015	9	12	229.85	0.1023	10	13	470.29	0.1522	14	18	1222	138	8.06
321	O60447	Ecotropic viral integration site 5 protein homolog OS=Homo sapiens GN=EVI5 PE=1 SV=3 - [EVI5_HUMAN]	9.14	2	5	6	10	2.26659e+07	0.80443	2	42.9759	0.548534	2	18.1517	0.701706	3	0.421089	112.87	3.21	2	2	151.36	6.42	5	5	137.81	5.93	3	3	810	92.8901	6.1001		-0.313961	-0.866348	-0.511061		-0.56379	0.676523	0.279943	0.496538
	F5H4R0	Ecotropic viral integration site 5 protein homolog OS=Homo sapiens GN=EVI5 PE=1 SV=1 - [F5H4R0_HUMAN]	0.0901			6	10											112.87	0.0317	2	2	151.36	0.0633	5	5	137.81	0.0585	3	3	821	94.1	6.05
322	Q04721	Neurogenic locus notch homolog protein 2 OS=Homo sapiens GN=NOTCH2 PE=1 SV=3 - [NOTC2_HUMAN]	13.84	6	20	22	64	7.3683e+07	0.859694	12	34.8218	0.539484	9	67.4529	0.659517	12	40.1058	753.245	10.72	17	25	372.256	7.65	12	15	616.266	10.16	15	24	2471	265.226	5.13525		-0.218105	-0.890348	-0.600519		-0.569657	0.673777	0.337183	0.591904
323	Q15751	Probable E3 ubiquitin-protein ligase HERC1 OS=Homo sapiens GN=HERC1 PE=1 SV=2 - [HERC1_HUMAN]	8.64	6	32	33	65	4.77697e+07	0.768212	13	35.1659	0.613823	12	48.1977	0.642956	12	78.3024	640.169	4.9	17	21	709.314	5.25	21	27	439.541	3.83	16	17	4861	531.891	6.03662		-0.380424	-0.704106	-0.637209		-0.573913	0.671792	0.170872	0.297732
324	Q13444-2	Isoform 2 of Disintegrin and metalloproteinase domain-containing protein 15 OS=Homo sapiens GN=ADAM15 - [ADA15_HUMAN]	15.97	14	10	10	23	6.09237e+07	0.819274	5	15.6019	0.493965	4	13.3036	0.744153	1		268.457	10.2	6	7	445.482	14	9	11	233.4	6.63	4	5	814	87.6874	6.53662		-0.287582	-1.01752	-0.426328		-0.577143	0.67029	0.387635	0.671645
	Q13444-12	Isoform 12 of Disintegrin and metalloproteinase domain-containing protein 15 OS=Homo sapiens GN=ADAM15 - [ADA15_HUMAN]	0.1578			10	23											268.46	0.1007	6	7	445.48	0.1383	9	11	233.4	0.0655	4	5	824	88.7	6.54
	Q13444-10	Isoform 10 of Disintegrin and metalloproteinase domain-containing protein 15 OS=Homo sapiens GN=ADAM15 - [ADA15_HUMAN]	0.1554			9	22											268.46	0.1075	6	7	422.63	0.1347	8	10	233.4	0.0699	4	5	772	83.6	6.39
	Q13444-5	Isoform 5 of Disintegrin and metalloproteinase domain-containing protein 15 OS=Homo sapiens GN=ADAM15 - [ADA15_HUMAN]	0.1551			10	23											268.46	0.099	6	7	445.48	0.136	9	11	233.4	0.0644	4	5	838	90.3	6.61
	Q13444-4	Isoform 4 of Disintegrin and metalloproteinase domain-containing protein 15 OS=Homo sapiens GN=ADAM15 - [ADA15_HUMAN]	0.1549			10	23											268.46	0.0989	6	7	445.48	0.1359	9	11	233.4	0.0644	4	5	839	90.3	6.67
	Q13444-3	Isoform 3 of Disintegrin and metalloproteinase domain-containing protein 15 OS=Homo sapiens GN=ADAM15 - [ADA15_HUMAN]	0.1508			10	23											268.46	0.0963	6	7	445.48	0.1323	9	11	233.4	0.0626	4	5	862	92.8	6.73
	Q13444-9	Isoform 9 of Disintegrin and metalloproteinase domain-containing protein 15 OS=Homo sapiens GN=ADAM15 - [ADA15_HUMAN]	0.1508			9	22											268.46	0.1043	6	7	422.63	0.1307	8	10	233.4	0.0678	4	5	796	86.3	6.62
	Q13444	Disintegrin and metalloproteinase domain-containing protein 15 OS=Homo sapiens GN=ADAM15 PE=1 SV=4 - [ADA15_HUMAN]	0.1506			10	23											268.46	0.0962	6	7	445.48	0.1321	9	11	233.4	0.0626	4	5	863	92.9	6.73
	Q13444-8	Isoform 8 of Disintegrin and metalloproteinase domain-containing protein 15 OS=Homo sapiens GN=ADAM15 - [ADA15_HUMAN]	0.1506			9	22											268.46	0.1041	6	7	422.63	0.1305	8	10	233.4	0.0678	4	5	797	86.1	6.42
	Q13444-13	Isoform 13 of Disintegrin and metalloproteinase domain-containing protein 15 OS=Homo sapiens GN=ADAM15 - [ADA15_HUMAN]	0.1469			7	18											245.81	0.1043	5	6	323.53	0.1216	6	7	233.4	0.0853	4	5	633	68.2	6.62
	Q13444-7	Isoform 7 of Disintegrin and metalloproteinase domain-containing protein 15 OS=Homo sapiens GN=ADAM15 - [ADA15_HUMAN]	0.1462			9	22											268.46	0.1011	6	7	422.63	0.1267	8	10	233.4	0.0658	4	5	821	88.6	6.54
	Q13444-6	Isoform 6 of Disintegrin and metalloproteinase domain-containing protein 15 OS=Homo sapiens GN=ADAM15 - [ADA15_HUMAN]	0.146			9	22											268.46	0.101	6	7	422.63	0.1265	8	10	233.4	0.0657	4	5	822	88.7	6.54
	Q13444-11	Isoform 11 of Disintegrin and metalloproteinase domain-containing protein 15 OS=Homo sapiens GN=ADAM15 - [ADA15_HUMAN]	0.1442			6	17											229.16	0.1058	4	5	345.94	0.1442	6	8	218.18	0.0731	3	4	520	55.4	6.02
	A6NG98	Disintegrin and metalloproteinase domain-containing protein 15 OS=Homo sapiens GN=ADAM15 PE=4 SV=2 - [A6NG98_HUMAN]	0.1442			6	17											229.16	0.1058	4	5	345.94	0.1442	6	8	218.18	0.0731	3	4	520	55.4	6.18
325	P49841	Glycogen synthase kinase-3 beta OS=Homo sapiens GN=GSK3B PE=1 SV=2 - [GSK3B_HUMAN]	44.05	2	9	12	46	1.26777e+08	0.757343	7	7.97535	0.569883	7	8.48616	0.69388	9	14.0093	580.927	31.9	9	17	389.002	33.33	8	13	454.38	37.86	9	16	420	46.7149	8.77783		-0.40098	-0.811261	-0.527241		-0.579828	0.669044	0.210135	0.362409
	P49841-2	Isoform 2 of Glycogen synthase kinase-3 beta OS=Homo sapiens GN=GSK3B - [GSK3B_HUMAN]	0.4273			12	46											580.93	0.3095	9	17	389	0.3233	8	13	454.38	0.3672	9	16	433	48	8.78
326	H0YNY8	Homeobox protein Meis1 OS=Homo sapiens GN=MEIS1 PE=1 SV=1 - [H0YNY8_HUMAN]	21.08	18	3	5	14	1.49667e+07	0.798325	2	3.3972	0.607129	2	6.22268	0.615174	1		236.237	19.46	4	6	158.39	21.08	5	6	65.75	6.49	1	2	370	40.72	7.06396		-0.324952	-0.719924	-0.700934		-0.581937	0.668066	0.222758	0.382787
	U3KPR8	Homeobox protein Meis1 OS=Homo sapiens GN=MEIS1 PE=1 SV=1 - [U3KPR8_HUMAN]	0.2063			5	14											236.24	0.1905	4	6	158.39	0.2063	5	6	65.75	0.0635	1	2	378	41.7	6.44
	O00470	Homeobox protein Meis1 OS=Homo sapiens GN=MEIS1 PE=1 SV=1 - [MEIS1_HUMAN]	0.2			5	14											236.24	0.1846	4	6	158.39	0.2	5	6	65.75	0.0615	1	2	390	43	6.33
	B7Z4T5	Homeobox protein Meis1 OS=Homo sapiens GN=MEIS1 PE=1 SV=1 - [B7Z4T5_HUMAN]	0.1818			3	9											185.85	0.1545	2	3	123.54	0.1818	3	4	65.75	0.1091	1	2	220	24.1	5.91
	F8W8U3	Homeobox protein Meis1 OS=Homo sapiens GN=MEIS1 PE=1 SV=1 - [F8W8U3_HUMAN]	0.1677			5	14											236.24	0.1548	4	6	158.39	0.1677	5	6	65.75	0.0516	1	2	465	50.8	6.6
	F5GYS8	Homeobox protein Meis1 OS=Homo sapiens GN=MEIS1 PE=1 SV=1 - [F5GYS8_HUMAN]	0.1569			4	12											230.85	0.1385	3	5	158.21	0.1569	4	5	65.75	0.0738	1	2	325	36	6.54
	O00470-2	Isoform 2 of Homeobox protein Meis1 OS=Homo sapiens GN=MEIS1 - [MEIS1_HUMAN]	0.1102			4	12											230.85	0.0972	3	5	158.21	0.1102	4	5	65.75	0.0518	1	2	463	50.5	6.55
327	Q9NUI1	Peroxisomal 2,4-dienoyl-CoA reductase OS=Homo sapiens GN=DECR2 PE=1 SV=1 - [DECR2_HUMAN]	22.6	5	5	5	20	3.73684e+07	0.748731	4	27.1864	0.659998	6	22.5669	0.601638	2	8.71482	301.09	17.81	4	7	286.902	22.6	5	9	165.09	12.33	3	4	292	30.758	9.21729		-0.417481	-0.599466	-0.733032		-0.583326	0.667423	0.158393	0.271535
	G3V0I9	2,4-dienoyl CoA reductase 2, peroxisomal, isoform CRA_a OS=Homo sapiens GN=DECR2 PE=1 SV=1 - [G3V0I9_HUMAN]	0.6173			4	16											235.37	0.4444	3	5	212.14	0.6173	4	7	165.09	0.4444	3	4	81	9	8.38
	Q9NUI1-2	Isoform 2 of Peroxisomal 2,4-dienoyl-CoA reductase OS=Homo sapiens GN=DECR2 - [DECR2_HUMAN]	0.237			4	16											235.37	0.1706	3	5	212.14	0.237	4	7	165.09	0.1706	3	4	211	23.1	8.81
	Q4VXZ8	Peroxisomal 2,4-dienoyl-CoA reductase OS=Homo sapiens GN=DECR2 PE=1 SV=1 - [Q4VXZ8_HUMAN]	0.2			4	16											256.64	0.15	3	6	232.85	0.2	4	7	117.92	0.0929	2	3	280	29.5	8.87
328	Q5VT06	Centrosome-associated protein 350 OS=Homo sapiens GN=CEP350 PE=1 SV=1 - [CE350_HUMAN]	2.34	3	5	5	9	2.20905e+07	0.815798	2	19.23	0.523571	3	27.7106	0.695575	1		118.73	2.02	4	4	124.683	1.06	3	3	84.6	0.35	1	2	3117	350.716	6.32861		-0.293716	-0.933544	-0.523722		-0.583661	0.667268	0.324098	0.555284
	H0Y7F7	Centrosome-associated protein 350 (Fragment) OS=Homo sapiens GN=CEP350 PE=1 SV=1 - [H0Y7F7_HUMAN]	0.0341			4	8											89.46	0.0263	3	3	124.68	0.0255	3	3	84.6	0.0085	1	2	1292	147.2	5.15
329	Q16851	UTP--glucose-1-phosphate uridylyltransferase OS=Homo sapiens GN=UGP2 PE=1 SV=5 - [UGPA_HUMAN]	59.06	4	2	29	154	4.47068e+08	0.732643	1		0.56729	1		0.713036	1		1416.45	49.8	24	52	1332.82	55.71	25	49	1557.68	50.79	25	53	508	56.9047	8.14795		-0.448818	-0.817843	-0.487954		-0.584872	0.666709	0.202706	0.346582
	E7EUC7	UTP--glucose-1-phosphate uridylyltransferase OS=Homo sapiens GN=UGP2 PE=1 SV=1 - [E7EUC7_HUMAN]	0.5667			28	150											1405.49	0.4758	23	50	1327.75	0.5338	24	48	1547.57	0.4855	24	52	517	57.8	8.13
330	O95167	NADH dehydrogenase [ubiquinone] 1 alpha subcomplex subunit 3 OS=Homo sapiens GN=NDUFA3 PE=1 SV=1 - [NDUA3_HUMAN]	21.43	7	2	2	5	2.71196e+07	0.669757	2	17.7278	0.589	1		0.751079	2	56.8541	48.31	21.43	2	2	37.88	13.1	1	1	51.03	21.43	2	2	84	9.27285	8.45557		-0.57829	-0.763661	-0.412964		-0.584972	0.666663	0.175444	0.29992
331	Q8WXG6-8	Isoform 8 of MAP kinase-activating death domain protein OS=Homo sapiens GN=MADD - [MADD_HUMAN]	10.9	12	12	12	29	2.80644e+07	0.802981	3	21.2771	0.479668	6	24.7684	0.764629	8	35.4031	161.26	3.24	4	5	261.285	6.42	8	9	606.494	9.73	10	15	1541	170.898	6.25244		-0.316563	-1.05989	-0.387168		-0.587875	0.665322	0.410301	0.69794
	Q8WXG6-5	Isoform 5 of MAP kinase-activating death domain protein OS=Homo sapiens GN=MADD - [MADD_HUMAN]	0.1087			12	29											161.26	0.0324	4	5	261.29	0.0641	8	9	606.49	0.0971	10	15	1545	171.3	6.25
	Q8WXG6-4	Isoform 4 of MAP kinase-activating death domain protein OS=Homo sapiens GN=MADD - [MADD_HUMAN]	0.1073			12	29											161.26	0.0319	4	5	261.29	0.0633	8	9	606.49	0.0958	10	15	1565	173.3	6.13
	Q8WXG6-3	Isoform 3 of MAP kinase-activating death domain protein OS=Homo sapiens GN=MADD - [MADD_HUMAN]	0.1058			12	29											161.26	0.0315	4	5	261.29	0.0623	8	9	606.49	0.0945	10	15	1588	176.4	6.13
	Q8WXG6-6	Isoform 6 of MAP kinase-activating death domain protein OS=Homo sapiens GN=MADD - [MADD_HUMAN]	0.1048			11	27											161.26	0.0338	4	5	228.96	0.0581	7	8	586.27	0.0926	9	14	1479	163.9	6.32
	Q8WXG6-2	Isoform 2 of MAP kinase-activating death domain protein OS=Homo sapiens GN=MADD - [MADD_HUMAN]	0.1045			12	29											161.26	0.0311	4	5	261.29	0.0616	8	9	606.49	0.0933	10	15	1608	178.4	6.01
	Q8WXG6	MAP kinase-activating death domain protein OS=Homo sapiens GN=MADD PE=1 SV=2 - [MADD_HUMAN]	0.0959			11	28											161.26	0.0304	4	5	235.81	0.054	7	8	606.49	0.0911	10	15	1647	183.2	6.04
	Q8WXG6-7	Isoform 7 of MAP kinase-activating death domain protein OS=Homo sapiens GN=MADD - [MADD_HUMAN]	0.0917			10	26											161.26	0.0316	4	5	203.5	0.0481	6	7	586.27	0.0867	9	14	1581	175.8	6.07
332	A2IDA3	DNA-3-methyladenine glycosylase (Fragment) OS=Homo sapiens GN=MPG PE=1 SV=1 - [A2IDA3_HUMAN]	56.18	5	10	10	35	1.65957e+08	0.789264	6	40.4993	0.558069	5	65.9998	0.668558	7	22.688	374.78	52.59	9	11	445.885	37.45	6	11	497.847	52.99	9	13	251	27.2779	9.02686		-0.34142	-0.841485	-0.580875		-0.587927	0.665298	0.250107	0.425405
	P29372-5	Isoform 4 of DNA-3-methyladenine glycosylase OS=Homo sapiens GN=MPG - [3MG_HUMAN]	0.5018			10	35											374.78	0.4698	9	11	445.89	0.3345	6	11	497.85	0.4733	9	13	281	30.8	9.16
	P29372-2	Isoform 2 of DNA-3-methyladenine glycosylase OS=Homo sapiens GN=MPG - [3MG_HUMAN]	0.4812			10	35											374.78	0.4505	9	11	445.89	0.3208	6	11	497.85	0.4539	9	13	293	32.2	9.44
	P29372-4	Isoform 3 of DNA-3-methyladenine glycosylase OS=Homo sapiens GN=MPG - [3MG_HUMAN]	0.4812			10	35											374.78	0.4505	9	11	445.89	0.3208	6	11	497.85	0.4539	9	13	293	32.2	9.44
	P29372	DNA-3-methyladenine glycosylase OS=Homo sapiens GN=MPG PE=1 SV=3 - [3MG_HUMAN]	0.4732			10	35											374.78	0.443	9	11	445.89	0.3154	6	11	497.85	0.4463	9	13	298	32.8	9.57
333	Q9ULH0-4	Isoform 4 of Kinase D-interacting substrate of 220 kDa OS=Homo sapiens GN=KIDINS220 - [KDIS_HUMAN]	13.24	9	18	18	53	6.17909e+07	0.798971	13	28.2426	0.612412	11	15.6814	0.601051	10	39.3684	582.882	7.42	11	18	565.676	9.59	13	19	564.428	8.39	11	16	1752	194.447	6.7417		-0.323786	-0.707425	-0.734441		-0.588551	0.665011	0.229691	0.390265
	H0Y8E4	Kinase D-interacting substrate of 220 kDa (Fragment) OS=Homo sapiens GN=KIDINS220 PE=1 SV=1 - [H0Y8E4_HUMAN]	0.1646			14	41											376.84	0.0965	9	15	343.35	0.1041	9	14	350.53	0.1126	9	12	1057	118.3	7.37
	E9PH70	Kinase D-interacting substrate of 220 kDa (Fragment) OS=Homo sapiens GN=KIDINS220 PE=1 SV=1 - [E9PH70_HUMAN]	0.1494			15	42											376.84	0.0782	9	15	353.91	0.1004	10	15	350.53	0.0912	9	12	1305	145.4	7.42
	Q9ULH0-3	Isoform 3 of Kinase D-interacting substrate of 220 kDa OS=Homo sapiens GN=KIDINS220 - [KDIS_HUMAN]	0.1474			12	28											194.95	0.0698	7	10	179.73	0.0854	7	9	224.64	0.0863	7	9	1031	115.2	7.74
	Q9ULH0	Kinase D-interacting substrate of 220 kDa OS=Homo sapiens GN=KIDINS220 PE=1 SV=3 - [KDIS_HUMAN]	0.131			18	53											582.88	0.0734	11	18	565.68	0.0949	13	19	564.43	0.083	11	16	1771	196.4	6.62
	Q9ULH0-2	Isoform 2 of Kinase D-interacting substrate of 220 kDa OS=Homo sapiens GN=KIDINS220 - [KDIS_HUMAN]	0.1262			17	52											582.88	0.0778	11	18	555.05	0.0879	12	18	564.43	0.0879	11	16	1672	185.4	6.77
334	O15315-5	Isoform 5 of DNA repair protein RAD51 homolog 2 OS=Homo sapiens GN=RAD51B - [RA51B_HUMAN]	9.09	6	2	2	4	1.06467e+07	0.817215	1		0.492843	1		0.727696	1		61.86	4.76	1	1	102.04	4.33	1	2	56.72	4.33	1	1	231	25.5113	5.021		-0.291213	-1.0208	-0.458592		-0.590201	0.66425	0.382184	0.647549
	O15315-1	Isoform 2 of DNA repair protein RAD51 homolog 2 OS=Homo sapiens GN=RAD51B - [RA51B_HUMAN]	0.06			2	4											61.86	0.0314	1	1	102.04	0.0286	1	2	56.72	0.0286	1	1	350	38.2	6.1
	O15315-2	Isoform 3 of DNA repair protein RAD51 homolog 2 OS=Homo sapiens GN=RAD51B - [RA51B_HUMAN]	0.06			2	4											61.86	0.0314	1	1	102.04	0.0286	1	2	56.72	0.0286	1	1	350	38.3	6.1
	O15315-4	Isoform 4 of DNA repair protein RAD51 homolog 2 OS=Homo sapiens GN=RAD51B - [RA51B_HUMAN]	0.0574			2	4											61.86	0.0301	1	1	102.04	0.0273	1	2	56.72	0.0273	1	1	366	40.3	6.06
	O15315	DNA repair protein RAD51 homolog 2 OS=Homo sapiens GN=RAD51B PE=1 SV=2 - [RA51B_HUMAN]	0.0547			2	4											61.86	0.0286	1	1	102.04	0.026	1	2	56.72	0.026	1	1	384	42.2	5.69
	C9JYJ0	DNA repair protein RAD51 homolog 2 OS=Homo sapiens GN=RAD51B PE=4 SV=1 - [C9JYJ0_HUMAN]	0.0494			2	4											61.86	0.0259	1	1	102.04	0.0235	1	2	56.72	0.0235	1	1	425	46.5	6.77
335	P43003-2	Isoform 2 of Excitatory amino acid transporter 1 OS=Homo sapiens GN=SLC1A3 - [EAA1_HUMAN]	12.88	9	4	4	16	7.29927e+07	0.803525	4	8.9531	0.576142	2	13.4648	0.626753	3	11.7657	376.304	12.88	4	7	272.14	6.44	2	4	291.87	8.65	3	5	497	55.1133	9.01221		-0.315585	-0.795504	-0.674031		-0.59504	0.662026	0.24952	0.419333
	P43003	Excitatory amino acid transporter 1 OS=Homo sapiens GN=SLC1A3 PE=1 SV=1 - [EAA1_HUMAN]	0.1181			4	16											376.3	0.1181	4	7	272.14	0.059	2	4	291.87	0.0793	3	5	542	59.5	8.41
336	E7ENV7	Copine-8 OS=Homo sapiens GN=CPNE8 PE=1 SV=2 - [E7ENV7_HUMAN]	26.63	13	12	13	45	1.26913e+08	0.776857	6	13.2813	0.503507	7	162.772	0.737235	10	26.8457	397.652	17.21	8	12	362.781	21.74	10	15	513.246	19.93	9	18	552	62.1942	5.93506		-0.364278	-0.989918	-0.439804		-0.598	0.660669	0.341505	0.571079
	Q86VY2	Copine-8 OS=Homo sapiens GN=CPNE8 PE=1 SV=1 - [Q86VY2_HUMAN]	0.3262			7	30											207.95	0.2618	5	8	228.31	0.2704	5	9	320.26	0.3262	6	13	233	25.6	5.62
	Q86YQ8	Copine-8 OS=Homo sapiens GN=CPNE8 PE=1 SV=2 - [CPNE8_HUMAN]	0.2606			13	45											397.65	0.1684	8	12	362.78	0.2128	10	15	513.25	0.195	9	18	564	63.1	5.96
337	Q86TB9-4	Isoform 4 of Protein PAT1 homolog 1 OS=Homo sapiens GN=PATL1 - [PATL1_HUMAN]	13.09	3	8	8	23	3.65483e+07	0.772196	4	18.2965	0.49792	6	98.9483	0.746251	7	35.5661	326.386	7.82	4	7	203.06	10.81	6	7	291.065	9.25	6	9	703	79.8577	6.50732		-0.372962	-1.00601	-0.422267		-0.600414	0.659564	0.352124	0.586468
	Q86TB9-2	Isoform 2 of Protein PAT1 homolog 1 OS=Homo sapiens GN=PATL1 - [PATL1_HUMAN]	0.1244			7	19											293.44	0.0654	3	6	171.13	0.0989	5	6	245.23	0.0813	5	7	627	70.6	9.69
	Q86TB9	Protein PAT1 homolog 1 OS=Homo sapiens GN=PATL1 PE=1 SV=2 - [PATL1_HUMAN]	0.1195			8	23											326.39	0.0714	4	7	203.06	0.0987	6	7	291.07	0.0844	6	9	770	86.8	6.67
338	Q5VT66	Mitochondrial amidoxime-reducing component 1 OS=Homo sapiens GN=MARC1 PE=1 SV=1 - [MARC1_HUMAN]	41.25	6	9	10	78	1.46628e+08	0.745474	7	44.9327	0.545791	9	25.9428	0.703229	9	79.5952	619.116	31.45	8	24	729.345	38.87	9	26	700.62	41.25	10	28	337	37.4755	8.88037		-0.423769	-0.87358	-0.507934		-0.601761	0.658949	0.239134	0.397391
	Q5VT66-3	Isoform 3 of Mitochondrial amidoxime-reducing component 1 OS=Homo sapiens GN=MARC1 - [MARC1_HUMAN]	0.4325			8	68											443.66	0.3016	6	21	542.76	0.4008	7	23	528.13	0.4325	8	24	252	28.4	7.31
	H7BYZ9	Mitochondrial amidoxime-reducing component 1 (Fragment) OS=Homo sapiens GN=MARC1 PE=1 SV=1 - [H7BYZ9_HUMAN]	0.4144			8	68											443.66	0.289	6	21	542.76	0.384	7	23	528.13	0.4144	8	24	263	29.7	6.98
	Q5VT66-2	Isoform 2 of Mitochondrial amidoxime-reducing component 1 OS=Homo sapiens GN=MARC1 - [MARC1_HUMAN]	0.3927			10	78											619.12	0.2994	8	24	729.35	0.3701	9	26	700.62	0.3927	10	28	354	39.4	8.79
339	Q9NSI2-2	Isoform B of Protein FAM207A OS=Homo sapiens GN=FAM207A - [F207A_HUMAN]	39.53	3	7	7	22	5.11338e+07	0.726856	5	45.8859	0.592117	3	67.2333	0.659974	6	79.4637	295.122	33.95	5	9	239.467	28.37	4	6	151.187	33.95	6	7	215	23.93	10.8579		-0.460258	-0.756045	-0.599519		-0.605274	0.657347	0.147978	0.244481
	Q9NSI2	Protein FAM207A OS=Homo sapiens GN=FAM207A PE=1 SV=2 - [F207A_HUMAN]	0.3696			7	22											295.12	0.3174	5	9	239.47	0.2652	4	6	151.19	0.3174	6	7	230	25.4	11.08
	C9JJU7	Protein FAM207A (Fragment) OS=Homo sapiens GN=FAM207A PE=1 SV=1 - [C9JJU7_HUMAN]	0.3054			5	17											239.76	0.3054	4	7	209.49	0.2463	3	5	128.01	0.2463	4	5	203	22.2	10.89
340	Q8WUI4-3	Isoform 3 of Histone deacetylase 7 OS=Homo sapiens GN=HDAC7 - [HDAC7_HUMAN]	26.67	26	17	17	46	7.71811e+07	0.840487	14	26.7357	0.545037	7	59.7712	0.619585	9	13.9163	462.731	23.5	14	21	199.953	13.66	9	11	377.752	18.69	11	14	915	99.0308	7.37158		-0.250703	-0.875573	-0.690626		-0.605634	0.657183	0.320988	0.530004
	Q8WUI4-4	Isoform 4 of Histone deacetylase 7 OS=Homo sapiens GN=HDAC7 - [HDAC7_HUMAN]	0.2646			17	46											462.73	0.2332	14	21	199.95	0.1356	9	11	377.75	0.1855	11	14	922	99.7	7.47
	Q8WUI4	Histone deacetylase 7 OS=Homo sapiens GN=HDAC7 PE=1 SV=2 - [HDAC7_HUMAN]	0.2563			17	46											462.73	0.2258	14	21	199.95	0.1313	9	11	377.75	0.1796	11	14	952	102.9	7.58
	Q8WUI4-7	Isoform 7 of Histone deacetylase 7 OS=Homo sapiens GN=HDAC7 - [HDAC7_HUMAN]	0.2558			17	46											462.73	0.2254	14	21	199.95	0.131	9	11	377.75	0.1792	11	14	954	102.8	7.3
	Q8WUI4-6	Isoform 6 of Histone deacetylase 7 OS=Homo sapiens GN=HDAC7 - [HDAC7_HUMAN]	0.2505			17	46											462.73	0.2207	14	21	199.95	0.1283	9	11	377.75	0.1756	11	14	974	105	7.56
	Q8WUI4-5	Isoform 5 of Histone deacetylase 7 OS=Homo sapiens GN=HDAC7 - [HDAC7_HUMAN]	0.2462			17	46											462.73	0.217	14	21	199.95	0.1261	9	11	377.75	0.1726	11	14	991	106.7	7.46
	Q8WUI4-8	Isoform 8 of Histone deacetylase 7 OS=Homo sapiens GN=HDAC7 - [HDAC7_HUMAN]	0.2406			17	46											462.73	0.212	14	21	199.95	0.1233	9	11	377.75	0.1686	11	14	1014	108.9	8.51
	J3KPH8	Histone deacetylase 7 OS=Homo sapiens GN=HDAC7 PE=1 SV=1 - [J3KPH8_HUMAN]	0.2406			17	46											462.73	0.212	14	21	199.95	0.1233	9	11	377.75	0.1686	11	14	1014	108.9	8.46
	Q8WUI4-10	Isoform 10 of Histone deacetylase 7 OS=Homo sapiens GN=HDAC7 - [HDAC7_HUMAN]	0.2052			9	26											280.82	0.1596	7	12	118.5	0.0863	4	6	247.99	0.1059	5	8	614	66.1	6.57
341	Q8IVT2	Mitotic interactor and substrate of PLK1 OS=Homo sapiens GN=MISP PE=1 SV=1 - [MISP_HUMAN]	57.73	2	28	29	139	3.22241e+08	0.758722	24	19.4843	0.539267	28	27.1461	0.693153	25	44.9221	1215.69	48.01	22	45	1327.94	49.04	25	50	1036.61	47.42	18	44	679	75.311	6.82959		-0.398357	-0.890927	-0.528755		-0.606013	0.65701	0.255212	0.421132
342	P67809	Nuclease-sensitive element-binding protein 1 OS=Homo sapiens GN=YBX1 PE=1 SV=3 - [YBOX1_HUMAN]	52.47	4	12	18	240	3.65527e+09	0.789971	18	28.9015	0.517845	14	127.718	0.690589	13	67.9429	2316.65	44.14	14	86	2195.81	41.05	12	82	1474.68	50.93	15	72	324	35.9027	9.87646		-0.340129	-0.949409	-0.534102		-0.60788	0.65616	0.311268	0.512055
	C9J5V9	Nuclease-sensitive element-binding protein 1 (Fragment) OS=Homo sapiens GN=YBX1 PE=1 SV=1 - [C9J5V9_HUMAN]	0.5185			10	138											936.04	0.4769	8	49	928	0.4537	7	46	481.08	0.4954	8	43	216	23.6	10.26
	H0Y449	Nuclease-sensitive element-binding protein 1 (Fragment) OS=Homo sapiens GN=YBX1 PE=1 SV=1 - [H0Y449_HUMAN]	0.2701			11	171											1449.88	0.1979	8	62	1422.24	0.1845	7	58	796.91	0.2701	10	51	374	42	10.43
343	P51817	cAMP-dependent protein kinase catalytic subunit PRKX OS=Homo sapiens GN=PRKX PE=1 SV=1 - [PRKX_HUMAN]	11.45	3	2	4	13	4.17173e+07	0.646634	2	6.77242	0.588016	1		0.74071	1		137.926	9.22	3	4	99.558	6.42	2	3	193.611	8.66	3	6	358	40.8701	6.85889		-0.628979	-0.766074	-0.433019		-0.609357	0.655489	0.167392	0.274703
344	Q13751	Laminin subunit beta-3 OS=Homo sapiens GN=LAMB3 PE=1 SV=1 - [LAMB3_HUMAN]	9.64	1	8	8	18	1.90044e+07	0.783066	1		0.536601	5	56.1196	0.668956	2	198.515	65.27	2.05	1	2	494.618	8.19	6	10	199.63	8.11	5	6	1172	129.489	7.21045		-0.352795	-0.898079	-0.580016		-0.610297	0.655062	0.2739	0.448798
345	Q9Y5Y0	Feline leukemia virus subgroup C receptor-related protein 1 OS=Homo sapiens GN=FLVCR1 PE=1 SV=1 - [FLVC1_HUMAN]	9.73	2	3	3	12	6.24088e+07	0.806389	2	0.519514	0.593353	2	15.2702	0.577608	4	46.6593	141.95	8.11	2	4	175.59	9.73	3	4	172.11	8.11	2	4	555	59.8244	5.97314		-0.310452	-0.753037	-0.791837		-0.618442	0.651374	0.267432	0.432429
346	Q96K37	Solute carrier family 35 member E1 OS=Homo sapiens GN=SLC35E1 PE=1 SV=2 - [S35E1_HUMAN]	12.2	4	3	3	9	1.69699e+07	0.767766	2	20.2297	0.494767	2	28.5405	0.727081	2	20.2795	181.2	9.27	2	3	114.393	12.2	3	3	154.95	8.78	2	3	410	44.7437	9.78857		-0.381261	-1.01518	-0.459812		-0.61875	0.651235	0.345556	0.558473
	Q96K37-2	Isoform 2 of Solute carrier family 35 member E1 OS=Homo sapiens GN=SLC35E1 - [S35E1_HUMAN]	0.2364			2	4											41.21	0.1273	1	1	54.44	0.2364	2	2	49.28	0.1091	1	1	110	12.7	9.64
	H7C1I0	Solute carrier family 35 member E1 (Fragment) OS=Homo sapiens GN=SLC35E1 PE=1 SV=2 - [H7C1I0_HUMAN]	0.0756			2	4											41.21	0.0407	1	1	54.44	0.0756	2	2	49.28	0.0349	1	1	344	38.2	9.92
347	Q5JTW2	Centrosomal protein of 78 kDa OS=Homo sapiens GN=CEP78 PE=1 SV=1 - [CEP78_HUMAN]	4.06	5	2	2	6	1.65205e+07	0.7066	1		0.584021	1		0.669235	1		76.03	4.06	2	2	32.3	1.74	1	1	107.503	4.06	2	3	689	76.3485	8.17725		-0.501035	-0.775908	-0.579415		-0.618786	0.651219	0.141603	0.22884
	Q5JTW2-3	Isoform 3 of Centrosomal protein of 78 kDa OS=Homo sapiens GN=CEP78 - [CEP78_HUMAN]	0.0397			2	6											76.03	0.0397	2	2	32.3	0.017	1	1	107.5	0.0397	2	3	705	78.1	8.15
	Q5JTW2-5	Isoform 4 of Centrosomal protein of 78 kDa OS=Homo sapiens GN=CEP78 - [CEP78_HUMAN]	0.0397			2	6											76.03	0.0397	2	2	32.3	0.017	1	1	107.5	0.0397	2	3	706	78.3	8.34
	A8MST6	Centrosomal protein of 78 kDa OS=Homo sapiens GN=CEP78 PE=1 SV=2 - [A8MST6_HUMAN]	0.0397			2	6											76.03	0.0397	2	2	32.3	0.017	1	1	107.5	0.0397	2	3	705	78.2	8.34
	Q5JTW2-2	Isoform 2 of Centrosomal protein of 78 kDa OS=Homo sapiens GN=CEP78 - [CEP78_HUMAN]	0.0388			2	6											76.03	0.0388	2	2	32.3	0.0166	1	1	107.5	0.0388	2	3	722	80	8.31
348	Q6PHR2-3	Isoform 3 of Serine/threonine-protein kinase ULK3 OS=Homo sapiens GN=ULK3 - [ULK3_HUMAN]	7.45	4	2	2	9	3.23747e+07	0.838922	2	0.807195	0.467055	1		0.703878	2	53.4045	27.67	7.45	2	2	34.21	7.45	2	4	48.61	7.45	2	3	470	53.1836	7.1665		-0.253391	-1.09834	-0.506602		-0.619443	0.650922	0.433628	0.700028
	Q6PHR2	Serine/threonine-protein kinase ULK3 OS=Homo sapiens GN=ULK3 PE=1 SV=2 - [ULK3_HUMAN]	0.0742			2	9											27.67	0.0742	2	2	34.21	0.0742	2	4	48.61	0.0742	2	3	472	53.4	7.36
	B4DFT0	Serine/threonine-protein kinase ULK3 OS=Homo sapiens GN=ULK3 PE=1 SV=1 - [B4DFT0_HUMAN]	0.0725			2	9											27.67	0.0725	2	2	34.21	0.0725	2	4	48.61	0.0725	2	3	483	55	7.71
349	P62070	Ras-related protein R-Ras2 OS=Homo sapiens GN=RRAS2 PE=1 SV=1 - [RRAS2_HUMAN]	19.12	7	1	3	18	8.26726e+07	0.687803	1		0.599201	1		0.667581	1		273.89	19.12	3	5	429.345	19.12	3	8	284.89	19.12	3	5	204	23.3847	6.01123		-0.539933	-0.738888	-0.582986		-0.620602	0.650399	0.104676	0.168668
	B7Z5Z2	Ras-related protein R-Ras2 OS=Homo sapiens GN=RRAS2 PE=1 SV=1 - [B7Z5Z2_HUMAN]	0.1857			3	18											273.89	0.1857	3	5	429.35	0.1857	3	8	284.89	0.1857	3	5	210	24.2	6.01
	E9PK85	Ras-related protein R-Ras2 (Fragment) OS=Homo sapiens GN=RRAS2 PE=1 SV=1 - [E9PK85_HUMAN]	0.1687			2	15											233.16	0.1687	2	4	388.63	0.1687	2	7	246.51	0.1687	2	4	166	19.6	4.98
	P62070-3	Isoform 3 of Ras-related protein R-Ras2 OS=Homo sapiens GN=RRAS2 - [RRAS2_HUMAN]	0.1657			2	15											233.16	0.1657	2	4	388.63	0.1657	2	7	246.51	0.1657	2	4	169	19.8	5.49
350	Q96S52	GPI transamidase component PIG-S OS=Homo sapiens GN=PIGS PE=1 SV=3 - [PIGS_HUMAN]	29.37	4	11	12	78	1.00901e+08	0.858108	13	28.9564	0.456145	13	43.9795	0.697566	8	17.7144	871.573	21.44	10	25	1075.84	25.95	11	30	822.481	21.08	9	23	555	61.6172	6.49365		-0.220768	-1.13243	-0.519599		-0.624267	0.648749	0.464758	0.744486
	Q96S52-2	Isoform 2 of GPI transamidase component PIG-S OS=Homo sapiens GN=PIGS - [PIGS_HUMAN]	0.2724			11	75											829.31	0.192	9	24	970.99	0.2377	10	28	822.48	0.2139	9	23	547	61	6.43
	F5H019	GPI transamidase component PIG-S OS=Homo sapiens GN=PIGS PE=1 SV=1 - [F5H019_HUMAN]	0.2449			9	57											555.3	0.1559	7	18	637.69	0.2065	8	20	592.85	0.1802	7	19	494	55.1	5.95
351	Q96JI7	Spatacsin OS=Homo sapiens GN=SPG11 PE=1 SV=3 - [SPTCS_HUMAN]	4.18	7	6	6	9	5.35244e+08	0.858217	2	13.3626	0.511124	1		0.620448	1		143.04	1.23	2	3	121.31	3.56	5	5	62.83	0.61	1	1	2443	278.69	5.97314		-0.220586	-0.968255	-0.688618		-0.62582	0.648051	0.37777	0.603639
	H0YN34	Spatacsin OS=Homo sapiens GN=SPG11 PE=4 SV=1 - [H0YN34_HUMAN]	0.0668			3	4											80.49	0.0193	1	2	34.1	0.0475	2	2		0			779	87.2	5.36
	Q96JI7-2	Isoform 2 of Spatacsin OS=Homo sapiens GN=SPG11 - [SPTCS_HUMAN]	0.0443			5	8											143.04	0.0144	2	3	89.37	0.037	4	4	62.83	0.0072	1	1	2079	236.3	5.67
	C4B7M2	Spatacsin OS=Homo sapiens GN=SPG11 PE=1 SV=1 - [C4B7M2_HUMAN]	0.0406			5	8											143.04	0.0132	2	3	89.37	0.034	4	4	62.83	0.0066	1	1	2265	257.9	5.88
	Q96JI7-3	Isoform 3 of Spatacsin OS=Homo sapiens GN=SPG11 - [SPTCS_HUMAN]	0.033			5	8											143.04	0.0129	2	3	112.97	0.0266	4	4	62.83	0.0064	1	1	2330	266.5	6.01
352	P31350	Ribonucleoside-diphosphate reductase subunit M2 OS=Homo sapiens GN=RRM2 PE=1 SV=1 - [RIR2_HUMAN]	49.1	3	14	16	84	429617419	0.837969	18	36.8207	0.510469	12	98.5662	0.635762	15	57.7209	1006.21	46.02	14	33	781.823	44.99	14	26	752.855	43.19	14	25	389	44.8488	5.37646		-0.255032	-0.970105	-0.653441		-0.626193	0.647884	0.358314	0.572211
	C9JXC1	Ribonucleoside-diphosphate reductase subunit M2 (Fragment) OS=Homo sapiens GN=RRM2 PE=1 SV=1 - [C9JXC1_HUMAN]	0.4256			11	52											587.55	0.4187	10	19	523.24	0.3702	9	17	511.34	0.3806	10	16	289	33.8	5.45
	P31350-2	Isoform 2 of Ribonucleoside-diphosphate reductase subunit M2 OS=Homo sapiens GN=RRM2 - [RIR2_HUMAN]	0.4254			16	84											1006.21	0.3987	14	33	781.82	0.3898	14	26	752.85	0.3742	14	25	449	51.1	6.57
353	B7Z9I3	Renin receptor OS=Homo sapiens GN=ATP6AP2 PE=1 SV=1 - [B7Z9I3_HUMAN]	27.99	7	8	8	35	7.75221e+07	0.682071	9	3.06001	0.662102	2	116.066	0.601082	5	22.1704	490.167	23.58	6	14	209.44	15.41	4	8	514.838	25.47	5	13	318	35.5896	7.59131		-0.552006	-0.594874	-0.734367		-0.627082	0.647485	0.0953517	0.152056
	H0Y750	Renin receptor (Fragment) OS=Homo sapiens GN=ATP6AP2 PE=4 SV=1 - [H0Y750_HUMAN]	0.2922			7	25											313.11	0.2346	5	10	141.73	0.1276	3	6	316.8	0.2593	4	9	243	26.6	7.9
	H7C240	Renin receptor (Fragment) OS=Homo sapiens GN=ATP6AP2 PE=1 SV=1 - [H7C240_HUMAN]	0.2857			5	17											226.69	0.2167	4	8	82.96	0.0887	1	2	254.91	0.2463	3	7	203	22.2	9.39
	B7Z1I9	Renin receptor OS=Homo sapiens GN=ATP6AP2 PE=2 SV=1 - [B7Z1I9_HUMAN]	0.261			7	25											313.11	0.2096	5	10	141.73	0.114	3	6	316.8	0.2316	4	9	272	30.3	6.7
	O75787	Renin receptor OS=Homo sapiens GN=ATP6AP2 PE=1 SV=2 - [RENR_HUMAN]	0.2543			8	35											490.17	0.2143	6	14	209.44	0.14	4	8	514.84	0.2314	5	13	350	39	6.1
	B7Z413	Renin receptor OS=Homo sapiens GN=ATP6AP2 PE=1 SV=1 - [B7Z413_HUMAN]	0.1788			4	28											456.92	0.1788	3	10	209.44	0.1788	4	8	474.25	0.1788	3	10	274	30.9	5.67
354	P08195-3	Isoform 3 of 4F2 cell-surface antigen heavy chain OS=Homo sapiens GN=SLC3A2 - [4F2_HUMAN]	56.87	9	1	33	512	5.03464e+09	0.77399	5	19.205	0.497641	5	30.7566	0.703566	2	2.70379	4937.78	49.47	29	162	6534	53.35	30	210	3927.18	47.71	26	140	568	61.7778	5.21143		-0.369614	-1.00682	-0.507243		-0.627893	0.647121	0.3353	0.534008
	F5GZS6	4F2 cell-surface antigen heavy chain OS=Homo sapiens GN=SLC3A2 PE=1 SV=1 - [F5GZS6_HUMAN]	0.5392			33	512											4937.78	0.4691	29	162	6534	0.5058	30	210	3927.18	0.4524	26	140	599	64.8	5.1
	P08195	4F2 cell-surface antigen heavy chain OS=Homo sapiens GN=SLC3A2 PE=1 SV=3 - [4F2_HUMAN]	0.5127			33	512											4937.78	0.446	29	162	6534	0.481	30	210	3927.18	0.4302	26	140	630	68	5.01
	J3KPF3	4F2 cell-surface antigen heavy chain OS=Homo sapiens GN=SLC3A2 PE=1 SV=1 - [J3KPF3_HUMAN]	0.5119			33	512											4937.78	0.4453	29	162	6534	0.4802	30	210	3927.18	0.4295	26	140	631	68.1	5.05
	P08195-4	Isoform 4 of 4F2 cell-surface antigen heavy chain OS=Homo sapiens GN=SLC3A2 - [4F2_HUMAN]	0.4887			33	512											4937.78	0.4251	29	162	6534	0.4584	30	210	3927.18	0.41	26	140	661	71.1	4.97
355	P01130-3	Isoform 3 of Low-density lipoprotein receptor OS=Homo sapiens GN=LDLR - [LDLR_HUMAN]	21.24	10	10	10	24	5.83485e+07	0.828281	4	38.9898	0.571264	6	48.4068	0.571323	5	38.4123	284.823	9.83	5	6	495.161	16.62	8	11	225.07	13.58	6	7	692	76.8062	5.45264		-0.271808	-0.807771	-0.807622		-0.629067	0.646595	0.309396	0.491833
	H0YM92	Low-density lipoprotein receptor (Fragment) OS=Homo sapiens GN=LDLR PE=1 SV=1 - [H0YM92_HUMAN]	0.2006			5	12											118.32	0.0777	2	3	214.93	0.165	4	5	150.5	0.1294	3	4	309	34.3	4.59
	P01130-6	Isoform 6 of Low-density lipoprotein receptor OS=Homo sapiens GN=LDLR - [LDLR_HUMAN]	0.1989			10	24											284.82	0.092	5	6	495.16	0.1556	8	11	225.07	0.1272	6	7	739	82.2	5.24
	P01130-2	Isoform 2 of Low-density lipoprotein receptor OS=Homo sapiens GN=LDLR - [LDLR_HUMAN]	0.1965			9	21											239.79	0.0806	4	5	441.46	0.1496	7	10	180.46	0.1188	5	6	682	75.8	5.21
	P01130-4	Isoform 4 of Low-density lipoprotein receptor OS=Homo sapiens GN=LDLR - [LDLR_HUMAN]	0.1795			10	24											284.82	0.083	5	6	495.16	0.1404	8	11	225.07	0.1148	6	7	819	90.9	5.07
	P01130	Low-density lipoprotein receptor OS=Homo sapiens GN=LDLR PE=1 SV=1 - [LDLR_HUMAN]	0.1709			10	24											284.82	0.0791	5	6	495.16	0.1337	8	11	225.07	0.1093	6	7	860	95.3	5.05
	J3KMZ9	Low-density lipoprotein receptor (Fragment) OS=Homo sapiens GN=LDLR PE=1 SV=1 - [J3KMZ9_HUMAN]	0.1556			10	24											284.82	0.072	5	6	495.16	0.1217	8	11	225.07	0.0995	6	7	945	104.6	5.27
	P01130-5	Isoform 5 of Low-density lipoprotein receptor OS=Homo sapiens GN=LDLR - [LDLR_HUMAN]	0.148			9	21											284.82	0.0793	5	6	376.72	0.1107	7	9	219.24	0.0862	5	6	858	95	5.02
	H0YMD1	Low-density lipoprotein receptor OS=Homo sapiens GN=LDLR PE=1 SV=1 - [H0YMD1_HUMAN]	0.1192			8	18											236.78	0.057	4	5	302.71	0.0854	6	7	219.24	0.0781	5	6	948	104.7	5.5
356	Q12805-2	Isoform 2 of EGF-containing fibulin-like extracellular matrix protein 1 OS=Homo sapiens GN=EFEMP1 - [FBLN3_HUMAN]	37.11	10	12	12	40	1.23741e+08	0.831579	8	33.3282	0.44047	6	64.4013	0.737152	8	32.2509	486.793	21.65	8	15	442.543	25.77	9	12	405.139	31.55	10	13	485	53.6867	5.021		-0.266074	-1.18288	-0.439965		-0.629641	0.646337	0.486948	0.773373
	Q12805-4	Isoform 4 of EGF-containing fibulin-like extracellular matrix protein 1 OS=Homo sapiens GN=EFEMP1 - [FBLN3_HUMAN]	0.3659			12	40											486.79	0.2134	8	15	442.54	0.2541	9	12	405.14	0.311	10	13	492	54.5	5.07
	Q12805	EGF-containing fibulin-like extracellular matrix protein 1 OS=Homo sapiens GN=EFEMP1 PE=1 SV=2 - [FBLN3_HUMAN]	0.3651			12	40											486.79	0.213	8	15	442.54	0.2535	9	12	405.14	0.3103	10	13	493	54.6	5.07
	Q12805-3	Isoform 3 of EGF-containing fibulin-like extracellular matrix protein 1 OS=Homo sapiens GN=EFEMP1 - [FBLN3_HUMAN]	0.3313			11	39											486.79	0.2134	8	15	442.54	0.2541	9	12	398.84	0.2764	9	12	492	54.5	5.07
357	O15121	Sphingolipid delta(4)-desaturase DES1 OS=Homo sapiens GN=DEGS1 PE=1 SV=1 - [DEGS1_HUMAN]	6.81	2	2	2	7	2.88176e+07	0.795583	1		0.552803	1		0.612488	1		65.99	6.81	2	2	97.88	6.81	2	3	106.77	4.64	1	2	323	37.8412	7.45947		-0.329916	-0.855164	-0.707246		-0.630775	0.645829	0.270845	0.429384
358	Q15149-4	Isoform 4 of Plectin OS=Homo sapiens GN=PLEC - [PLEC_HUMAN]	63.69	9	2	320	2262	3.61651e+09	0.713051	2	9.37888	0.643037	1		0.585305	2	8.7354	24631.8	56.54	257	780	21130.3	55.16	241	680	24130.5	60.74	282	802	4547	515.884	5.79541		-0.487923	-0.637027	-0.772739		-0.632563	0.64503	0.142461	0.225212
	Q15149-7	Isoform 7 of Plectin OS=Homo sapiens GN=PLEC - [PLEC_HUMAN]	0.6365			318	2256											24507.6	0.5646	255	778	21024.7	0.5526	240	679	23902.9	0.6069	280	799	4515	512.3	5.77
	Q15149-5	Isoform 5 of Plectin OS=Homo sapiens GN=PLEC - [PLEC_HUMAN]	0.6321			318	2256											24507.6	0.5606	255	778	21024.7	0.5487	240	679	23902.9	0.6026	280	799	4547	516	5.78
	Q15149-6	Isoform 6 of Plectin OS=Homo sapiens GN=PLEC - [PLEC_HUMAN]	0.6315			318	2256											24507.6	0.5601	255	778	21024.7	0.5482	240	679	23902.9	0.6021	280	799	4551	516.2	5.76
	Q15149-2	Isoform 2 of Plectin OS=Homo sapiens GN=PLEC - [PLEC_HUMAN]	0.6283			318	2256											24507.6	0.5573	255	778	21024.7	0.5455	240	679	23902.9	0.599	280	799	4574	518.2	5.74
359	P11532-5	Isoform 5 of Dystrophin OS=Homo sapiens GN=DMD - [DMD_HUMAN]	28.3	14	13	14	54	2.43797e+08	0.799339	11	17.7748	0.464799	7	21.8243	0.718881	5	26.5862	934.535	26.85	12	23	664.059	23.31	10	16	504.767	22.03	10	15	622	70.705	6.21436		-0.32312	-1.10532	-0.476174		-0.634871	0.643998	0.414545	0.652959
	P11532-9	Isoform 9 of Dystrophin OS=Homo sapiens GN=DMD - [DMD_HUMAN]	0.2895			12	45											668.56	0.2724	10	18	471.79	0.2305	8	12	504.77	0.261	10	15	525	59.7	7.12
	P11532-6	Isoform 6 of Dystrophin OS=Homo sapiens GN=DMD - [DMD_HUMAN]	0.2772			14	54											934.53	0.263	12	23	664.06	0.2283	10	16	504.77	0.2157	10	15	635	72.1	6.15
	P11532-10	Isoform 10 of Dystrophin OS=Homo sapiens GN=DMD - [DMD_HUMAN]	0.2682			11	42											634.11	0.2505	9	17	430.86	0.2071	7	11	472.85	0.2387	9	14	507	57.9	8
	P11532-8	Isoform 8 of Dystrophin OS=Homo sapiens GN=DMD - [DMD_HUMAN]	0.2649			13	51											900.09	0.25	11	22	623.13	0.2136	9	15	472.85	0.2003	9	14	604	68.9	6.6
	P11532-7	Isoform 7 of Dystrophin OS=Homo sapiens GN=DMD - [DMD_HUMAN]	0.2593			13	51											900.09	0.2447	11	22	623.13	0.2091	9	15	472.85	0.1961	9	14	617	70.3	6.54
	F8VX32	Dystrophin OS=Homo sapiens GN=DMD PE=1 SV=1 - [F8VX32_HUMAN]	0.1325			13	52											885.68	0.1252	11	22	664.06	0.1179	10	16	495.17	0.1008	9	14	1230	141.7	5.86
	E7ESB2	Dystrophin OS=Homo sapiens GN=DMD PE=1 SV=1 - [E7ESB2_HUMAN]	0.1311			13	52											885.68	0.1239	11	22	664.06	0.1167	10	16	495.17	0.0998	9	14	1243	143.1	5.82
	E7EQR9	Dystrophin OS=Homo sapiens GN=DMD PE=1 SV=1 - [E7EQR9_HUMAN]	0.1227			11	43											619.69	0.1147	9	17	471.79	0.1068	8	12	495.17	0.1094	9	14	1133	130.7	6.25
	E7EQS5	Dystrophin OS=Homo sapiens GN=DMD PE=1 SV=1 - [E7EQS5_HUMAN]	0.12			12	49											851.26	0.1127	10	21	623.13	0.1053	9	15	463.3	0.0882	8	13	1225	141.3	6.02
	F5GZY3	Dystrophin OS=Homo sapiens GN=DMD PE=1 SV=1 - [F5GZY3_HUMAN]	0.1103			10	40											585.26	0.1022	8	16	430.86	0.0942	7	11	463.3	0.0969	8	13	1115	128.9	6.51
360	O75427	Leucine-rich repeat and calponin homology domain-containing protein 4 OS=Homo sapiens GN=LRCH4 PE=1 SV=2 - [LRCH4_HUMAN]	9.22	1	4	4	15	2.92084e+07	0.788592	2	15.7483	0.462343	2	6.51278	0.72754	4	34.3982	78.2	2.34	1	3	178.29	7.17	3	6	184.027	6.73	3	6	683	73.405	8.22119		-0.34265	-1.11296	-0.458902		-0.638172	0.642527	0.41527	0.650719
361	Q5T447	E3 ubiquitin-protein ligase HECTD3 OS=Homo sapiens GN=HECTD3 PE=1 SV=1 - [HECD3_HUMAN]	18.47	11	12	12	37	2.44808e+07	0.720227	6	16.5376	0.563142	7	21.6554	0.652906	6	36.053	330.13	7.9	6	10	321.7	11.03	8	10	475.697	16.84	11	17	861	97.0515	5.64307		-0.473476	-0.828429	-0.615053		-0.638986	0.642164	0.178682	0.279634
	Q5T447-2	Isoform 2 of E3 ubiquitin-protein ligase HECTD3 OS=Homo sapiens GN=HECTD3 - [HECD3_HUMAN]	0.1975			6	15											112.25	0.0807	3	3	132.63	0.1083	4	4	263.61	0.1975	6	8	471	53.7	5.86
362	P48960-2	Isoform 2 of CD97 antigen OS=Homo sapiens GN=CD97 - [CD97_HUMAN]	32.08	7	16	18	103	2.39563e+08	0.683228	21	37.8982	0.504866	23	46.7813	0.767694	17	22.0796	1172.57	25.34	15	33	1357.71	28.71	15	39	1088.06	16.85	11	31	742	81.6897	7.04932		-0.549562	-0.986027	-0.381397		-0.638995	0.64216	0.312079	0.48839
	P48960-3	Isoform 3 of CD97 antigen OS=Homo sapiens GN=CD97 - [CD97_HUMAN]	0.3028			18	103											1172.57	0.2392	15	33	1357.71	0.271	15	39	1088.06	0.159	11	31	786	86.6	6.93
	P48960	CD97 antigen OS=Homo sapiens GN=CD97 PE=1 SV=4 - [CD97_HUMAN]	0.285			18	103											1172.57	0.2251	15	33	1357.71	0.2551	15	39	1088.06	0.1497	11	31	835	91.8	6.87
363	Q9Y6W3	Calpain-7 OS=Homo sapiens GN=CAPN7 PE=1 SV=1 - [CAN7_HUMAN]	18.7	4	12	13	39	4.13123e+07	0.705274	8	64.0449	0.591487	7	54.0235	0.632912	9	27.0208	229.348	7.38	6	12	265.677	11.56	9	12	315.012	16.73	11	15	813	92.5938	7.6499		-0.503744	-0.757581	-0.659922		-0.640416	0.641528	0.128037	0.199929
364	Q9UNN8	Endothelial protein C receptor OS=Homo sapiens GN=PROCR PE=1 SV=1 - [EPCR_HUMAN]	20.59	1	4	4	64	6.7549e+08	0.783207	11	6.27309	0.457268	11	13.0552	0.734514	11	19.0395	607.23	20.59	4	20	555.002	20.59	4	21	759.183	20.59	4	23	238	26.6546	7.18115		-0.352535	-1.12889	-0.445138		-0.642187	0.640741	0.424032	0.660293
365	Q9BTX7	Alpha-tocopherol transfer protein-like OS=Homo sapiens GN=TTPAL PE=2 SV=2 - [TTPAL_HUMAN]	21.64	3	5	5	13	3.61681e+07	0.709812	3	23.646	0.542889	2	10.608	0.680142	3	8.71479	61.88	13.16	3	3	193.26	18.13	4	5	177.64	13.16	3	5	342	38.491	6.44287		-0.494491	-0.881271	-0.556093		-0.643952	0.639958	0.207819	0.322725
	A6PVK2	Alpha-tocopherol transfer protein-like OS=Homo sapiens GN=TTPAL PE=4 SV=1 - [A6PVK2_HUMAN]	0.2922			3	6											37.19	0.1039	1	1	155.11	0.2922	3	3	119.02	0.1039	1	2	154	17.7	6.33
	Q5QPC2	Alpha-tocopherol transfer protein-like (Fragment) OS=Homo sapiens GN=TTPAL PE=4 SV=1 - [Q5QPC2_HUMAN]	0.2222			4	11											35.15	0.1183	2	2	193.26	0.2222	4	5	154.83	0.1183	2	4	279	31.7	6.1
366	O43299	AP-5 complex subunit zeta-1 OS=Homo sapiens GN=AP5Z1 PE=1 SV=2 - [AP5Z1_HUMAN]	5.7	3	4	4	13	3.0887e+07	0.716298	3	5.25266	0.650367	2	81.8692	0.562192	2	24.744	118.013	5.7	4	5	97.34	2.97	2	4	76.2933	2.97	2	4	807	88.5492	7.00537		-0.481368	-0.620674	-0.830866		-0.644302	0.639802	0.175943	0.273075
	O43299-3	Isoform 3 of AP-5 complex subunit zeta-1 OS=Homo sapiens GN=AP5Z1 - [AP5Z1_HUMAN]	0.0538			2	11											66.9	0.0538	2	3	97.34	0.0538	2	4	76.29	0.0538	2	4	446	49	6.98
	O43299-2	Isoform 2 of AP-5 complex subunit zeta-1 OS=Homo sapiens GN=AP5Z1 - [AP5Z1_HUMAN]	0.0392			2	11											66.9	0.0392	2	3	97.34	0.0392	2	4	76.29	0.0392	2	4	613	67.4	6.73
367	P57081-2	Isoform 2 of tRNA (guanine-N(7)-)-methyltransferase non-catalytic subunit WDR4 OS=Homo sapiens GN=WDR4 - [WDR4_HUMAN]	20.92	3	6	6	18	4.51075e+07	0.748664	5	13.0514	0.51063	5	12.4835	0.683874	3	32.5726	421.651	16.79	4	7	317.983	14.36	4	6	222.328	13.63	4	5	411	45.3329	6.90283		-0.41761	-0.969649	-0.548197		-0.645152	0.639425	0.288508	0.447194
	P57081	tRNA (guanine-N(7)-)-methyltransferase non-catalytic subunit WDR4 OS=Homo sapiens GN=WDR4 PE=1 SV=2 - [WDR4_HUMAN]	0.2087			6	18											421.65	0.1675	4	7	317.98	0.1432	4	6	222.33	0.1359	4	5	412	45.5	7.11
	P57081-3	Isoform 3 of tRNA (guanine-N(7)-)-methyltransferase non-catalytic subunit WDR4 OS=Homo sapiens GN=WDR4 - [WDR4_HUMAN]	0.1842			4	14											335.46	0.1203	2	5	255.01	0.1579	3	5	190.16	0.1466	3	4	266	29.9	7.36
368	E9PGM1	Eukaryotic translation initiation factor 4 gamma 1 OS=Homo sapiens GN=EIF4G1 PE=1 SV=1 - [E9PGM1_HUMAN]	46.53	9	1	66	469	1.53672e+09	0.817696	2	5.94512	0.467031	3	8.60139	0.680362	1		4271.5	39.33	53	164	3106.58	34.3	47	139	3836.14	38.86	56	166	1513	166.644	5.21143		-0.290363	-1.09841	-0.555625		-0.648133	0.638106	0.41189	0.635502
	Q04637-7	Isoform 7 of Eukaryotic translation initiation factor 4 gamma 1 OS=Homo sapiens GN=EIF4G1 - [IF4G1_HUMAN]	0.4715			63	451											4039.1	0.4003	51	157	2879.78	0.3462	45	132	3666.48	0.3889	54	162	1404	154.8	5.16
369	O60504-2	Isoform Beta of Vinexin OS=Homo sapiens GN=SORBS3 - [VINEX_HUMAN]	26.44	9	6	6	14	5.74146e+07	0.757214	3	105.605	0.637569	5	31.9971	0.536711	3	68.4003	133.72	16.41	4	4	127.44	23.71	5	6	81.97	14.89	3	4	329	36.7195	8.71924		-0.401227	-0.649347	-0.897782		-0.649452	0.637522	0.248278	0.382288
	H0YAZ3	Vinexin (Fragment) OS=Homo sapiens GN=SORBS3 PE=1 SV=1 - [H0YAZ3_HUMAN]	0.3763			4	10											126.48	0.2473	3	3	120.16	0.3763	4	4	73.48	0.2151	2	3	186	20.5	8.97
	E5RHI2	Vinexin (Fragment) OS=Homo sapiens GN=SORBS3 PE=1 SV=2 - [E5RHI2_HUMAN]	0.1808			4	8											133.34	0.1462	3	3	97.52	0.1462	3	4	31.66	0.0346	1	1	260	28.7	9.28
	E5RJP2	Vinexin (Fragment) OS=Homo sapiens GN=SORBS3 PE=1 SV=1 - [E5RJP2_HUMAN]	0.1724			3	6											75.28	0.1207	2	2	52.02	0.1207	2	3	31.66	0.0517	1	1	174	19.6	8.56
	H0YB51	Vinexin (Fragment) OS=Homo sapiens GN=SORBS3 PE=1 SV=2 - [H0YB51_HUMAN]	0.1681			3	7											133.34	0.1681	3	3	97.52	0.1681	3	4		0			226	25	7.96
	H0YBA2	Vinexin (Fragment) OS=Homo sapiens GN=SORBS3 PE=1 SV=2 - [H0YBA2_HUMAN]	0.1329			3	7											133.34	0.1329	3	3	97.52	0.1329	3	4		0			286	31.4	9.73
	O60504	Vinexin OS=Homo sapiens GN=SORBS3 PE=1 SV=2 - [VINEX_HUMAN]	0.1297			6	14											133.72	0.0805	4	4	127.44	0.1162	5	6	81.97	0.073	3	4	671	75.3	9.45
370	P55789	FAD-linked sulfhydryl oxidase ALR OS=Homo sapiens GN=GFER PE=1 SV=2 - [ALR_HUMAN]	38.54	5	6	6	34	8.10848e+07	0.859591	6	13.4707	0.621141	5	3.95107	0.485213	5	7.21905	251.63	25.37	4	11	299.269	25.85	5	13	326.93	30.24	4	10	205	23.4341	7.62061		-0.218278	-0.687006	-1.04331		-0.649531	0.637488	0.41379	0.63706
	P55789-2	Isoform 2 of FAD-linked sulfhydryl oxidase ALR OS=Homo sapiens GN=GFER - [ALR_HUMAN]	0.312			4	17											135.41	0.304	3	5	204.96	0.312	4	8	149.61	0.176	2	4	125	15	7.05
	H3BQQ4	Sulfhydryl oxidase OS=Homo sapiens GN=GFER PE=3 SV=1 - [H3BQQ4_HUMAN]	0.3			4	17											135.41	0.2923	3	5	204.96	0.3	4	8	149.61	0.1692	2	4	130	15.4	6.52
371	Q9UFG5	UPF0449 protein C19orf25 OS=Homo sapiens GN=C19orf25 PE=1 SV=2 - [CS025_HUMAN]	73.73	8	6	6	27	3.85852e+07	0.706604	6	24.6668	0.516079	4	21.1277	0.708207	6	13.3008	220.09	55.08	4	9	212.45	57.63	4	8	195.039	68.64	5	10	118	12.8696	5.07178		-0.501027	-0.954337	-0.497758		-0.65104	0.636821	0.262668	0.403458
	E7EP72	UPF0449 protein C19orf25 OS=Homo sapiens GN=C19orf25 PE=4 SV=1 - [E7EP72_HUMAN]	0.4114			5	21											216.02	0.2722	3	6	212.45	0.2911	3	7	195.04	0.3734	4	8	158	17	6.01
	K7ER12	UPF0449 protein C19orf25 (Fragment) OS=Homo sapiens GN=C19orf25 PE=4 SV=1 - [K7ER12_HUMAN]	0.4091			4	16											167.96	0.2091	2	4	165.17	0.2364	2	5	195.04	0.3545	3	7	110	11.4	6.92
	K7EK56	UPF0449 protein C19orf25 OS=Homo sapiens GN=C19orf25 PE=4 SV=1 - [K7EK56_HUMAN]	0.3688			3	20											220.09	0.3688	3	8	163.75	0.3688	3	6	162.11	0.3688	3	6	160	17.1	8.21
	Q9UFG5-2	Isoform 2 of UPF0449 protein C19orf25 OS=Homo sapiens GN=C19orf25 - [CS025_HUMAN]	0.3665			3	20											220.09	0.3665	3	8	163.75	0.3665	3	6	162.11	0.3665	3	6	161	17.2	8.21
372	P10244	Myb-related protein B OS=Homo sapiens GN=MYBL2 PE=1 SV=1 - [MYBB_HUMAN]	4.14	2	3	3	8	9.50132e+06	0.646777	1		0.566355	2	136.879	0.70001	2	21.667	68.46	3	2	2	96.2167	3	2	3	50.39	4.14	3	3	700	78.7154	6.87354		-0.62866	-0.820221	-0.514552		-0.654478	0.635305	0.154461	0.236007
	P10244-2	Isoform 2 of Myb-related protein B OS=Homo sapiens GN=MYBL2 - [MYBB_HUMAN]	0.0296			2	5											53.71	0.0178	1	1	99.12	0.0178	1	2	51.05	0.0296	2	2	676	75.8	6.84
373	O43427-2	Isoform Short of Acidic fibroblast growth factor intracellular-binding protein OS=Homo sapiens GN=FIBP - [FIBP_HUMAN]	33.61	5	9	9	23	3.68435e+07	0.714219	3	4.23829	0.602791	2	103.749	0.595156	9	24.1469	223.257	17.09	4	6	141.427	24.09	6	6	317.44	33.61	9	11	357	41.1842	6.75635		-0.485561	-0.73027	-0.748661		-0.654831	0.63515	0.14688	0.224302
	O43427	Acidic fibroblast growth factor intracellular-binding protein OS=Homo sapiens GN=FIBP PE=1 SV=3 - [FIBP_HUMAN]	0.3297			9	23											223.26	0.1676	4	6	141.43	0.2363	6	6	317.44	0.3297	9	11	364	41.9	6.48
	E9PSD3	Acidic fibroblast growth factor intracellular-binding protein OS=Homo sapiens GN=FIBP PE=1 SV=1 - [E9PSD3_HUMAN]	0.1983			5	14											193.6	0.1494	3	4	117.8	0.1782	4	4	197.82	0.1983	5	6	348	39.3	7.81
374	A6NKD9	Coiled-coil domain-containing protein 85C OS=Homo sapiens GN=CCDC85C PE=1 SV=1 - [CC85C_HUMAN]	30.07	6	9	9	19	1.56567e+07	0.858713	4	14.2076	0.498949	4	24.8905	0.596104	4	35.657	222.4	15.75	5	6	310.72	23.63	7	7	178.835	20.05	5	6	419	45.182	6.96143		-0.219751	-1.00304	-0.746364		-0.656384	0.634466	0.39932	0.608363
375	O95807	Transmembrane protein 50A OS=Homo sapiens GN=TMEM50A PE=1 SV=1 - [TM50A_HUMAN]	14.65	1	2	2	12	3.34623e+07	0.788896	2	6.3603	0.473999	2	1.8973	0.682677	2	19.4747	161.63	14.65	2	4	162.07	14.65	2	4	128.9	14.65	2	4	157	17.3887	5.87158		-0.342092	-1.07705	-0.550724		-0.65662	0.634363	0.378747	0.576813
376	Q96T60	Bifunctional polynucleotide phosphatase/kinase OS=Homo sapiens GN=PNKP PE=1 SV=1 - [PNKP_HUMAN]	42.42	6	17	17	56	2.26316e+08	0.800365	9	17.7388	0.466447	12	37.4682	0.682835	16	15.9018	601.541	24.57	10	14	717.16	32.44	13	18	929.997	39.73	15	24	521	57.0405	8.45557		-0.321271	-1.10022	-0.55039		-0.657292	0.634067	0.400325	0.609051
	M0QYH2	Bifunctional polynucleotide phosphatase/kinase OS=Homo sapiens GN=PNKP PE=1 SV=1 - [M0QYH2_HUMAN]	0.4224			16	54											601.54	0.2612	10	14	680.98	0.3163	12	17	901.65	0.3939	14	23	490	53.6	8.81
	M0R3C8	Bifunctional polynucleotide phosphatase/kinase OS=Homo sapiens GN=PNKP PE=1 SV=1 - [M0R3C8_HUMAN]	0.3538			12	43											433.54	0.2264	8	11	498.33	0.2615	9	13	620.31	0.3363	11	19	455	49.3	9.14
377	Q9ULR3	Protein phosphatase 1H OS=Homo sapiens GN=PPM1H PE=1 SV=2 - [PPM1H_HUMAN]	5.84	1	3	3	10	1.66071e+07	0.855932	1		0.383721	1		0.770817	2	46.3275	84.5851	2.72	2	3	90.5158	2.72	2	3	149.164	4.67	2	4	514	56.4126	6.59521		-0.224432	-1.38187	-0.37554		-0.660614	0.632609	0.629179	0.952415
378	Q8IVH8-3	Isoform 3 of Mitogen-activated protein kinase kinase kinase kinase 3 OS=Homo sapiens GN=MAP4K3 - [M4K3_HUMAN]	3.78	5	2	2	14	1.14243e+07	0.816489	2	13.6992	0.461105	2	37.3557	0.6723	2	12.2824	126.04	1.49	1	4	84.3	1.49	1	4	102.8	3.78	2	6	873	98.8911	7.89893		-0.292494	-1.11683	-0.572822		-0.660717	0.632564	0.41914	0.634371
	Q8IVH8	Mitogen-activated protein kinase kinase kinase kinase 3 OS=Homo sapiens GN=MAP4K3 PE=1 SV=1 - [M4K3_HUMAN]	0.0369			2	14											126.04	0.0145	1	4	84.3	0.0145	1	4	102.8	0.0369	2	6	894	101.3	7.56
379	O15234	Protein CASC3 OS=Homo sapiens GN=CASC3 PE=1 SV=2 - [CASC3_HUMAN]	13.94	3	8	8	19	1.70973e+07	0.772877	5	26.3843	0.561228	4	27.3758	0.578507	3	44.1426	183.946	10.38	5	6	279.524	5.97	4	8	99.6372	7.25	4	5	703	76.2315	6.48096		-0.371688	-0.833341	-0.789595		-0.664875	0.630744	0.254847	0.383301
380	M0QYT9	Interferon regulatory factor 3 OS=Homo sapiens GN=IRF3 PE=4 SV=1 - [M0QYT9_HUMAN]	32.74	13	7	7	15	3.1563e+07	0.660639	1		0.547171	4	10.2511	0.693121	6	10.9708	70.43	4.98	1	1	154.98	17.79	4	5	297.447	30.25	6	9	281	30.7594	5.10986		-0.598067	-0.869938	-0.528821		-0.665608	0.630423	0.18031	0.270895
	M0R205	Interferon regulatory factor 3 (Fragment) OS=Homo sapiens GN=IRF3 PE=4 SV=1 - [M0R205_HUMAN]	0.2718			5	12											70.43	0.0488	1	1	127.52	0.1254	2	3	280.85	0.2718	5	8	287	31.8	5.73
	M0QZB8	Interferon regulatory factor 3 OS=Homo sapiens GN=IRF3 PE=4 SV=1 - [M0QZB8_HUMAN]	0.2371			5	12											70.43	0.0426	1	1	127.52	0.1094	2	3	280.85	0.2371	5	8	329	36.3	5.34
	Q14653-3	Isoform 3 of Interferon regulatory factor 3 OS=Homo sapiens GN=IRF3 - [IRF3_HUMAN]	0.2338			3	5												0			85.43	0.2338	3	3	76.41	0.1883	2	2	154	16.7	4.91
	Q14653	Interferon regulatory factor 3 OS=Homo sapiens GN=IRF3 PE=1 SV=1 - [IRF3_HUMAN]	0.2155			7	15											70.43	0.0328	1	1	154.98	0.1171	4	5	297.45	0.1991	6	9	427	47.2	5.34
	M0QZB7	Interferon regulatory factor 3 OS=Homo sapiens GN=IRF3 PE=4 SV=1 - [M0QZB7_HUMAN]	0.1912			5	12											70.43	0.0343	1	1	127.52	0.0882	2	3	280.85	0.1912	5	8	408	44.4	6.35
	Q14653-4	Isoform 4 of Interferon regulatory factor 3 OS=Homo sapiens GN=IRF3 - [IRF3_HUMAN]	0.1726			5	12											70.43	0.031	1	1	127.52	0.0796	2	3	280.85	0.1726	5	8	452	49.1	6.52
381	O96013-2	Isoform 2 of Serine/threonine-protein kinase PAK 4 OS=Homo sapiens GN=PAK4 - [PAK4_HUMAN]	17.61	8	6	6	18	2.7591e+07	0.741725	2	35.8529	0.46978	5	49.543	0.716785	4	24.3746	93.51	6.57	2	4	93.03	12.44	4	6	200.165	12.68	4	8	426	47.8942	9.46631		-0.431043	-1.08994	-0.480388		-0.667125	0.629761	0.367001	0.550124
	O96013-3	Isoform 3 of Serine/threonine-protein kinase PAK 4 OS=Homo sapiens GN=PAK4 - [PAK4_HUMAN]	0.1712			6	18											93.51	0.0639	2	4	93.03	0.121	4	6	200.17	0.1233	4	8	438	48.2	9.29
	O96013-4	Isoform 4 of Serine/threonine-protein kinase PAK 4 OS=Homo sapiens GN=PAK4 - [PAK4_HUMAN]	0.1497			6	18											93.51	0.0559	2	4	93.03	0.1058	4	6	200.17	0.1078	4	8	501	54.9	9.41
	O96013	Serine/threonine-protein kinase PAK 4 OS=Homo sapiens GN=PAK4 PE=1 SV=1 - [PAK4_HUMAN]	0.1269			6	18											93.51	0.0474	2	4	93.03	0.0897	4	6	200.17	0.0914	4	8	591	64	9.73
382	P14384	Carboxypeptidase M OS=Homo sapiens GN=CPM PE=1 SV=2 - [CBPM_HUMAN]	24.83	4	8	8	15	4.07212e+07	0.853777	2	56.6683	0.410153	5	23.2747	0.711532	1		79.97	8.58	3	4	146.291	14.45	5	7	89.03	14	4	4	443	50.4815	7.35693		-0.228069	-1.28577	-0.490999		-0.668278	0.629257	0.550682	0.824032
	F8VVI6	Carboxypeptidase M (Fragment) OS=Homo sapiens GN=CPM PE=4 SV=1 - [F8VVI6_HUMAN]	0.3309			4	6												0			77.28	0.2647	3	4	37.71	0.1176	2	2	136	15.4	7.2
	F8W111	Carboxypeptidase M (Fragment) OS=Homo sapiens GN=CPM PE=4 SV=1 - [F8W111_HUMAN]	0.2972			6	12											70.08	0.1165	2	3	135.02	0.2209	4	6	68.96	0.1406	3	3	249	28.3	6.8
383	Q7Z5J4	Retinoic acid-induced protein 1 OS=Homo sapiens GN=RAI1 PE=1 SV=2 - [RAI1_HUMAN]	8.29	6	8	9	21	1.97255e+07	0.78261	4	33.3798	0.542563	3	318.755	0.585459	3	13.0271	123.75	3.57	5	5	100.683	3.93	5	6	207.164	7.4	8	10	1906	203.225	8.79248		-0.353635	-0.882136	-0.772361		-0.669377	0.628778	0.278895	0.416649
	Q7Z5J4-2	Isoform 2 of Retinoic acid-induced protein 1 OS=Homo sapiens GN=RAI1 - [RAI1_HUMAN]	0.0671			7	14											102.6	0.0295	4	4	64.85	0.0333	4	4	141.29	0.058	6	6	1862	198.3	8.9
	Q7Z5J4-3	Isoform 3 of Retinoic acid-induced protein 1 OS=Homo sapiens GN=RAI1 - [RAI1_HUMAN]	0.064			7	19											90.3	0.0311	4	4	100.68	0.0457	5	6	207.16	0.064	7	9	1640	175.2	9.14
	E7EVZ3	Retinoic acid-induced protein 1 OS=Homo sapiens GN=RAI1 PE=1 SV=1 - [E7EVZ3_HUMAN]	0.064			7	19											90.3	0.0311	4	4	100.68	0.0457	5	6	207.16	0.064	7	9	1640	175.3	9.14
384	O95365	Zinc finger and BTB domain-containing protein 7A OS=Homo sapiens GN=ZBTB7A PE=1 SV=1 - [ZBT7A_HUMAN]	16.95	1	5	5	12	2.19568e+07	0.802013	1		0.453062	1		0.677965	3	9.30537	71.91	4.62	1	2	134.54	8.56	2	4	204.05	16.95	5	6	584	61.4008	5.18604		-0.318303	-1.14222	-0.560718		-0.673747	0.626876	0.423429	0.628469
385	Q9UII4	E3 ISG15--protein ligase HERC5 OS=Homo sapiens GN=HERC5 PE=1 SV=2 - [HERC5_HUMAN]	10.06	2	7	7	23	2.9965e+07	0.798671	4	3.2913	0.501989	5	8.65811	0.611306	3	20.5767	184.54	7.03	5	8	175.517	9.28	6	7	177.812	6.05	4	8	1024	116.777	7.6499		-0.324327	-0.994273	-0.710033		-0.676211	0.625807	0.336251	0.497258
	E9PBL0	E3 ISG15--protein ligase HERC5 OS=Homo sapiens GN=HERC5 PE=4 SV=1 - [E9PBL0_HUMAN]	0.074			4	13											98.38	0.0559	3	5	91.87	0.0619	3	4	65.67	0.0408	2	4	662	77.8	6.39
386	Q99959-2	Isoform 1 of Plakophilin-2 OS=Homo sapiens GN=PKP2 - [PKP2_HUMAN]	9.8	3	7	8	29	5.93673e+07	0.713578	3	100.948	0.554093	1		0.617334	1		156.769	6.57	6	12	229.677	9.8	8	13	82.6157	2.03	2	4	837	92.6985	9.29053		-0.486857	-0.851801	-0.695877		-0.678178	0.624954	0.183115	0.27001
	Q99959	Plakophilin-2 OS=Homo sapiens GN=PKP2 PE=1 SV=2 - [PKP2_HUMAN]	0.0931			8	29											156.77	0.0624	6	12	229.68	0.0931	8	13	82.62	0.0193	2	4	881	97.4	9.33
387	Q96C90	Protein phosphatase 1 regulatory subunit 14B OS=Homo sapiens GN=PPP1R14B PE=1 SV=3 - [PP14B_HUMAN]	59.86	3	5	7	55	5.83646e+08	0.776752	8	8.29448	0.525827	6	9.92748	0.592574	5	12.1616	932.979	59.86	7	20	695.931	58.5	6	20	679.06	59.86	6	15	147	15.901	4.85596		-0.364475	-0.92734	-0.754932		-0.682249	0.623193	0.288386	0.422699
388	Q9UID3	Vacuolar protein sorting-associated protein 51 homolog OS=Homo sapiens GN=VPS51 PE=1 SV=2 - [VPS51_HUMAN]	36.83	11	19	24	70	8.12347e+07	0.859387	11	21.6306	0.365455	8	79.0477	0.769363	16	33.5326	778.371	25.45	15	25	659.63	21.61	13	18	964.001	29.92	18	27	782	85.9882	6.46826		-0.21862	-1.45223	-0.378263		-0.683039	0.622852	0.670907	0.982239
	Q9UID3-2	Isoform 2 of Vacuolar protein sorting-associated protein 51 homolog OS=Homo sapiens GN=VPS51 - [VPS51_HUMAN]	0.3176			19	59											687.55	0.2158	12	22	539.04	0.2082	11	15	815.41	0.2356	14	22	658	72.6	7.14
389	Q4ZIN3-2	Isoform 2 of Membralin OS=Homo sapiens GN=TMEM259 - [MBRL_HUMAN]	11.76	6	4	4	12	1.86422e+07	0.71833	2	4.01866	0.541627	2	91.5155	0.619248	1		174.82	11.76	4	4	147.93	11.76	4	4	157.05	9.8	3	4	408	46.4005	5.56689		-0.477282	-0.884628	-0.691411		-0.68444	0.622247	0.203763	0.297707
	U3KQA0	Membralin (Fragment) OS=Homo sapiens GN=TMEM259 PE=1 SV=1 - [U3KQA0_HUMAN]	0.1392			2	5											89.4	0.1392	2	2	82.44	0.1392	2	2	84.52	0.0886	1	1	158	18.1	5.06
	U3KPY4	Membralin (Fragment) OS=Homo sapiens GN=TMEM259 PE=1 SV=2 - [U3KPY4_HUMAN]	0.1378			3	9											143.73	0.1378	3	3	131.7	0.1378	3	3	143.48	0.1063	2	3	254	28.7	4.72
	Q4ZIN3	Membralin OS=Homo sapiens GN=TMEM259 PE=1 SV=1 - [MBRL_HUMAN]	0.0774			4	12											174.82	0.0774	4	4	147.93	0.0774	4	4	157.05	0.0645	3	4	620	67.8	5.3
390	Q5T8I3	Protein FAM102B OS=Homo sapiens GN=FAM102B PE=1 SV=2 - [F102B_HUMAN]	21.67	2	4	4	15	2.25109e+07	0.623462	2	8.26742	0.558095	3	154.69	0.69032	2	0.197019	163.01	18.06	3	5	179.71	18.06	3	6	112.807	8.89	2	4	360	39.2835	7.02002		-0.681625	-0.841417	-0.534663		-0.685902	0.621617	0.153422	0.223679
	Q5T8I3-2	Isoform 2 of Protein FAM102B OS=Homo sapiens GN=FAM102B - [F102B_HUMAN]	0.1296			2	5											56.17	0.1296	2	2	82.75	0.1296	2	3		0			355	38.6	6.34
391	P17342-2	Isoform 2 of Atrial natriuretic peptide receptor 3 OS=Homo sapiens GN=NPR3 - [ANPRC_HUMAN]	18.33	6	7	7	21	6.61841e+07	0.780646	8	19.3776	0.490391	3	4.48637	0.620414	3	17.5205	395.447	18.33	7	12	92.67	5.74	3	4	121.293	8.15	3	5	540	59.7291	6.354		-0.357259	-1.028	-0.688697		-0.691317	0.619288	0.335376	0.485126
	P17342	Atrial natriuretic peptide receptor 3 OS=Homo sapiens GN=NPR3 PE=1 SV=2 - [ANPRC_HUMAN]	0.183			7	21											395.45	0.183	7	12	92.67	0.0573	3	4	121.29	0.0813	3	5	541	59.8	6.35
392	Q9Y4L5	E3 ubiquitin-protein ligase RNF115 OS=Homo sapiens GN=RNF115 PE=1 SV=2 - [RN115_HUMAN]	9.21	2	2	2	5	8.54643e+07	0.819802	1		0.496786	1		0.582156	1		107.54	5.92	1	1	269.15	9.21	2	3	125.64	5.92	1	1	304	33.682	5.69385		-0.286652	-1.0093	-0.780523		-0.692159	0.618927	0.36934	0.533605
393	Q86Y79	Probable peptidyl-tRNA hydrolase OS=Homo sapiens GN=PTRH1 PE=1 SV=1 - [PTH_HUMAN]	46.73	2	6	6	27	7.58621e+07	0.849858	7	20.6567	0.452965	7	27.1526	0.615837	4	35.7785	458.48	35.51	5	10	462.89	46.73	6	10	319.357	46.73	6	7	214	22.9221	10.5649		-0.234707	-1.14253	-0.69938		-0.692205	0.618907	0.453954	0.655808
	C9J7Z1	Probable peptidyl-tRNA hydrolase OS=Homo sapiens GN=PTRH1 PE=4 SV=1 - [C9J7Z1_HUMAN]	0.4231			4	18											247.07	0.2912	3	6	267.18	0.4231	4	7	223.37	0.4231	4	5	182	19.8	10.84
394	O60930	Ribonuclease H1 OS=Homo sapiens GN=RNASEH1 PE=1 SV=2 - [RNH1_HUMAN]	33.57	2	6	6	11	4.60604e+07	0.717007	3	56.4828	0.494269	1		0.668825	1		159.422	13.29	3	4	25.88	11.19	2	2	116.26	20.28	3	5	286	32.044	9.15869		-0.479941	-1.01663	-0.580299		-0.69229	0.618871	0.285334	0.41216
395	Q9H6H4	Receptor expression-enhancing protein 4 OS=Homo sapiens GN=REEP4 PE=1 SV=1 - [REEP4_HUMAN]	17.51	4	3	3	6	1.14302e+08	0.837093	1		0.497355	1		0.568484	2	99.6325	81.38	8.95	1	2	61.24	14.79	2	2	65.72	11.67	2	2	257	29.3763	9.72998		-0.25654	-1.00765	-0.814809		-0.693001	0.618566	0.390091	0.562901
	E5RJV5	Receptor expression-enhancing protein 4 (Fragment) OS=Homo sapiens GN=REEP4 PE=1 SV=1 - [E5RJV5_HUMAN]	0.1979			2	5											81.38	0.1198	1	2	61.24	0.1979	2	2	65.72	0.1198	1	1	192	22	9.5
	E5RGS2	Receptor expression-enhancing protein 4 OS=Homo sapiens GN=REEP4 PE=1 SV=1 - [E5RGS2_HUMAN]	0.1514			2	5											81.38	0.0916	1	2	61.24	0.1514	2	2	65.72	0.0916	1	1	251	28.2	9.03
396	B7Z3T9	Leucine-zipper-like transcriptional regulator 1 OS=Homo sapiens GN=LZTR1 PE=1 SV=1 - [B7Z3T9_HUMAN]	14.37	6	8	8	15	2.31994e+07	0.759714	4	56.0161	0.4527	1		0.681777	4	46.9352	198.626	11.21	6	7	95.69	3.17	2	2	229.067	8.04	4	6	821	92.3341	6.50732		-0.396472	-1.14337	-0.552627		-0.697491	0.616644	0.39396	0.564825
	Q8N653	Leucine-zipper-like transcriptional regulator 1 OS=Homo sapiens GN=LZTR1 PE=1 SV=2 - [LZTR1_HUMAN]	0.1405			8	15											198.63	0.1095	6	7	95.69	0.031	2	2	229.07	0.0786	4	6	840	94.7	6.57
397	Q10469	Alpha-1,6-mannosyl-glycoprotein 2-beta-N-acetylglucosaminyltransferase OS=Homo sapiens GN=MGAT2 PE=1 SV=1 - [MGAT2_HUMAN]	7.61	1	4	4	9	2.72656e+07	0.581513	3	49.5668	0.675296	1		0.597057	3	14.1275	108.68	7.38	3	4	40.81	1.79	1	1	120.11	5.37	3	4	447	51.5173	8.76318		-0.782116	-0.566408	-0.744059		-0.697528	0.616628	0.115136	0.165063
398	Q9NRF2-2	Isoform 2 of SH2B adapter protein 1 OS=Homo sapiens GN=SH2B1 - [SH2B1_HUMAN]	9.99	7	4	4	10	1.21604e+07	0.774655	4	11.164	0.46222	1		0.654219	1		153.84	6.86	3	6	52.94	2.24	1	2	50.47	5.37	2	2	671	70.7371	6.11279		-0.368374	-1.11335	-0.612154		-0.697959	0.616444	0.379827	0.544197
	B4DLN5	SH2B adapter protein 1 OS=Homo sapiens GN=SH2B1 PE=2 SV=1 - [B4DLN5_HUMAN]	0.1015			2	8											126.53	0.1015	2	5	52.94	0.0448	1	2	30.96	0.0448	1	1	335	36.1	5
	Q9NRF2-3	Isoform 3 of SH2B adapter protein 1 OS=Homo sapiens GN=SH2B1 - [SH2B1_HUMAN]	0.0981			4	10											153.84	0.0673	3	6	52.94	0.022	1	2	50.47	0.0527	2	2	683	72.1	6.35
	F5GXU7	SH2B adapter protein 1 OS=Homo sapiens GN=SH2B1 PE=4 SV=1 - [F5GXU7_HUMAN]	0.0912			2	8											126.53	0.0912	2	5	52.94	0.0402	1	2	30.96	0.0402	1	1	373	40.3	5.17
	Q9NRF2	SH2B adapter protein 1 OS=Homo sapiens GN=SH2B1 PE=1 SV=3 - [SH2B1_HUMAN]	0.0886			4	10											153.84	0.0608	3	6	52.94	0.0198	1	2	50.47	0.0476	2	2	756	79.3	5.38
399	Q9H330-2	Isoform 2 of Transmembrane protein 245 OS=Homo sapiens GN=TMEM245 - [TM245_HUMAN]	5.8	6	4	4	14	2.11692e+07	0.634931	2	9.07182	0.488803	3	48.6148	0.752975	3	39.4992	276.48	4.21	3	5	147.69	4.32	3	4	140.21	4.32	3	5	879	97.2952	8.90967		-0.655328	-1.03268	-0.409325		-0.69911	0.615952	0.313973	0.449104
	F8WBJ7	Transmembrane protein 245 OS=Homo sapiens GN=TMEM245 PE=1 SV=1 - [F8WBJ7_HUMAN]	0.0949			2	8											35.85	0.0395	1	1	86.41	0.0949	2	3	77.08	0.0949	2	4	253	28.1	8.31
	Q9H330-4	Isoform 4 of Transmembrane protein 245 OS=Homo sapiens GN=TMEM245 - [TM245_HUMAN]	0.0736			3	10											153.18	0.0457	2	3	86.41	0.0477	2	3	77.08	0.0477	2	4	503	55.4	9.33
	H7C0G1	Transmembrane protein 245 (Fragment) OS=Homo sapiens GN=TMEM245 PE=1 SV=1 - [H7C0G1_HUMAN]	0.0593			2	8											143.4	0.0297	1	2	123.57	0.0593	2	3	124.6	0.0593	2	3	472	52.8	7.03
	Q9H330	Transmembrane protein 245 OS=Homo sapiens GN=TMEM245 PE=1 SV=2 - [TM245_HUMAN]	0.056			4	14											276.48	0.0406	3	5	147.69	0.0417	3	4	140.21	0.0417	3	5	911	100.9	8.87
400	Q8WWM7	Ataxin-2-like protein OS=Homo sapiens GN=ATXN2L PE=1 SV=2 - [ATX2L_HUMAN]	32.74	12	3	29	168	5.67093e+08	0.810541	2	26.9331	0.42784	1		0.672467	2	25.5616	1922.95	28.28	23	55	1852.84	27.07	24	54	2055.59	27.35	24	59	1075	113.304	8.5874		-0.303043	-1.22486	-0.572465		-0.700122	0.61552	0.47398	0.676997
	Q8WWM7-6	Isoform 6 of Ataxin-2-like protein OS=Homo sapiens GN=ATXN2L - [ATX2L_HUMAN]	0.3399			27	166											1871.46	0.3027	22	54	1852.84	0.3006	24	54	2023.31	0.2913	23	58	968	102.8	8.63
	Q8WWM7-4	Isoform 4 of Ataxin-2-like protein OS=Homo sapiens GN=ATXN2L - [ATX2L_HUMAN]	0.3151			27	166											1871.46	0.2807	22	54	1852.84	0.2787	24	54	2023.31	0.2701	23	58	1044	110.3	8.85
	Q8WWM7-5	Isoform 5 of Ataxin-2-like protein OS=Homo sapiens GN=ATXN2L - [ATX2L_HUMAN]	0.3151			27	166											1871.46	0.2807	22	54	1852.84	0.2787	24	54	2023.31	0.2701	23	58	1044	110.1	8.85
	Q8WWM7-8	Isoform 8 of Ataxin-2-like protein OS=Homo sapiens GN=ATXN2L - [ATX2L_HUMAN]	0.3151			27	166											1871.46	0.2807	22	54	1852.84	0.2787	24	54	2023.31	0.2701	23	58	1044	110.1	8.85
	Q8WWM7-2	Isoform 2 of Ataxin-2-like protein OS=Homo sapiens GN=ATXN2L - [ATX2L_HUMAN]	0.3098			27	166											1871.46	0.2759	22	54	1852.84	0.274	24	54	2023.31	0.2655	23	58	1062	111.9	8.69
	Q8WWM7-9	Isoform 9 of Ataxin-2-like protein OS=Homo sapiens GN=ATXN2L - [ATX2L_HUMAN]	0.3098			27	166											1871.46	0.2759	22	54	1852.84	0.274	24	54	2023.31	0.2655	23	58	1062	112	8.69
	Q8WWM7-3	Isoform 3 of Ataxin-2-like protein OS=Homo sapiens GN=ATXN2L - [ATX2L_HUMAN]	0.2999			27	166											1871.46	0.2671	22	54	1852.84	0.2653	24	54	2023.31	0.2571	23	58	1097	115.5	8.66
401	P10253	Lysosomal alpha-glucosidase OS=Homo sapiens GN=GAA PE=1 SV=4 - [LYAG_HUMAN]	23.95	3	15	15	39	7.6036e+07	0.790718	4	15.3856	0.410075	9	18.7125	0.715491	5	5.2648	329.66	13.55	8	10	554.717	18.8	12	17	387.799	13.24	10	12	952	105.257	5.99854		-0.338764	-1.28604	-0.482995		-0.7026	0.614464	0.510396	0.726438
402	F5H0S5	Ras association domain-containing protein 8 (Fragment) OS=Homo sapiens GN=RASSF8 PE=1 SV=1 - [F5H0S5_HUMAN]	10.1	4	2	2	4	2.23628e+07	0.692675	1		0.492342	1		0.675566	1		121.26	4.81	1	2	78.46	5.29	1	1	77.11	5.29	1	1	208	24.0149	9.46631		-0.52975	-1.02227	-0.565831		-0.70595	0.613039	0.274533	0.388884
	F5H7J1	Ras association domain-containing protein 8 (Fragment) OS=Homo sapiens GN=RASSF8 PE=1 SV=1 - [F5H7J1_HUMAN]	0.0959			2	4											121.26	0.0457	1	2	78.46	0.0502	1	1	77.11	0.0502	1	1	219	25.4	9.44
	Q8NHQ8-2	Isoform 2 of Ras association domain-containing protein 8 OS=Homo sapiens GN=RASSF8 - [RASF8_HUMAN]	0.0536			2	4											121.26	0.0255	1	2	78.46	0.0281	1	1	77.11	0.0281	1	1	392	45.4	5.82
	Q8NHQ8	Ras association domain-containing protein 8 OS=Homo sapiens GN=RASSF8 PE=1 SV=2 - [RASF8_HUMAN]	0.0501			2	4											121.26	0.0239	1	2	78.46	0.0263	1	1	77.11	0.0263	1	1	419	48.3	6.49
403	O14917	Protocadherin-17 OS=Homo sapiens GN=PCDH17 PE=2 SV=2 - [PCD17_HUMAN]	4.4	1	4	4	14	3.31883e+07	0.758103	1		0.559384	4	11.4874	0.542699	2	9.54665	204.23	2.5	2	4	289.56	2.16	2	6	220.67	2.67	2	4	1159	126.151	5.18604		-0.399535	-0.838089	-0.881776		-0.706467	0.612819	0.266707	0.377522
404	Q8TDJ6	DmX-like protein 2 OS=Homo sapiens GN=DMXL2 PE=1 SV=2 - [DMXL2_HUMAN]	4.15	4	8	8	23	2.22073e+07	0.637566	5	36.9868	0.581306	5	76.7239	0.620885	3	16.52	265.559	2.6	5	9	197.84	3.39	6	6	225.455	3.19	6	8	3036	339.427	6.37939		-0.649354	-0.782629	-0.687603		-0.706529	0.612793	0.0686236	0.0971278
	H0YLM8	DmX-like protein 2 (Fragment) OS=Homo sapiens GN=DMXL2 PE=1 SV=1 - [H0YLM8_HUMAN]	0.0524			4	9											76.68	0.0279	2	3	113.1	0.0448	3	3	100.79	0.0431	3	3	1183	132.6	6.3
	Q8TDJ6-3	Isoform 3 of DmX-like protein 2 OS=Homo sapiens GN=DMXL2 - [DMXL2_HUMAN]	0.0415			8	23											265.56	0.026	5	9	197.84	0.0339	6	6	225.46	0.0319	6	8	3037	339.5	6.38
	Q8TDJ6-2	Isoform 2 of DmX-like protein 2 OS=Homo sapiens GN=DMXL2 - [DMXL2_HUMAN]	0.0383			6	16											227.85	0.0263	4	6	178.79	0.0288	4	4	180.39	0.0338	5	6	2400	270	6.6
405	E7ETA6	Pericentriolar material 1 protein OS=Homo sapiens GN=PCM1 PE=1 SV=1 - [E7ETA6_HUMAN]	20.34	5	1	31	88	1.61093e+08	0.788324	1		0.512686	1		0.569244	2	10.1384	1035.4	15.03	22	35	488.783	8.09	13	20	962.14	15.08	22	33	2016	227.591	5.03369		-0.34314	-0.963852	-0.812881		-0.706624	0.612752	0.323711	0.458109
406	Q5T5C0-3	Isoform 3 of Syntaxin-binding protein 5 OS=Homo sapiens GN=STXBP5 - [STXB5_HUMAN]	3.01	9	3	3	17	3.42824e+07	0.677015	3	1.62962	0.566782	2	9.33695	0.597002	2	6.73329	149.639	3.01	3	7	151.91	2.46	2	5	137.572	3.01	3	5	1098	121.52	6.96143		-0.56274	-0.819135	-0.744194		-0.708689	0.611876	0.131833	0.186024
	Q5T5C0-2	Isoform 2 of Syntaxin-binding protein 5 OS=Homo sapiens GN=STXBP5 - [STXB5_HUMAN]	0.0296			3	17											149.64	0.0296	3	7	151.91	0.0242	2	5	137.57	0.0296	3	5	1115	123.4	7.11
	Q5T5C0	Syntaxin-binding protein 5 OS=Homo sapiens GN=STXBP5 PE=1 SV=1 - [STXB5_HUMAN]	0.0287			3	17											149.64	0.0287	3	7	151.91	0.0235	2	5	137.57	0.0287	3	5	1151	127.5	7.28
	H7BXC4	Syntaxin binding protein 5 (Tomosyn), isoform CRA_e OS=Homo sapiens GN=STXBP5 PE=1 SV=1 - [H7BXC4_HUMAN]	0.0261			2	11											73.47	0.0261	2	5	73.82	0.0186	1	3	67.1	0.0261	2	3	806	88.8	5.77
407	O00488	Zinc finger protein 593 OS=Homo sapiens GN=ZNF593 PE=1 SV=2 - [ZN593_HUMAN]	62.69	2	7	7	17	7.53254e+07	0.719792	3	4.44275	0.423155	2	6.46449	0.750491	4	68.7567	161.28	40.3	4	5	160.87	44.03	4	6	149.81	39.55	4	6	134	15.1897	9.81787		-0.474349	-1.24074	-0.414093		-0.709728	0.611436	0.460857	0.649344
408	Q96B54	Zinc finger protein 428 OS=Homo sapiens GN=ZNF428 PE=1 SV=2 - [ZN428_HUMAN]	23.94	2	3	3	13	8.67043e+07	0.77577	3	7.79036	0.604108	4	10.3021	0.48686	2	21.2267	248.21	23.94	3	4	264.3	23.94	3	5	240.71	23.94	3	4	188	20.468	4.17041		-0.366298	-0.727121	-1.03842		-0.710614	0.61106	0.336366	0.473346
	M0QXZ5	Zinc finger protein 428 (Fragment) OS=Homo sapiens GN=ZNF428 PE=1 SV=1 - [M0QXZ5_HUMAN]	0.2064			3	13											248.21	0.2064	3	4	264.3	0.2064	3	5	240.71	0.2064	3	4	218	23.6	4.25
409	Q13045	Protein flightless-1 homolog OS=Homo sapiens GN=FLII PE=1 SV=2 - [FLII_HUMAN]	33.41	9	2	38	165	3.26084e+08	0.680853	2	4.2808	0.500903	1		0.663596	1		1783.5	27.42	31	56	1649.21	30.65	30	50	1900.8	30.18	31	59	1269	144.66	6.04932		-0.554584	-0.997397	-0.591622		-0.714534	0.609402	0.245665	0.343812
	Q13045-3	Isoform 3 of Protein flightless-1 homolog OS=Homo sapiens GN=FLII - [FLII_HUMAN]	0.3132			35	147											1619.53	0.2528	28	51	1469.42	0.2854	27	45	1648.65	0.2806	28	51	1258	143.6	6.15
410	O94830	Phospholipase DDHD2 OS=Homo sapiens GN=DDHD2 PE=1 SV=2 - [DDHD2_HUMAN]	8.3	4	6	6	12	3.8871e+07	0.846152	2	28.6366	0.643572	4	22.0027	0.411462	1		99.11	5.49	4	5	127.713	7.45	5	6	24.78	2.11	1	1	711	80.9805	5.38916		-0.241012	-0.635825	-1.28117		-0.719335	0.607377	0.525082	0.729955
	H0YF30	Phospholipase DDHD2 (Fragment) OS=Homo sapiens GN=DDHD2 PE=4 SV=1 - [H0YF30_HUMAN]	0.1639			3	5											48.94	0.0546	1	1	93.73	0.1639	3	4		0			183	20.5	6.87
	B3KXB5	Phospholipase DDHD2 OS=Homo sapiens GN=DDHD2 PE=2 SV=1 - [B3KXB5_HUMAN]	0.0879			3	7											65.84	0.0879	3	4	53.4	0.0697	2	2	24.78	0.0455	1	1	330	37.7	5.4
411	Q5JTD0-4	Isoform 4 of Tight junction-associated protein 1 OS=Homo sapiens GN=TJAP1 - [TJAP1_HUMAN]	19.71	5	8	8	18	2.79762e+07	0.81215	5	47.3277	0.541307	4	42.5442	0.50902	4	52.4559	162.07	14.32	6	7	227.003	14.73	6	6	174	11.83	5	5	482	53.1418	5.71924		-0.300182	-0.885482	-0.974204		-0.719956	0.607116	0.366231	0.508686
	Q5JTD0-2	Isoform 2 of Tight junction-associated protein 1 OS=Homo sapiens GN=TJAP1 - [TJAP1_HUMAN]	0.1737			8	18											162.07	0.1261	6	7	227	0.1298	6	6	174	0.1042	5	5	547	60.7	5.91
	Q5JTD0	Tight junction-associated protein 1 OS=Homo sapiens GN=TJAP1 PE=1 SV=1 - [TJAP1_HUMAN]	0.1706			8	18											162.07	0.1239	6	7	227	0.1275	6	6	174	0.1023	5	5	557	61.8	5.97
412	P60602	Reactive oxygen species modulator 1 OS=Homo sapiens GN=ROMO1 PE=1 SV=1 - [ROMO1_HUMAN]	46.84	2	2	2	11	8.43668e+07	0.79803	2	2.69612	0.361197	2	46.6489	0.776294	2	31.7768	142.043	46.84	2	4	212.807	21.52	1	3	220.1	21.52	1	4	79	8.17686	9.33447		-0.325485	-1.46914	-0.365325		-0.719985	0.607104	0.649097	0.901543
413	P17050	Alpha-N-acetylgalactosaminidase OS=Homo sapiens GN=NAGA PE=1 SV=2 - [NAGAB_HUMAN]	12.9	1	4	4	7	2.49165e+07	0.81673	3	104.584	0.467	1		0.584685	1		119.563	9.49	3	3	140.263	8.76	3	3	64.03	2.68	1	1	411	46.5339	5.18604		-0.29207	-1.0985	-0.774268		-0.721614	0.606419	0.405788	0.562334
414	Q07864	DNA polymerase epsilon catalytic subunit A OS=Homo sapiens GN=POLE PE=1 SV=5 - [DPOE1_HUMAN]	10.41	6	16	17	49	5.55298e+07	0.751746	11	30.306	0.517401	7	63.9486	0.571869	9	22.411	721.824	7.31	13	18	515.411	7	12	15	619.085	7.87	12	16	2286	261.351	6.39209		-0.411682	-0.950645	-0.806244		-0.722857	0.605896	0.27899	0.385954
	F5H7H6	DNA polymerase (Fragment) OS=Homo sapiens GN=POLE PE=1 SV=2 - [F5H7H6_HUMAN]	0.1092			9	34											514.54	0.0868	8	13	357.42	0.0808	7	10	410.48	0.0929	7	11	1163	133.9	7.06
	F5H1D6	DNA polymerase OS=Homo sapiens GN=POLE PE=1 SV=1 - [F5H1D6_HUMAN]	0.0983			16	46											646.18	0.0668	12	17	449.69	0.0637	11	14	552.69	0.0726	11	15	2259	258.2	6.46
415	Q13370	cGMP-inhibited 3',5'-cyclic phosphodiesterase B OS=Homo sapiens GN=PDE3B PE=1 SV=2 - [PDE3B_HUMAN]	15.83	2	10	12	36	5.95235e+07	0.742841	5	10.3536	0.467535	2	22.606	0.633647	9	44.6285	295.118	10.25	8	11	280.135	12.14	8	11	416.891	11.69	9	14	1112	124.255	5.90967		-0.428874	-1.09685	-0.658249		-0.727992	0.603743	0.339407	0.466224
	Q13370-2	Isoform 2 of cGMP-inhibited 3',5'-cyclic phosphodiesterase B OS=Homo sapiens GN=PDE3B - [PDE3B_HUMAN]	0.131			10	23											192.17	0.0726	6	7	176.72	0.0924	6	7	277.18	0.0877	7	9	1061	118.7	5.8
416	C9J0Q5	Nuclear receptor corepressor 2 OS=Homo sapiens GN=NCOR2 PE=1 SV=2 - [C9J0Q5_HUMAN]	19.57	17	30	35	79	9.37397e+07	0.727661	15	33.8229	0.673452	9	124.444	0.448424	11	40.4765	748.292	12.66	23	30	578.08	12.42	21	22	674.282	10.9	19	27	2504	272.655	7.6499		-0.458662	-0.570354	-1.15707		-0.728694	0.60345	0.375161	0.51484
	C9J7T7	Nuclear receptor corepressor 2 OS=Homo sapiens GN=NCOR2 PE=1 SV=2 - [C9J7T7_HUMAN]	0.2101			30	65											682.33	0.1349	20	27	493.9	0.1243	17	18	595.8	0.1133	15	20	2075	222.6	7.3
	Q9Y618-4	Isoform 4 of Nuclear receptor corepressor 2 OS=Homo sapiens GN=NCOR2 - [NCOR2_HUMAN]	0.1954			35	79											748.29	0.1264	23	30	578.08	0.124	21	22	674.28	0.1089	19	27	2508	273	7.65
	C9JFD3	Nuclear receptor corepressor 2 OS=Homo sapiens GN=NCOR2 PE=1 SV=1 - [C9JFD3_HUMAN]	0.1949			35	79											748.29	0.1261	23	30	578.08	0.1237	21	22	674.28	0.1086	19	27	2514	273.5	7.59
	Q9Y618-3	Isoform 3 of Nuclear receptor corepressor 2 OS=Homo sapiens GN=NCOR2 - [NCOR2_HUMAN]	0.1947			35	79											748.29	0.1259	23	30	578.08	0.1236	21	22	674.28	0.1085	19	27	2517	273.7	7.59
	Q9Y618	Nuclear receptor corepressor 2 OS=Homo sapiens GN=NCOR2 PE=1 SV=2 - [NCOR2_HUMAN]	0.1941			35	79											748.29	0.1255	23	30	578.08	0.1232	21	22	674.28	0.1081	19	27	2525	274.6	7.59
	C9JE98	Nuclear receptor corepressor 2 OS=Homo sapiens GN=NCOR2 PE=1 SV=1 - [C9JE98_HUMAN]	0.1941			34	78											748.29	0.129	23	30	551.41	0.1212	20	21	674.28	0.1111	19	27	2458	267.9	7.83
	C9J239	Nuclear receptor corepressor 2 OS=Homo sapiens GN=NCOR2 PE=1 SV=1 - [C9J239_HUMAN]	0.194			34	78											748.29	0.1289	23	30	551.41	0.1212	20	21	674.28	0.111	19	27	2459	268	7.83
	Q9Y618-5	Isoform 5 of Nuclear receptor corepressor 2 OS=Homo sapiens GN=NCOR2 - [NCOR2_HUMAN]	0.1937			34	78											748.29	0.1288	23	30	551.41	0.121	20	21	674.28	0.1109	19	27	2462	268.2	7.83
	C9JQE8	Nuclear receptor corepressor 2 (Fragment) OS=Homo sapiens GN=NCOR2 PE=1 SV=1 - [C9JQE8_HUMAN]	0.1558			20	48											442.21	0.1303	16	21	290.1	0.1027	11	12	323.43	0.0882	11	15	1451	160.3	6.71
417	Q92581-3	Isoform 3 of Sodium/hydrogen exchanger 6 OS=Homo sapiens GN=SLC9A6 - [SL9A6_HUMAN]	6.93	3	3	3	9	3.83506e+07	0.652749	2	32.1571	0.539494	2	14.0316	0.622164	2	41.0114	115.167	4.62	2	3	134.72	4.62	2	3	104.33	5.08	2	3	649	72.2137	5.74463		-0.6154	-0.890321	-0.684633		-0.730118	0.602855	0.142993	0.195849
	Q92581-2	Isoform 2 of Sodium/hydrogen exchanger 6 OS=Homo sapiens GN=SLC9A6 - [SL9A6_HUMAN]	0.0642			3	9											115.17	0.0428	2	3	134.72	0.0428	2	3	104.33	0.0471	2	3	701	77.9	6.44
	Q92581	Sodium/hydrogen exchanger 6 OS=Homo sapiens GN=SLC9A6 PE=1 SV=2 - [SL9A6_HUMAN]	0.0404			2	5											81.44	0.0179	1	2	96.19	0.0179	1	2	63.88	0.0224	1	1	669	74.1	6.48
418	Q9UIS9-4	Isoform 4 of Methyl-CpG-binding domain protein 1 OS=Homo sapiens GN=MBD1 - [MBD1_HUMAN]	12.13	14	4	4	10	2.33388e+07	0.727295	2	12.9221	0.55539	1		0.538952	1		156.18	12.13	4	5	60.9133	7.75	2	3	98.02	4.97	1	2	503	55.1317	9.05615		-0.459388	-0.848426	-0.891771		-0.733195	0.60157	0.238112	0.324759
	Q9UIS9-11	Isoform 11 of Methyl-CpG-binding domain protein 1 OS=Homo sapiens GN=MBD1 - [MBD1_HUMAN]	0.114			4	10											156.18	0.114	4	5	60.91	0.0729	2	3	98.02	0.0467	1	2	535	58.7	8.98
	Q9UIS9-8	Isoform 8 of Methyl-CpG-binding domain protein 1 OS=Homo sapiens GN=MBD1 - [MBD1_HUMAN]	0.1138			4	10											156.18	0.1138	4	5	60.91	0.0728	2	3	98.02	0.0466	1	2	536	59.1	9.41
	Q9UIS9-7	Isoform 7 of Methyl-CpG-binding domain protein 1 OS=Homo sapiens GN=MBD1 - [MBD1_HUMAN]	0.1111			4	10											156.18	0.1111	4	5	60.91	0.071	2	3	98.02	0.0455	1	2	549	60	8.88
	Q9UIS9-5	Isoform 5 of Methyl-CpG-binding domain protein 1 OS=Homo sapiens GN=MBD1 - [MBD1_HUMAN]	0.1097			4	10											156.18	0.1097	4	5	60.91	0.0701	2	3	98.02	0.045	1	2	556	61.2	9.31
	Q9UIS9-10	Isoform 10 of Methyl-CpG-binding domain protein 1 OS=Homo sapiens GN=MBD1 - [MBD1_HUMAN]	0.1076			4	10											156.18	0.1076	4	5	60.91	0.0688	2	3	98.02	0.0441	1	2	567	62.6	9.04
	Q9UIS9-2	Isoform 2 of Methyl-CpG-binding domain protein 1 OS=Homo sapiens GN=MBD1 - [MBD1_HUMAN]	0.1041			4	10											156.18	0.1041	4	5	60.91	0.0666	2	3	98.02	0.0427	1	2	586	64.6	9.11
	Q9UIS9	Methyl-CpG-binding domain protein 1 OS=Homo sapiens GN=MBD1 PE=1 SV=2 - [MBD1_HUMAN]	0.1008			4	10											156.18	0.1008	4	5	60.91	0.0645	2	3	98.02	0.0413	1	2	605	66.6	9.04
	Q9UIS9-9	Isoform 9 of Methyl-CpG-binding domain protein 1 OS=Homo sapiens GN=MBD1 - [MBD1_HUMAN]	0.0968			4	10											156.18	0.0968	4	5	60.91	0.0619	2	3	98.02	0.0397	1	2	630	69.6	9.28
	Q9UIS9-12	Isoform 12 of Methyl-CpG-binding domain protein 1 OS=Homo sapiens GN=MBD1 - [MBD1_HUMAN]	0.0931			4	10											156.18	0.0931	4	5	60.91	0.0595	2	3	98.02	0.0382	1	2	655	72.1	8.78
	B4DI41	Methyl-CpG-binding domain protein 1 OS=Homo sapiens GN=MBD1 PE=1 SV=1 - [B4DI41_HUMAN]	0.093			4	10											156.18	0.093	4	5	60.91	0.0595	2	3	98.02	0.0381	1	2	656	72.4	9.38
	K7EPZ6	Methyl-CpG-binding domain protein 1 (Fragment) OS=Homo sapiens GN=MBD1 PE=1 SV=1 - [K7EPZ6_HUMAN]	0.0841			2	6											67.16	0.0841	2	2	35.1	0.0601	1	2	98.02	0.0601	1	2	416	45.9	9.52
	Q9UIS9-6	Isoform 6 of Methyl-CpG-binding domain protein 1 OS=Homo sapiens GN=MBD1 - [MBD1_HUMAN]	0.0655			3	5											139.49	0.0655	3	4	40.48	0.0255	1	1		0			550	60.8	8.79
419	H3BSS4	Poly(rC)-binding protein 2 (Fragment) OS=Homo sapiens GN=PCBP2 PE=1 SV=1 - [H3BSS4_HUMAN]	26.63	1	4	8	63	1.88587e+09	0.714711	6	4.22711	0.585924	6	8.12024	0.51871	6	6.34947	380.375	22.83	7	21	355.854	22.28	6	17	346.878	22.83	6	25	184	19.3786	6.3667		-0.484568	-0.771214	-0.946999		-0.73426	0.601126	0.23342	0.317898
420	O60906	Sphingomyelin phosphodiesterase 2 OS=Homo sapiens GN=SMPD2 PE=1 SV=2 - [NSMA_HUMAN]	11.82	2	3	3	10	9.53461e+06	0.687055	2	0.247043	0.434994	2	9.20688	0.722824	1		93.32	11.82	3	4	137.9	11.82	3	4	69.21	6.62	2	2	423	47.6151	6.97607		-0.541503	-1.20093	-0.468285		-0.736907	0.600024	0.403523	0.54759
421	P54289-4	Isoform 4 of Voltage-dependent calcium channel subunit alpha-2/delta-1 OS=Homo sapiens GN=CACNA2D1 - [CA2D1_HUMAN]	25.86	17	19	19	48	6.11458e+07	0.809319	9	32.8524	0.548062	10	54.2592	0.486381	6	37.0921	605.39	17.15	12	17	722.138	19.37	15	20	446.533	17.42	11	11	1079	121.812	5.14795		-0.30522	-0.867589	-1.03984		-0.73755	0.599757	0.384187	0.520896
	P54289-5	Isoform 5 of Voltage-dependent calcium channel subunit alpha-2/delta-1 OS=Homo sapiens GN=CACNA2D1 - [CA2D1_HUMAN]	0.2574			19	48											605.39	0.1707	12	17	722.14	0.1928	15	20	446.53	0.1734	11	11	1084	122.4	5.17
	P54289	Voltage-dependent calcium channel subunit alpha-2/delta-1 OS=Homo sapiens GN=CACNA2D1 PE=1 SV=3 - [CA2D1_HUMAN]	0.2529			19	48											605.39	0.1677	12	17	722.14	0.1895	15	20	446.53	0.1704	11	11	1103	124.5	5.27
	P54289-3	Isoform 3 of Voltage-dependent calcium channel subunit alpha-2/delta-1 OS=Homo sapiens GN=CACNA2D1 - [CA2D1_HUMAN]	0.2376			18	44											510.14	0.151	11	15	662.88	0.1731	14	19	401.41	0.1538	10	10	1086	122.6	5.22
	P54289-2	Isoform 2 of Voltage-dependent calcium channel subunit alpha-2/delta-1 OS=Homo sapiens GN=CACNA2D1 - [CA2D1_HUMAN]	0.2365			18	44											510.14	0.1503	11	15	662.88	0.1723	14	19	401.41	0.1531	10	10	1091	123.1	5.25
422	Q9Y605	MORF4 family-associated protein 1 OS=Homo sapiens GN=MRFAP1 PE=1 SV=1 - [MOFA1_HUMAN]	44.09	2	4	4	13	8.30838e+07	0.726322	3	9.88409	0.445393	2	50.7886	0.666704	3	17.281	255.44	37.8	3	4	231.741	33.07	3	5	216.89	29.92	2	4	127	14.6404	4.70361		-0.46132	-1.16685	-0.584881		-0.737683	0.599702	0.376767	0.510744
423	P35222	Catenin beta-1 OS=Homo sapiens GN=CTNNB1 PE=1 SV=1 - [CTNB1_HUMAN]	47.38	7	21	26	127	2.00717e+08	0.655853	22	23.7413	0.566741	11	82.3313	0.57976	20	32.7862	1406.86	43.66	24	49	1176.24	32.78	20	34	1316.95	40.08	22	44	781	85.4422	5.85889		-0.608556	-0.819239	-0.786471		-0.738089	0.599533	0.113369	0.153598
	B4DGU4	Catenin beta-1 OS=Homo sapiens GN=CTNNB1 PE=1 SV=1 - [B4DGU4_HUMAN]	0.4548			25	114											1299.4	0.4173	23	45	1093.82	0.3075	19	31	1130.69	0.3811	21	38	774	84.7	5.92
424	Q9Y575-2	Isoform 2 of Ankyrin repeat and SOCS box protein 3 OS=Homo sapiens GN=ASB3 - [ASB3_HUMAN]	5.39	4	2	2	7	1.9882e+07	0.840801	1		0.348954	1		0.73263	1		58.5086	2.47	1	2	70.6472	2.47	1	2	59.0176	5.39	2	3	445	49.5853	6.22705		-0.250163	-1.51889	-0.448842		-0.739299	0.59903	0.682416	0.923058
	Q9Y575	Ankyrin repeat and SOCS box protein 3 OS=Homo sapiens GN=ASB3 PE=1 SV=1 - [ASB3_HUMAN]	0.0463			2	7											58.51	0.0212	1	2	70.65	0.0212	1	2	59.02	0.0463	2	3	518	57.7	6.27
	Q9Y575-3	Isoform 3 of Ankyrin repeat and SOCS box protein 3 OS=Homo sapiens GN=ASB3 - [ASB3_HUMAN]	0.0432			2	7											58.51	0.0198	1	2	70.65	0.0198	1	2	59.02	0.0432	2	3	556	61.7	6.52
425	P15586	N-acetylglucosamine-6-sulfatase OS=Homo sapiens GN=GNS PE=1 SV=3 - [GNS_HUMAN]	31.16	6	15	15	51	1.41847e+08	0.825123	9	13.5538	0.4757	7	49.4351	0.5454	11	34.5842	690.744	20.11	9	19	525.872	15.04	8	14	536.631	25.18	12	18	552	62.042	8.30908		-0.27732	-1.07188	-0.874614		-0.74127	0.598212	0.413722	0.558125
	H0YFA9	N-acetylglucosamine-6-sulfatase (Fragment) OS=Homo sapiens GN=GNS PE=1 SV=1 - [H0YFA9_HUMAN]	0.3234			10	27											249.03	0.1617	5	8	195.11	0.1485	5	7	276.41	0.2937	8	12	303	34.7	6.4
	H7C3P4	Glucosamine (N-acetyl)-6-sulfatase (Sanfilippo disease IIID), isoform CRA_b OS=Homo sapiens GN=GNS PE=1 SV=1 - [H7C3P4_HUMAN]	0.2984			14	50											688.38	0.1754	8	18	525.87	0.1673	8	14	536.63	0.2802	12	18	496	56.3	7.91
	B4DYH8	N-acetylglucosamine-6-sulfatase OS=Homo sapiens GN=GNS PE=1 SV=1 - [B4DYH8_HUMAN]	0.2782			14	50											688.38	0.1635	8	18	525.87	0.156	8	14	536.63	0.2613	12	18	532	59.9	8.12
	F6S8M0	N-acetylglucosamine-6-sulfatase OS=Homo sapiens GN=GNS PE=1 SV=1 - [F6S8M0_HUMAN]	0.2534			14	50											688.38	0.149	8	18	525.87	0.1421	8	14	536.63	0.238	12	18	584	65.7	7.97
426	P04049	RAF proto-oncogene serine/threonine-protein kinase OS=Homo sapiens GN=RAF1 PE=1 SV=1 - [RAF1_HUMAN]	21.76	7	6	10	19	3.23658e+07	0.741629	4	23.5219	0.414782	2	10.9959	0.693707	5	17.7381	169.424	14.35	6	7	59.3133	7.1	4	4	215.587	13.43	6	8	648	73.0049	9.20264		-0.431231	-1.26957	-0.527602		-0.742803	0.597577	0.458736	0.617574
	B4E1N6	RAF proto-oncogene serine/threonine-protein kinase OS=Homo sapiens GN=RAF1 PE=1 SV=1 - [B4E1N6_HUMAN]	0.2402			7	8											129.79	0.1432	4	4	30.79	0.0208	1	1	150.91	0.1155	3	3	433	48.9	9.2
	B4E0X2	RAF proto-oncogene serine/threonine-protein kinase OS=Homo sapiens GN=RAF1 PE=1 SV=1 - [B4E0X2_HUMAN]	0.2381			9	17											169.42	0.164	6	7	59.31	0.0705	3	3	215.59	0.1429	5	7	567	64	9.13
	P04049-2	Isoform 2 of RAF proto-oncogene serine/threonine-protein kinase OS=Homo sapiens GN=RAF1 - [RAF1_HUMAN]	0.2111			10	19											169.42	0.1392	6	7	59.31	0.0689	4	4	215.59	0.1302	6	8	668	75.3	9.39
	H7C155	RAF proto-oncogene serine/threonine-protein kinase (Fragment) OS=Homo sapiens GN=RAF1 PE=1 SV=1 - [H7C155_HUMAN]	0.2106			8	11											142.97	0.1309	5	5	45.13	0.0304	2	2	160.39	0.1082	4	4	527	59.7	8.92
427	Q9NZL9	Methionine adenosyltransferase 2 subunit beta OS=Homo sapiens GN=MAT2B PE=1 SV=1 - [MAT2B_HUMAN]	75.15	5	4	24	111	8.00996e+08	0.742945	2	5.20557	0.451504	2	17.5484	0.63419	4	16.4763	969.239	52.4	16	31	1100	62.28	19	38	1482.07	53.89	16	42	334	37.5282	7.35693		-0.428673	-1.14719	-0.657013		-0.744291	0.596961	0.367123	0.493252
	Q9NZL9-3	Isoform 3 of Methionine adenosyltransferase 2 subunit beta OS=Homo sapiens GN=MAT2B - [MAT2B_HUMAN]	0.668			15	77											865.97	0.5483	12	25	907.62	0.5483	13	25	1020.54	0.5714	11	27	259	28.9	6.74
428	Q9NX76	CKLF-like MARVEL transmembrane domain-containing protein 6 OS=Homo sapiens GN=CMTM6 PE=1 SV=1 - [CKLF6_HUMAN]	16.39	1	2	2	16	7.15728e+07	0.529491	3	8.56611	0.56007	4	48.3976	0.71447	2	18.9119	160.463	16.39	2	6	147.033	16.39	2	6	171.55	16.39	2	4	183	20.4055	5.2876		-0.917323	-0.83632	-0.485056		-0.746233	0.596158	0.229784	0.307925
429	O00562-2	Isoform 2 of Membrane-associated phosphatidylinositol transfer protein 1 OS=Homo sapiens GN=PITPNM1 - [PITM1_HUMAN]	7.48	2	6	6	12	1.32639e+07	0.776868	3	44.8812	0.428128	3	8.34408	0.633051	4	17.6569	79.2767	2.82	3	3	117.03	4.02	4	4	105.52	6.44	5	5	1243	134.692	5.94775		-0.364258	-1.22389	-0.659605		-0.74925	0.594913	0.436769	0.582942
	O00562	Membrane-associated phosphatidylinositol transfer protein 1 OS=Homo sapiens GN=PITPNM1 PE=1 SV=4 - [PITM1_HUMAN]	0.0748			6	12											79.28	0.0281	3	3	117.03	0.0402	4	4	105.52	0.0643	5	5	1244	134.8	5.95
430	J3QK86	Bromodomain adjacent to zinc finger domain protein 2A OS=Homo sapiens GN=BAZ2A PE=1 SV=1 - [J3QK86_HUMAN]	10.78	9	15	15	37	3.11856e+07	0.788832	8	42.1217	0.396807	5	76.5435	0.671945	7	43.6922	613.55	8.49	11	15	384.019	7.05	9	11	335.085	6.41	10	11	1873	207.686	6.66846		-0.34221	-1.33349	-0.573585		-0.749762	0.594702	0.518593	0.691676
	J3KPG5	Bromodomain adjacent to zinc finger domain protein 2A OS=Homo sapiens GN=BAZ2A PE=1 SV=1 - [J3KPG5_HUMAN]	0.1077			15	37											613.55	0.0848	11	15	384.02	0.0704	9	11	335.08	0.064	10	11	1875	207.9	6.64
	Q9UIF9-2	Isoform 1 of Bromodomain adjacent to zinc finger domain protein 2A OS=Homo sapiens GN=BAZ2A - [BAZ2A_HUMAN]	0.1076			15	37											613.55	0.0847	11	15	384.02	0.0703	9	11	335.08	0.0639	10	11	1878	208.3	6.6
	Q9UIF9-3	Isoform 3 of Bromodomain adjacent to zinc finger domain protein 2A OS=Homo sapiens GN=BAZ2A - [BAZ2A_HUMAN]	0.1063			15	37											613.55	0.0836	11	15	384.02	0.0694	9	11	335.08	0.0631	10	11	1901	210.6	6.67
	F8VU39	Bromodomain adjacent to zinc finger domain protein 2A OS=Homo sapiens GN=BAZ2A PE=1 SV=1 - [F8VU39_HUMAN]	0.1061			15	37											613.55	0.0836	11	15	384.02	0.0694	9	11	335.08	0.0631	10	11	1903	210.8	6.67
	Q9UIF9	Bromodomain adjacent to zinc finger domain protein 2A OS=Homo sapiens GN=BAZ2A PE=1 SV=4 - [BAZ2A_HUMAN]	0.106			15	37											613.55	0.0835	11	15	384.02	0.0693	9	11	335.08	0.063	10	11	1905	211.1	6.64
431	Q14353	Guanidinoacetate N-methyltransferase OS=Homo sapiens GN=GAMT PE=1 SV=1 - [GAMT_HUMAN]	29.66	2	4	4	14	2.027e+08	0.490926	1		0.674583	2	9.90332	0.632822	3	12.0825	101.67	5.93	1	2	165.68	14.83	2	5	194.713	29.66	4	7	236	26.3011	6.13818		-1.02642	-0.567933	-0.660128		-0.751494	0.593988	0.242516	0.322711
	Q14353-2	Isoform 2 of Guanidinoacetate N-methyltransferase OS=Homo sapiens GN=GAMT - [GAMT_HUMAN]	0.2045			2	3												0			48.11	0.0781	1	1	87.69	0.2045	2	2	269	29.4	5.87
432	Q9H4G0-4	Isoform 4 of Band 4.1-like protein 1 OS=Homo sapiens GN=EPB41L1 - [E41L1_HUMAN]	43.51	7	1	22	75	1.00299e+08	0.50056	1		0.56742	1		0.729259	1		782.492	38.52	19	27	859.577	31.67	15	26	853.332	29.53	13	22	701	78.7822	7.09326		-0.998385	-0.81751	-0.455496		-0.757131	0.591672	0.276435	0.365109
433	Q9NYM9	BET1-like protein OS=Homo sapiens GN=BET1L PE=1 SV=1 - [BET1L_HUMAN]	52.25	5	6	6	25	9.28769e+07	0.761706	3	5.98415	0.375841	5	243.126	0.721452	3	10.5447	252.37	32.43	2	6	301.626	52.25	6	15	68.98	32.43	2	4	111	12.3802	8.1626		-0.392694	-1.4118	-0.471025		-0.758508	0.591107	0.567125	0.747685
	H7BXT7	BET1-like protein OS=Homo sapiens GN=BET1L PE=1 SV=1 - [H7BXT7_HUMAN]	0.5345			4	17											84.02	0.2586	1	4	160.8	0.5345	4	10	30.62	0.2586	1	3	58	6.5	4.88
	E9PQJ6	BET1-like protein OS=Homo sapiens GN=BET1L PE=4 SV=1 - [E9PQJ6_HUMAN]	0.4773			4	23											252.37	0.4091	2	6	242.85	0.4773	4	13	68.98	0.4091	2	4	88	9.8	8.87
	E9PHY4	BET1-like protein OS=Homo sapiens GN=BET1L PE=1 SV=1 - [E9PHY4_HUMAN]	0.2391			3	3												0			81.11	0.2391	3	3		0			92	10.2	9.99
	B8ZZS0	BET1-like protein OS=Homo sapiens GN=BET1L PE=1 SV=1 - [B8ZZS0_HUMAN]	0.2039			4	17											84.02	0.0987	1	4	160.8	0.2039	4	10	30.62	0.0987	1	3	152	17.1	8.88
434	Q8IVL5	Prolyl 3-hydroxylase 2 OS=Homo sapiens GN=LEPREL1 PE=1 SV=1 - [P3H2_HUMAN]	20.76	4	11	12	24	5.70795e+07	0.812809	10	40.7428	0.57502	3	13.8152	0.441018	3	20.3091	402.08	19.63	11	14	229.387	10.45	6	6	101.04	5.79	4	4	708	80.9332	5.70654		-0.299012	-0.798316	-1.18109		-0.759473	0.590712	0.44232	0.582404
	Q8IVL5-2	Isoform 2 of Prolyl 3-hydroxylase 2 OS=Homo sapiens GN=LEPREL1 - [P3H2_HUMAN]	0.2638			11	23											388.6	0.2486	10	13	229.39	0.1404	6	6	101.04	0.0778	4	4	527	60.3	5.07
435	O75843	AP-1 complex subunit gamma-like 2 OS=Homo sapiens GN=AP1G2 PE=1 SV=1 - [AP1G2_HUMAN]	7.64	5	7	8	19	2.91669e+07	0.700897	3	45.8461	0.451956	1		0.649502	5	41.2761	151.355	5.1	5	8	89.2654	4.84	4	4	186.552	6.37	6	7	785	87.0617	6.55127		-0.512725	-1.14575	-0.622594		-0.760355	0.590351	0.33825	0.444857
	G3V532	AP-1 complex subunit gamma-like 2 (Fragment) OS=Homo sapiens GN=AP1G2 PE=1 SV=1 - [G3V532_HUMAN]	0.15			4	8											90.27	0.095	2	4	58.2	0.095	2	2	71.97	0.1	2	2	200	22.4	8.59
436	Q9NYZ3	G2 and S phase-expressed protein 1 OS=Homo sapiens GN=GTSE1 PE=1 SV=3 - [GTSE1_HUMAN]	14.03	1	6	6	12	1.02444e+07	0.822597	1		0.441725	3	36.2866	0.564023	3	3.71856	66.14	3.61	2	2	201.547	11.39	5	7	118.27	6.25	3	3	720	76.5976	9.39307		-0.281742	-1.17878	-0.826175		-0.762232	0.589583	0.451925	0.592896
437	F5GZ00	Calcium/calmodulin-dependent protein kinase kinase 2 OS=Homo sapiens GN=CAMKK2 PE=1 SV=1 - [F5GZ00_HUMAN]	8.75	8	2	2	5	3.70105e+06	0.47877	1		0.654515	2	133.044	0.653936	1		29.64	6.41	1	1	50.4367	8.75	2	3	26.98	6.41	1	1	343	38.5917	6.30322		-1.06259	-0.611503	-0.61278		-0.762292	0.589559	0.26007	0.341168
	Q96RR4-6	Isoform 6 of Calcium/calmodulin-dependent protein kinase kinase 2 OS=Homo sapiens GN=CAMKK2 - [KKCC2_HUMAN]	0.0612			2	5											29.64	0.0449	1	1	50.44	0.0612	2	3	26.98	0.0449	1	1	490	54.1	7.2
	Q96RR4-5	Isoform 5 of Calcium/calmodulin-dependent protein kinase kinase 2 OS=Homo sapiens GN=CAMKK2 - [KKCC2_HUMAN]	0.0602			2	5											29.64	0.0442	1	1	50.44	0.0602	2	3	26.98	0.0442	1	1	498	54.8	6.28
	Q96RR4-2	Isoform 2 of Calcium/calmodulin-dependent protein kinase kinase 2 OS=Homo sapiens GN=CAMKK2 - [KKCC2_HUMAN]	0.0563			2	5											29.64	0.0413	1	1	50.44	0.0563	2	3	26.98	0.0413	1	1	533	58.9	6.38
	Q96RR4-3	Isoform 3 of Calcium/calmodulin-dependent protein kinase kinase 2 OS=Homo sapiens GN=CAMKK2 - [KKCC2_HUMAN]	0.0555			2	5											29.64	0.0407	1	1	50.44	0.0555	2	3	26.98	0.0407	1	1	541	59.6	5.76
	Q96RR4-4	Isoform 4 of Calcium/calmodulin-dependent protein kinase kinase 2 OS=Homo sapiens GN=CAMKK2 - [KKCC2_HUMAN]	0.055			2	5											29.64	0.0404	1	1	50.44	0.055	2	3	26.98	0.0404	1	1	545	59.9	7.59
	Q96RR4-7	Isoform 7 of Calcium/calmodulin-dependent protein kinase kinase 2 OS=Homo sapiens GN=CAMKK2 - [KKCC2_HUMAN]	0.054			2	5											29.64	0.0396	1	1	50.44	0.054	2	3	26.98	0.0396	1	1	556	61.3	6.83
	Q96RR4	Calcium/calmodulin-dependent protein kinase kinase 2 OS=Homo sapiens GN=CAMKK2 PE=1 SV=2 - [KKCC2_HUMAN]	0.051			2	5											29.64	0.0374	1	1	50.44	0.051	2	3	26.98	0.0374	1	1	588	64.7	6.68
438	I3L1N0	PHD finger protein 23 OS=Homo sapiens GN=PHF23 PE=1 SV=1 - [I3L1N0_HUMAN]	26.01	10	4	4	10	7.19584e+07	0.809766	1		0.495923	1		0.506561	2	16.1342	83.11	4.76	1	2	119.69	21.61	3	4	107.19	21.98	3	4	273	29.6558	5.65576		-0.304423	-1.01181	-0.981192		-0.765809	0.588123	0.399865	0.522148
	I3L2W6	PHD finger protein 23 (Fragment) OS=Homo sapiens GN=PHF23 PE=1 SV=1 - [I3L2W6_HUMAN]	0.7966			2	3												0			29.26	0.5932	1	1	46.43	0.7966	2	2	59	6.4	10.37
	I3L410	PHD finger protein 23 (Fragment) OS=Homo sapiens GN=PHF23 PE=1 SV=1 - [I3L410_HUMAN]	0.2985			3	9											83.11	0.0647	1	2	97.7	0.2388	2	3	107.19	0.2985	3	4	201	21.5	5.07
	I3L4Q4	PHD finger protein 23 (Fragment) OS=Homo sapiens GN=PHF23 PE=1 SV=1 - [I3L4Q4_HUMAN]	0.2956			3	9											83.11	0.064	1	2	97.7	0.2365	2	3	107.19	0.2956	3	4	203	21.9	10.04
	I3L0Y2	PHD finger protein 23 (Fragment) OS=Homo sapiens GN=PHF23 PE=1 SV=1 - [I3L0Y2_HUMAN]	0.2527			2	3												0			29.26	0.1882	1	1	46.43	0.2527	2	2	186	20.4	9.6
	B4DLK6	PHD finger protein 23 OS=Homo sapiens GN=PHF23 PE=1 SV=1 - [B4DLK6_HUMAN]	0.2113			4	10											83.11	0.0387	1	2	119.69	0.1756	3	4	107.19	0.1786	3	4	336	36.7	5.4
	B3KVH8	PHD finger protein 23 OS=Homo sapiens GN=PHF23 PE=1 SV=1 - [B3KVH8_HUMAN]	0.1779			4	10											83.11	0.0326	1	2	119.69	0.1479	3	4	107.19	0.1504	3	4	399	43.4	6.6
	Q9BUL5	PHD finger protein 23 OS=Homo sapiens GN=PHF23 PE=1 SV=1 - [PHF23_HUMAN]	0.1762			4	10											83.11	0.0323	1	2	119.69	0.1464	3	4	107.19	0.1489	3	4	403	43.8	5.78
439	Q9UK99-3	Isoform 3 of F-box only protein 3 OS=Homo sapiens GN=FBXO3 - [FBX3_HUMAN]	15.85	8	5	5	13	1.44351e+08	0.716565	3	10.741	0.357956	1		0.778999	2	45.8039	210.55	5.61	2	5	81.6711	6.1	2	2	215.776	14.39	4	6	410	46.9444	6.59521		-0.480831	-1.48215	-0.360306		-0.774428	0.58462	0.615857	0.795242
	Q9UK99-2	Isoform 2 of F-box only protein 3 OS=Homo sapiens GN=FBXO3 - [FBX3_HUMAN]	0.1566			5	13											210.55	0.0554	2	5	81.67	0.0602	2	2	215.78	0.1422	4	6	415	47.5	6.6
	E9PJM3	F-box only protein 3 OS=Homo sapiens GN=FBXO3 PE=1 SV=1 - [E9PJM3_HUMAN]	0.1512			5	13											210.55	0.0535	2	5	81.67	0.0581	2	2	215.78	0.1372	4	6	430	49.1	6.47
	Q9UK99	F-box only protein 3 OS=Homo sapiens GN=FBXO3 PE=1 SV=3 - [FBX3_HUMAN]	0.138			5	13											210.55	0.0488	2	5	81.67	0.0531	2	2	215.78	0.1253	4	6	471	54.5	5
	G3V1E0	F-box only protein 3 OS=Homo sapiens GN=FBXO3 PE=1 SV=1 - [G3V1E0_HUMAN]	0.1313			3	10											189.39	0.0475	1	3	81.67	0.0698	2	2	181.87	0.1313	3	5	358	41.1	4.75
440	P62891	60S ribosomal protein L39 OS=Homo sapiens GN=RPL39 PE=1 SV=2 - [RL39_HUMAN]	19.61	2	2	2	19	3.0461e+08	0.681956	3	35.9749	0.47343	2	14.8216	0.618851	3	20.144	75.4	19.61	2	7	62.65	19.61	1	5	74.98	19.61	2	7	51	6.40265	12.5571		-0.552249	-1.07878	-0.692335		-0.774454	0.58461	0.272701	0.35212
	Q59GN2	Putative 60S ribosomal protein L39-like 5 OS=Homo sapiens GN=RPL39P5 PE=5 SV=2 - [R39L5_HUMAN]	0.1961			2	19											75.4	0.1961	2	7	62.65	0.1961	1	5	74.98	0.1961	2	7	51	6.3	12.32
441	Q6ZNW5	GDP-D-glucose phosphorylase 1 OS=Homo sapiens GN=GDPGP1 PE=1 SV=2 - [GDPP1_HUMAN]	16.62	2	3	4	12	5.15204e+07	0.561076	1		0.660069	1		0.537673	1		58.08	5.45	2	3	108.287	15.06	3	4	145.09	16.62	4	5	385	42.3361	6.46826		-0.833732	-0.599312	-0.895199		-0.776081	0.583951	0.156141	0.201192
442	Q92626	Peroxidasin homolog OS=Homo sapiens GN=PXDN PE=1 SV=2 - [PXDN_HUMAN]	22.18	6	23	23	73	1.39833e+08	0.619583	10	12.1624	0.454901	11	96.4216	0.705981	16	51.6721	556.771	14.47	15	23	747.48	15.69	15	25	681.551	16.77	18	25	1479	165.17	7.1665		-0.690631	-1.13638	-0.502298		-0.776435	0.583807	0.325631	0.419392
	H7C1W1	Peroxidasin homolog (Fragment) OS=Homo sapiens GN=PXDN PE=4 SV=1 - [H7C1W1_HUMAN]	0.2172			12	39											319.11	0.1494	8	13	367.09	0.1328	7	13	356.44	0.1148	8	13	723	79.8	6.65
	Q92626-2	Isoform 2 of Peroxidasin homolog OS=Homo sapiens GN=PXDN - [PXDN_HUMAN]	0.216			12	39											319.11	0.1486	8	13	367.09	0.132	7	13	356.44	0.1142	8	13	727	80.3	6.81
443	Q96B70	Leukocyte receptor cluster member 9 OS=Homo sapiens GN=LENG9 PE=2 SV=2 - [LENG9_HUMAN]	16.37	1	5	5	15	2.00716e+07	0.567686	2	0.758116	0.570067	3	20.9354	0.614037	2	29.6833	192.15	13.97	4	5	163.393	16.37	5	6	149.99	8.98	3	4	501	53.1334	7.84033		-0.816835	-0.810797	-0.703602		-0.777078	0.583547	0.0637036	0.0819783
444	Q13415	Origin recognition complex subunit 1 OS=Homo sapiens GN=ORC1 PE=1 SV=2 - [ORC1_HUMAN]	9.99	1	6	6	25	3.20078e+07	0.828715	5	19.0036	0.328084	3	89.3046	0.729012	6	87.0666	476.295	8.36	5	8	308	8.36	5	6	615.767	9.99	6	11	861	97.2886	9.21729		-0.271053	-1.60786	-0.455986		-0.7783	0.583053	0.724348	0.930679
445	P26374	Rab proteins geranylgeranyltransferase component A 2 OS=Homo sapiens GN=CHML PE=1 SV=2 - [RAE2_HUMAN]	15.85	2	5	6	10	1.99251e+07	0.5044	2	39.4219	0.667197	1		0.586027	3	2.18994	56.04	8.69	3	3	34.67	2.59	2	2	68.66	10.37	4	5	656	74.0242	4.93213		-0.987359	-0.583816	-0.77096		-0.780712	0.58208	0.201948	0.258672
446	Q15149-8	Isoform 8 of Plectin OS=Homo sapiens GN=PLEC - [PLEC_HUMAN]	63.8	9	1	319	2260	3.61651e+09	0.566579	1		0.575114	1		0.604614	1		24599.6	56.62	256	780	21065.1	55.43	241	680	23950.6	60.84	281	800	4525	513.393	5.75732		-0.81965	-0.798081	-0.725915		-0.781215	0.581876	0.0490909	0.0628392
	Q15149-7	Isoform 7 of Plectin OS=Homo sapiens GN=PLEC - [PLEC_HUMAN]	0.6365			318	2256											24507.6	0.5646	255	778	21024.7	0.5526	240	679	23902.9	0.6069	280	799	4515	512.3	5.77
	Q15149-5	Isoform 5 of Plectin OS=Homo sapiens GN=PLEC - [PLEC_HUMAN]	0.6321			318	2256											24507.6	0.5606	255	778	21024.7	0.5487	240	679	23902.9	0.6026	280	799	4547	516	5.78
	Q15149-6	Isoform 6 of Plectin OS=Homo sapiens GN=PLEC - [PLEC_HUMAN]	0.6315			318	2256											24507.6	0.5601	255	778	21024.7	0.5482	240	679	23902.9	0.6021	280	799	4551	516.2	5.76
	Q15149-2	Isoform 2 of Plectin OS=Homo sapiens GN=PLEC - [PLEC_HUMAN]	0.6283			318	2256											24507.6	0.5573	255	778	21024.7	0.5455	240	679	23902.9	0.599	280	799	4574	518.2	5.74
447	Q99715-4	Isoform 4 of Collagen alpha-1(XII) chain OS=Homo sapiens GN=COL12A1 - [COCA1_HUMAN]	14.9	7	30	30	56	5.7339e+07	0.80463	14	38.641	0.480427	6	114.11	0.507078	6	21.8243	626.314	8.57	19	26	400.674	6.23	13	14	432.16	8.91	16	16	2987	324.369	5.50342		-0.313603	-1.05761	-0.979721		-0.783645	0.580897	0.408927	0.521827
	Q99715	Collagen alpha-1(XII) chain OS=Homo sapiens GN=COL12A1 PE=1 SV=2 - [COCA1_HUMAN]	0.1453			30	56											626.31	0.0836	19	26	400.67	0.0607	13	14	432.16	0.0868	16	16	3063	332.9	5.53
	D6RGG3	Collagen alpha-1(XII) chain OS=Homo sapiens GN=COL12A1 PE=1 SV=1 - [D6RGG3_HUMAN]	0.1453			30	56											626.31	0.0836	19	26	400.67	0.0607	13	14	432.16	0.0869	16	16	3062	333	5.53
448	E7EU35	Cytoplasmic phosphatidylinositol transfer protein 1 OS=Homo sapiens GN=PITPNC1 PE=4 SV=2 - [E7EU35_HUMAN]	13.06	4	2	2	6	1.65231e+07	0.800485	1		0.393854	2	84.6203	0.616013	2	40.914	50.15	5.6	1	1	157.66	5.6	1	2	128.947	13.06	2	3	268	31.7754	5.77002		-0.321054	-1.34427	-0.698968		-0.788096	0.579108	0.517396	0.656514
	Q9UKF7-2	Isoform 2 of Cytoplasmic phosphatidylinositol transfer protein 1 OS=Homo sapiens GN=PITPNC1 - [PITC1_HUMAN]	0.1306			2	6											50.15	0.056	1	1	157.66	0.056	1	2	128.95	0.1306	2	3	268	31.8	5.64
449	Q9BSB4	Autophagy-related protein 101 OS=Homo sapiens GN=ATG101 PE=1 SV=1 - [ATGA1_HUMAN]	36.24	4	7	7	18	5.46519e+07	0.800637	4	7.9096	0.429324	2	37.7013	0.564294	4	4.17506	277.176	31.19	5	8	55.39	17.43	3	3	208.524	31.19	5	7	218	24.9867	6.15088		-0.32078	-1.21986	-0.825482		-0.788708	0.578862	0.450668	0.5714
	F8VQD9	Autophagy-related protein 101 (Fragment) OS=Homo sapiens GN=ATG101 PE=1 SV=1 - [F8VQD9_HUMAN]	0.3737			5	16											277.18	0.3158	4	7	55.39	0.2	3	3	209.05	0.3158	4	6	190	21.9	5.66
450	Q9Y6H1	Coiled-coil-helix-coiled-coil-helix domain-containing protein 2, mitochondrial OS=Homo sapiens GN=CHCHD2 PE=1 SV=1 - [CHCH2_HUMAN]	33.77	2	4	4	20	4.97942e+08	0.745046	5	51.7533	0.406182	4	222.239	0.639241	4	126.963	324.9	33.77	4	7	304.087	33.77	4	6	299.237	33.77	4	7	151	15.5027	9.21729		-0.424598	-1.2998	-0.645569		-0.78999	0.578348	0.455125	0.576115
	Q5T1J5	Putative coiled-coil-helix-coiled-coil-helix domain-containing protein CHCHD2P9, mitochondrial OS=Homo sapiens GN=CHCHD2P9 PE=5 SV=1 - [CHCH9_HUMAN]	0.2715			3	17											289.22	0.2715	3	6	274.69	0.2715	3	5	264.37	0.2715	3	6	151	15.5	9.89
451	Q03060-9	Isoform 7 of cAMP-responsive element modulator OS=Homo sapiens GN=CREM - [CREM_HUMAN]	61.11	39	2	4	26	2.76535e+08	0.703147	2	31.6917	0.452761	3	6.44323	0.605951	1		170.611	61.11	4	9	271.126	61.11	4	11	68.862	43.52	3	6	108	12.1163	8.90967		-0.508102	-1.14318	-0.722726		-0.791335	0.577809	0.323049	0.408233
	E9PAR2	cAMP-responsive element modulator OS=Homo sapiens GN=CREM PE=1 SV=1 - [E9PAR2_HUMAN]	0.4947			3	21											118.85	0.4947	3	8	60.77	0.4947	3	7	68.86	0.4947	3	6	95	10.9	9.52
	Q03060-23	Isoform 20 of cAMP-responsive element modulator OS=Homo sapiens GN=CREM - [CREM_HUMAN]	0.4608			3	21											118.85	0.4608	3	8	60.77	0.4608	3	7	68.86	0.4608	3	6	102	11.5	9.35
	Q03060-11	Isoform 9 of cAMP-responsive element modulator OS=Homo sapiens GN=CREM - [CREM_HUMAN]	0.4587			2	10											132.71	0.4587	2	3	243.2	0.4587	2	6	35.27	0.2844	1	1	109	12.2	8.62
	Q03060-24	Isoform 21 of cAMP-responsive element modulator OS=Homo sapiens GN=CREM - [CREM_HUMAN]	0.4196			3	21											118.85	0.4196	3	8	60.77	0.4196	3	7	68.86	0.4196	3	6	112	12.7	9.35
	Q03060-8	Isoform 6 of cAMP-responsive element modulator OS=Homo sapiens GN=CREM - [CREM_HUMAN]	0.3917			3	21											118.85	0.3917	3	8	60.77	0.3917	3	7	68.86	0.3917	3	6	120	13.4	7.34
	Q03060-32	Isoform 29 of cAMP-responsive element modulator OS=Homo sapiens GN=CREM - [CREM_HUMAN]	0.1992			3	21											118.85	0.1992	3	8	60.77	0.1992	3	7	68.86	0.1992	3	6	236	26.3	8.4
	Q03060-26	Isoform 23 of cAMP-responsive element modulator OS=Homo sapiens GN=CREM - [CREM_HUMAN]	0.1895			3	21											118.85	0.1895	3	8	60.77	0.1895	3	7	68.86	0.1895	3	6	248	27.5	7.46
	G5E998	cAMP-responsive element modulator OS=Homo sapiens GN=CREM PE=1 SV=2 - [G5E998_HUMAN]	0.1747			3	21											118.85	0.1747	3	8	60.77	0.1747	3	7	68.86	0.1747	3	6	269	29.4	6.89
	Q03060-21	Isoform 18 of cAMP-responsive element modulator OS=Homo sapiens GN=CREM - [CREM_HUMAN]	0.1649			3	21											118.85	0.1649	3	8	60.77	0.1649	3	7	68.86	0.1649	3	6	285	31.3	8.62
	C9JK96	cAMP-responsive element modulator OS=Homo sapiens GN=CREM PE=1 SV=1 - [C9JK96_HUMAN]	0.1649			3	21											118.85	0.1649	3	8	60.77	0.1649	3	7	68.86	0.1649	3	6	285	31.4	8.62
	Q03060-31	Isoform 28 of cAMP-responsive element modulator OS=Homo sapiens GN=CREM - [CREM_HUMAN]	0.1572			3	21											118.85	0.1572	3	8	60.77	0.1572	3	7	68.86	0.1572	3	6	299	32.4	7.81
	Q03060-6	Isoform 3 of cAMP-responsive element modulator OS=Homo sapiens GN=CREM - [CREM_HUMAN]	0.1351			3	21											118.85	0.1351	3	8	60.77	0.1351	3	7	68.86	0.1351	3	6	348	37.6	8.15
	P16220-3	Isoform 3 of Cyclic AMP-responsive element-binding protein 1 OS=Homo sapiens GN=CREB1 - [CREB1_HUMAN]	0.0696			2	16											60.83	0.0696	2	6	56.87	0.0696	2	5	53.97	0.0696	2	5	230	25.4	6.02
	P16220-2	Isoform CREB-B of Cyclic AMP-responsive element-binding protein 1 OS=Homo sapiens GN=CREB1 - [CREB1_HUMAN]	0.0489			2	16											60.83	0.0489	2	6	56.87	0.0489	2	5	53.97	0.0489	2	5	327	35.1	5.27
	P16220	Cyclic AMP-responsive element-binding protein 1 OS=Homo sapiens GN=CREB1 PE=1 SV=2 - [CREB1_HUMAN]	0.0469			2	16											60.83	0.0469	2	6	56.87	0.0469	2	5	53.97	0.0469	2	5	341	36.7	5.57
452	A6NJ78	Probable methyltransferase-like protein 15 OS=Homo sapiens GN=METTL15 PE=2 SV=1 - [MET15_HUMAN]	30.71	7	8	8	19	3.00159e+07	0.757387	3	10.6062	0.396437	3	98.6367	0.632837	3	13.9353	198.552	20.39	5	6	100.84	15.23	3	4	363.483	26.29	6	9	407	46.0916	8.6167		-0.400897	-1.33484	-0.660094		-0.79861	0.574903	0.482132	0.603714
	A6NJ78-2	Isoform 2 of Probable methyltransferase-like protein 15 OS=Homo sapiens GN=METTL15 - [MET15_HUMAN]	0.3333			6	11											92.84	0.1795	3	4	63.9	0.1538	2	2	136.45	0.2674	4	5	273	30.9	5.83
453	P29992	Guanine nucleotide-binding protein subunit alpha-11 OS=Homo sapiens GN=GNA11 PE=1 SV=2 - [GNA11_HUMAN]	42.34	4	9	13	34	6.58287e+07	0.753292	6	17.0494	0.341223	4	2.2068	0.722764	4	6.65765	505.261	39.28	11	17	283.288	26.46	7	8	252.477	22.56	7	9	359	42.0965	5.69385		-0.408719	-1.55122	-0.468403		-0.809446	0.570601	0.643084	0.794474
	K7EL62	Guanine nucleotide-binding protein subunit alpha-11 (Fragment) OS=Homo sapiens GN=GNA11 PE=1 SV=1 - [K7EL62_HUMAN]	0.3983			7	22											372.24	0.3983	7	12	171.63	0.2966	5	5	158.13	0.1737	4	5	236	27.4	5.35
454	O43294-2	Isoform 2 of Transforming growth factor beta-1-induced transcript 1 protein OS=Homo sapiens GN=TGFB1I1 - [TGFI1_HUMAN]	30.63	4	10	10	34	4.55412e+07	0.697101	6	16.6694	0.438286	5	9.64009	0.607325	5	15.3068	431.11	11.49	5	10	617.185	21.17	7	13	410.051	17.12	6	11	444	47.9099	7.57666		-0.520561	-1.19006	-0.719458		-0.810025	0.570372	0.343814	0.424448
	O43294	Transforming growth factor beta-1-induced transcript 1 protein OS=Homo sapiens GN=TGFB1I1 PE=1 SV=2 - [TGFI1_HUMAN]	0.295			10	34											431.11	0.1106	5	10	617.19	0.2039	7	13	410.05	0.1649	6	11	461	49.8	7.03
455	Q6XQN6	Nicotinate phosphoribosyltransferase OS=Homo sapiens GN=NAPRT1 PE=1 SV=2 - [PNCB_HUMAN]	49.44	8	17	17	54	9.03178e+07	0.67578	9	25.9752	0.488545	11	21.3808	0.560639	12	19.0801	664.42	30.67	11	17	624.392	27.88	10	15	726.735	32.53	13	22	538	57.542	5.68115		-0.565375	-1.03344	-0.834857		-0.811223	0.569899	0.234924	0.289593
	C9J8U2	Nicotinate phosphoribosyltransferase OS=Homo sapiens GN=NAPRT1 PE=1 SV=1 - [C9J8U2_HUMAN]	0.4612			14	43											440.18	0.2551	8	12	517.19	0.2816	9	13	612.59	0.2755	10	18	490	52.1	5.33
	C9JC60	Nicotinate phosphoribosyltransferase OS=Homo sapiens GN=NAPRT1 PE=1 SV=1 - [C9JC60_HUMAN]	0.4488			16	49											567.53	0.2703	10	15	517.19	0.2438	9	13	682.94	0.288	12	21	566	60.2	5.8
	Q6XQN6-2	Isoform 2 of Nicotinate phosphoribosyltransferase OS=Homo sapiens GN=NAPRT1 - [PNCB_HUMAN]	0.448			16	49											567.53	0.2698	10	15	517.19	0.2434	9	13	682.94	0.2875	12	21	567	60.3	5.8
	G5E977	Nicotinate phosphoribosyltransferase (Fragment) OS=Homo sapiens GN=NAPRT1 PE=1 SV=1 - [G5E977_HUMAN]	0.4349			16	49											567.53	0.262	10	15	517.19	0.2363	9	13	682.94	0.2791	12	21	584	62.1	6.73
	Q6XQN6-3	Isoform 3 of Nicotinate phosphoribosyltransferase OS=Homo sapiens GN=NAPRT1 - [PNCB_HUMAN]	0.4286			15	51											604.63	0.2362	9	15	624.39	0.2857	10	15	682.59	0.2971	12	21	525	56.1	5.67
456	Q8WW01	tRNA-splicing endonuclease subunit Sen15 OS=Homo sapiens GN=TSEN15 PE=1 SV=1 - [SEN15_HUMAN]	36.26	5	5	5	15	1.04309e+08	0.851997	3	11.8463	0.418048	1		0.516863	4	17.4846	228.833	33.33	3	6	89.89	19.88	2	2	190.039	36.26	5	7	171	18.6292	4.57666		-0.231079	-1.25826	-0.952145		-0.813828	0.568871	0.527374	0.648017
	F2Z3M0	tRNA-splicing endonuclease subunit Sen15 OS=Homo sapiens GN=TSEN15 PE=1 SV=1 - [F2Z3M0_HUMAN]	0.3782			3	9											156.69	0.3445	2	4	55.94	0.1513	1	1	129.39	0.3782	3	4	119	12.8	4.32
	Q8WW01-2	Isoform 2 of tRNA-splicing endonuclease subunit Sen15 OS=Homo sapiens GN=TSEN15 - [SEN15_HUMAN]	0.3488			3	9											156.69	0.3178	2	4	55.94	0.1395	1	1	129.39	0.3488	3	4	129	13.9	4.28
	E9PPN1	tRNA-splicing endonuclease subunit Sen15 OS=Homo sapiens GN=TSEN15 PE=1 SV=1 - [E9PPN1_HUMAN]	0.3358			3	9											156.69	0.306	2	4	55.94	0.1343	1	1	129.39	0.3358	3	4	134	14.6	4.58
457	Q96KC8	DnaJ homolog subfamily C member 1 OS=Homo sapiens GN=DNAJC1 PE=1 SV=1 - [DNJC1_HUMAN]	29.06	2	14	14	57	1.43018e+08	0.696194	11	23.4141	0.444433	10	141.648	0.593296	9	30.2635	534.943	19.49	9	19	561.341	26.35	13	22	456.003	19.31	9	16	554	63.8433	8.63135		-0.522439	-1.16996	-0.753175		-0.815193	0.568333	0.328187	0.402588
458	Q9GZP9	Derlin-2 OS=Homo sapiens GN=DERL2 PE=1 SV=1 - [DERL2_HUMAN]	19.67	8	4	4	11	1.25767e+07	0.576813	2	46.2298	0.411949	2	40.7236	0.772123	1		84.64	19.67	4	7	61.79	15.06	3	3	0	2.51	1	1	239	27.5493	7.28369		-0.793825	-1.27946	-0.373097		-0.815461	0.568227	0.45357	0.556213
	I3L3R8	Derlin-2 OS=Homo sapiens GN=DERL2 PE=4 SV=1 - [I3L3R8_HUMAN]	0.2297			2	7											39.11	0.2297	2	4	39.2	0.2297	2	2	0	0.0811	1	1	74	8.8	5.83
	I3L1T3	Derlin-2 (Fragment) OS=Homo sapiens GN=DERL2 PE=4 SV=1 - [I3L1T3_HUMAN]	0.1899			2	4											69.53	0.1899	2	3	43.59	0.1203	1	1		0			158	18	5.5
	I3L1W3	Derlin-2 OS=Homo sapiens GN=DERL2 PE=4 SV=1 - [I3L1W3_HUMAN]	0.165			2	7											39.11	0.165	2	4	39.2	0.165	2	2	0	0.0583	1	1	103	11	8.51
	I3L1S8	Derlin-2 OS=Homo sapiens GN=DERL2 PE=4 SV=1 - [I3L1S8_HUMAN]	0.1181			2	7											39.11	0.1181	2	4	39.2	0.1181	2	2	0	0.0417	1	1	144	17.2	8.46
	I3L0R8	Derlin-2 (Fragment) OS=Homo sapiens GN=DERL2 PE=4 SV=1 - [I3L0R8_HUMAN]	0.085			2	7											39.11	0.085	2	4	39.2	0.085	2	2	0	0.03	1	1	200	23.4	9.13
459	Q7Z422-2	Isoform 2 of SUZ domain-containing protein 1 OS=Homo sapiens GN=SZRD1 - [SZRD1_HUMAN]	53.03	6	4	4	26	6.49979e+07	0.661781	4	4.26362	0.557042	4	87.6237	0.496183	6	32.8991	68.0433	32.58	2	7	106.3	41.67	3	10	80.015	28.03	2	9	132	14.5959	11.2388		-0.595573	-0.844142	-1.01105		-0.816923	0.567651	0.209074	0.255928
	Q7Z422-4	Isoform 4 of SUZ domain-containing protein 1 OS=Homo sapiens GN=SZRD1 - [SZRD1_HUMAN]	0.5263			4	26											68.04	0.3233	2	7	106.3	0.4135	3	10	80.02	0.2782	2	9	133	14.8	11.37
	Q7Z422-3	Isoform 3 of SUZ domain-containing protein 1 OS=Homo sapiens GN=SZRD1 - [SZRD1_HUMAN]	0.5224			4	26											68.04	0.3209	2	7	106.3	0.4104	3	10	80.02	0.2761	2	9	134	14.7	5.71
	C9K0U0	SUZ domain-containing protein 1 OS=Homo sapiens GN=SZRD1 PE=1 SV=1 - [C9K0U0_HUMAN]	0.4636			4	26											68.04	0.2848	2	7	106.3	0.3642	3	10	80.02	0.245	2	9	151	16.9	8.95
	Q7Z422	SUZ domain-containing protein 1 OS=Homo sapiens GN=SZRD1 PE=1 SV=1 - [SZRD1_HUMAN]	0.4605			4	26											68.04	0.2829	2	7	106.3	0.3618	3	10	80.02	0.2434	2	9	152	17	8.95
	F8WEE8	SUZ domain-containing protein 1 OS=Homo sapiens GN=SZRD1 PE=1 SV=1 - [F8WEE8_HUMAN]	0.2722			2	24											68.04	0.2722	2	7	64.12	0.2722	2	9	70.79	0.1392	1	8	158	17.6	11.27
460	Q9P2J9	[Pyruvate dehydrogenase [acetyl-transferring]]-phosphatase 2, mitochondrial OS=Homo sapiens GN=PDP2 PE=2 SV=2 - [PDP2_HUMAN]	5.48	1	2	2	6	3.72323e+07	0.794533	1		0.360311	1		0.638576	1		44.89	1.7	1	2	77.38	5.48	2	2	49.67	1.7	1	2	529	59.9399	6.07471		-0.331822	-1.47268	-0.64707		-0.817192	0.567546	0.58915	0.720944
461	Q96RE7	Nucleus accumbens-associated protein 1 OS=Homo sapiens GN=NACC1 PE=1 SV=1 - [NACC1_HUMAN]	22.2	3	8	9	36	1.02799e+08	0.771801	9	14.9786	0.401746	7	25.0823	0.588194	6	66.9786	513.004	22.2	9	13	547.575	20.11	8	11	545.477	15.37	6	12	527	57.2218	5.74463		-0.373699	-1.31564	-0.765636		-0.818326	0.5671	0.473178	0.578227
462	P35869	Aryl hydrocarbon receptor OS=Homo sapiens GN=AHR PE=1 SV=2 - [AHR_HUMAN]	4.36	1	3	3	6	2.50723e+07	0.639322	1		0.506443	3	63.4309	0.562072	1		88.78	2.36	2	2	77.3133	4.36	3	3	32.12	1.18	1	1	848	96.0862	6.37939		-0.645386	-0.981528	-0.831173		-0.819362	0.566692	0.168382	0.205504
463	Q00534	Cyclin-dependent kinase 6 OS=Homo sapiens GN=CDK6 PE=1 SV=1 - [CDK6_HUMAN]	48.16	73	14	15	65	1.82527e+08	0.6927	11	19.1381	0.389503	7	28.8672	0.671985	11	29.0392	743.789	43.87	13	22	494.7	36.81	11	15	815.51	45.4	12	28	326	36.915	6.45557		-0.529698	-1.36029	-0.573499		-0.821164	0.565985	0.467414	0.569209
464	Q15121	Astrocytic phosphoprotein PEA-15 OS=Homo sapiens GN=PEA15 PE=1 SV=2 - [PEA15_HUMAN]	36.92	3	4	4	22	6.04123e+07	0.766203	4	16.7039	0.651818	5	47.7388	0.361765	2	29.3466	294.235	22.31	3	9	440.47	36.92	4	11	87.79	9.23	1	2	130	15.0308	5.021		-0.384201	-0.617458	-1.46687		-0.822845	0.565326	0.56981	0.692488
	B1AKZ3	Astrocytic phosphoprotein PEA-15 OS=Homo sapiens GN=PEA15 PE=1 SV=1 - [B1AKZ3_HUMAN]	0.3179			4	22											294.24	0.1921	3	9	440.47	0.3179	4	11	87.79	0.0795	1	2	151	17.3	4.89
465	B4DKB2	Endothelin-converting enzyme 1 OS=Homo sapiens GN=ECE1 PE=1 SV=1 - [B4DKB2_HUMAN]	44.31	7	30	30	122	3.15387e+08	0.666602	25	24.3148	0.428223	26	114.614	0.632884	21	46.8554	1366.87	34.55	21	43	1596.04	42.01	24	47	974.284	36.04	21	32	738	83.5204	5.73193		-0.585103	-1.22357	-0.659987		-0.822885	0.56531	0.349013	0.424134
	P42892-3	Isoform C of Endothelin-converting enzyme 1 OS=Homo sapiens GN=ECE1 - [ECE1_HUMAN]	0.4337			30	122											1366.87	0.3382	21	43	1596.04	0.4111	24	47	974.28	0.3528	21	32	754	85.5	5.8
	P42892-2	Isoform A of Endothelin-converting enzyme 1 OS=Homo sapiens GN=ECE1 - [ECE1_HUMAN]	0.4314			30	122											1366.87	0.3364	21	43	1596.04	0.409	24	47	974.28	0.3509	21	32	758	85.8	6.49
	P42892-4	Isoform D of Endothelin-converting enzyme 1 OS=Homo sapiens GN=ECE1 - [ECE1_HUMAN]	0.4263			30	122											1366.87	0.3325	21	43	1596.04	0.4042	24	47	974.28	0.3468	21	32	767	87	5.8
	P42892	Endothelin-converting enzyme 1 OS=Homo sapiens GN=ECE1 PE=1 SV=2 - [ECE1_HUMAN]	0.4247			30	122											1366.87	0.3312	21	43	1596.04	0.4026	24	47	974.28	0.3455	21	32	770	87.1	5.88
466	P53814-5	Isoform B2 of Smoothelin OS=Homo sapiens GN=SMTN - [SMTN_HUMAN]	10.71	8	7	7	18	9.82268e+06	0.571575	5	14.9455	0.422573	1		0.739637	4	20.8177	198.09	7.1	5	7	124.507	2.51	2	3	253.901	6.12	4	8	915	98.8591	8.92432		-0.806986	-1.24273	-0.43511		-0.828275	0.563202	0.40423	0.488038
	P53814	Smoothelin OS=Homo sapiens GN=SMTN PE=1 SV=7 - [SMTN_HUMAN]	0.1069			7	18											198.09	0.0709	5	7	124.51	0.0251	2	3	253.9	0.0611	4	8	917	99	9.07
	P53814-6	Isoform B3 of Smoothelin OS=Homo sapiens GN=SMTN - [SMTN_HUMAN]	0.1043			7	18											198.09	0.0691	5	7	124.51	0.0245	2	3	253.9	0.0596	4	8	940	101.7	8.78
467	Q567V2-2	Isoform 2 of Mpv17-like protein 2 OS=Homo sapiens GN=MPV17L2 - [M17L2_HUMAN]	15.47	2	2	2	10	6.36972e+07	0.694285	2	36.9367	0.434176	1		0.592204	1		248.86	15.47	2	5	125.683	6.63	1	3	99.29	15.47	2	2	181	20.2916	9.92041		-0.5264	-1.20365	-0.755834		-0.828627	0.563065	0.344442	0.415678
	Q567V2	Mpv17-like protein 2 OS=Homo sapiens GN=MPV17L2 PE=1 SV=2 - [M17L2_HUMAN]	0.1359			2	10											248.86	0.1359	2	5	125.68	0.0583	1	3	99.29	0.1359	2	2	206	23.2	9.25
468	Q9NXK8-2	Isoform 2 of F-box/LRR-repeat protein 12 OS=Homo sapiens GN=FBXL12 - [FXL12_HUMAN]	13.55	3	2	2	5	3.15225e+07	0.821519	1		0.280969	2	159.4	0.771557	1		75.14	7.33	1	1	117.7	13.55	2	2	154.23	7.33	1	2	273	30.4711	8.63135		-0.283634	-1.83152	-0.374155		-0.82977	0.562619	0.868721	1.04694
	Q567V2	Mpv17-like protein 2 OS=Homo sapiens GN=MPV17L2 PE=1 SV=2 - [M17L2_HUMAN]	0.1359			2	10											248.86	0.1359	2	5	125.68	0.0583	1	3	99.29	0.1359	2	2	206	23.2	9.25
469	Q15599-2	Isoform 2 of Na(+)/H(+) exchange regulatory cofactor NHE-RF2 OS=Homo sapiens GN=SLC9A3R2 - [NHRF2_HUMAN]	46.32	3	7	15	54	1.75062e+08	0.757886	6	20.1716	0.39304	6	71.6772	0.597065	7	53.2577	546.994	36.81	13	18	606.724	37.42	12	18	590.617	39.88	13	18	326	36.1314	8.20654		-0.399947	-1.34725	-0.74404		-0.830413	0.562368	0.479522	0.577451
470	Q96R06	Sperm-associated antigen 5 OS=Homo sapiens GN=SPAG5 PE=1 SV=2 - [SPAG5_HUMAN]	34.28	7	19	28	61	1.50855e+08	0.771839	10	53.2958	0.31266	1		0.729803	12	20.6046	672.951	24.31	21	27	142.55	6.04	6	6	819.97	27.58	21	28	1193	134.338	4.99561		-0.373628	-1.67733	-0.454421		-0.835127	0.560534	0.730489	0.874704
471	Q643R3	Lysophospholipid acyltransferase LPCAT4 OS=Homo sapiens GN=LPCAT4 PE=1 SV=1 - [LPCT4_HUMAN]	24.62	2	8	8	21	4.24554e+07	0.711517	4	35.3309	0.404342	6	49.1039	0.609873	2	24.0045	120.07	16.79	5	5	235.533	18.51	6	10	203.947	16.79	5	6	524	57.1833	8.96826		-0.491031	-1.30635	-0.713419		-0.836934	0.559832	0.421461	0.503577
472	Q15149	Plectin OS=Homo sapiens GN=PLEC PE=1 SV=3 - [PLEC_HUMAN]	63.92	9	11	330	2299	3.61651e+09	0.722411	7	17.8634	0.469429	6	60.8398	0.51634	8	65.0389	24849.1	56.02	262	793	21229.2	55.51	248	689	24298.5	61.06	291	817	4684	531.466	5.96045		-0.469108	-1.09102	-0.953606		-0.837912	0.559453	0.3267	0.389898
	Q15149-7	Isoform 7 of Plectin OS=Homo sapiens GN=PLEC - [PLEC_HUMAN]	0.6365			318	2256											24507.6	0.5646	255	778	21024.7	0.5526	240	679	23902.9	0.6069	280	799	4515	512.3	5.77
	Q15149-5	Isoform 5 of Plectin OS=Homo sapiens GN=PLEC - [PLEC_HUMAN]	0.6321			318	2256											24507.6	0.5606	255	778	21024.7	0.5487	240	679	23902.9	0.6026	280	799	4547	516	5.78
	Q15149-6	Isoform 6 of Plectin OS=Homo sapiens GN=PLEC - [PLEC_HUMAN]	0.6315			318	2256											24507.6	0.5601	255	778	21024.7	0.5482	240	679	23902.9	0.6021	280	799	4551	516.2	5.76
	Q15149-2	Isoform 2 of Plectin OS=Homo sapiens GN=PLEC - [PLEC_HUMAN]	0.6283			318	2256											24507.6	0.5573	255	778	21024.7	0.5455	240	679	23902.9	0.599	280	799	4574	518.2	5.74
473	P10586-2	Isoform 2 of Receptor-type tyrosine-protein phosphatase F OS=Homo sapiens GN=PTPRF - [PTPRF_HUMAN]	22.18	19	23	27	55	6.61226e+07	0.754837	18	38.0151	0.323602	3	64.7841	0.711872	3	28.7665	1385.64	21.44	26	40	178.81	6.38	8	8	238.217	3.42	5	7	1898	211.553	6.41748		-0.405764	-1.62771	-0.490309		-0.841261	0.558155	0.682395	0.811157
	H0Y4H1	Receptor-type tyrosine-protein phosphatase F (Fragment) OS=Homo sapiens GN=PTPRF PE=1 SV=1 - [H0Y4H1_HUMAN]	0.2556			21	48											1100.97	0.2448	20	33	178.81	0.0937	8	8	238.22	0.0503	5	7	1291	145.6	6.52
	H0Y7Z9	Receptor-type tyrosine-protein phosphatase F (Fragment) OS=Homo sapiens GN=PTPRF PE=1 SV=1 - [H0Y7Z9_HUMAN]	0.2447			21	48											1026.73	0.2342	20	33	178.81	0.0908	8	8	238.22	0.0488	5	7	1332	150.4	6.62
	H0Y6Z7	Receptor-type tyrosine-protein phosphatase F (Fragment) OS=Homo sapiens GN=PTPRF PE=1 SV=1 - [H0Y6Z7_HUMAN]	0.2376			24	51											1150.09	0.2286	23	36	178.81	0.0779	8	8	238.22	0.0419	5	7	1553	174.8	6.6
	H0Y380	Receptor-type tyrosine-protein phosphatase F (Fragment) OS=Homo sapiens GN=PTPRF PE=1 SV=1 - [H0Y380_HUMAN]	0.2257			14	36											499.65	0.2114	13	21	178.81	0.1236	8	8	238.22	0.0664	5	7	979	111.1	6.61
	P10586	Receptor-type tyrosine-protein phosphatase F OS=Homo sapiens GN=PTPRF PE=1 SV=2 - [PTPRF_HUMAN]	0.2208			27	55											1385.64	0.2134	26	40	178.81	0.0635	8	8	238.22	0.0341	5	7	1907	212.7	6.3
	F2Z3B8	Receptor-type tyrosine-protein phosphatase F OS=Homo sapiens GN=PTPRF PE=1 SV=1 - [F2Z3B8_HUMAN]	0.2164			18	41											677.02	0.2054	17	26	178.81	0.0956	8	8	238.22	0.0513	5	7	1266	143.2	6.74
474	Q9H857-4	Isoform 4 of 5'-nucleotidase domain-containing protein 2 OS=Homo sapiens GN=NT5DC2 - [NT5D2_HUMAN]	19.23	6	5	5	19	2.91075e+07	0.731931	5	5.95247	0.401063	4	49.4774	0.591767	3	46.9493	296.316	19.23	5	9	173.74	17.44	4	5	221.37	12.56	3	5	390	45.9683	8.07471		-0.45022	-1.3181	-0.756899		-0.84174	0.55797	0.440116	0.522865
	H7C519	5'-nucleotidase domain-containing protein 2 (Fragment) OS=Homo sapiens GN=NT5DC2 PE=1 SV=1 - [H7C519_HUMAN]	0.2732			3	11											238.38	0.2732	3	5	106.58	0.2732	3	3	129.29	0.1753	2	3	194	23.4	8.87
	H7C4G8	5'-nucleotidase domain-containing protein 2 (Fragment) OS=Homo sapiens GN=NT5DC2 PE=1 SV=1 - [H7C4G8_HUMAN]	0.1589			3	10											103.47	0.1589	3	5	103.44	0.1318	2	3	110.11	0.0581	1	2	258	30.1	5.96
	Q9H857	5'-nucleotidase domain-containing protein 2 OS=Homo sapiens GN=NT5DC2 PE=1 SV=1 - [NT5D2_HUMAN]	0.1442			5	19											296.32	0.1442	5	9	173.74	0.1308	4	5	221.37	0.0942	3	5	520	60.7	6.77
	Q9H857-3	Isoform 3 of 5'-nucleotidase domain-containing protein 2 OS=Homo sapiens GN=NT5DC2 - [NT5D2_HUMAN]	0.141			5	19											296.32	0.141	5	9	173.74	0.1278	4	5	221.37	0.0921	3	5	532	61.1	7.58
	Q9H857-2	Isoform 2 of 5'-nucleotidase domain-containing protein 2 OS=Homo sapiens GN=NT5DC2 - [NT5D2_HUMAN]	0.1346			5	19											296.32	0.1346	5	9	173.74	0.1221	4	5	221.37	0.088	3	5	557	64.1	7.74
475	P11047	Laminin subunit gamma-1 OS=Homo sapiens GN=LAMC1 PE=1 SV=3 - [LAMC1_HUMAN]	39.53	1	50	50	192	3.38744e+08	0.637967	45	30.2154	0.423626	26	88.8512	0.640374	33	40.203	3199.9	32.13	42	79	1907.53	24.55	32	51	2309.54	31.76	39	62	1609	177.489	5.12256		-0.648447	-1.23914	-0.643012		-0.843532	0.557278	0.342614	0.406167
476	Q96QC4	MHC class I polypeptide-related sequence A OS=Homo sapiens GN=MICA PE=2 SV=1 - [Q96QC4_HUMAN]	9.94	11	4	4	7	1.55355e+07	0.686193	2	46.4299	0.347826	2	21.0496	0.718658	2	25.04	65.5044	7.83	3	3	45.5994	4.22	2	2	43.1447	4.22	2	2	332	37.8095	6.90283		-0.543314	-1.52356	-0.476622		-0.847833	0.555619	0.586149	0.69135
	Q5SS58	MHC class I polypeptide-related sequence A OS=Homo sapiens GN=MICA PE=4 SV=2 - [Q5SS58_HUMAN]	0.1186			3	6											58.54	0.0825	2	2	45.6	0.0722	2	2	43.14	0.0722	2	2	194	22.2	7.71
	H0Y615	MHC class I polypeptide-related sequence A (Fragment) OS=Homo sapiens GN=MICA PE=4 SV=1 - [H0Y615_HUMAN]	0.0628			2	5											42.85	0.0314	1	1	45.6	0.0628	2	2	43.14	0.0628	2	2	223	25.2	7.2
477	P51617-2	Isoform 2 of Interleukin-1 receptor-associated kinase 1 OS=Homo sapiens GN=IRAK1 - [IRAK1_HUMAN]	12.46	11	5	5	11	1.79005e+07	0.6574	2	11.4407	0.394969	2	5.27708	0.657339	2	6.97051	219.45	4.99	2	3	270.3	9.82	4	5	180.247	7.62	3	3	682	73.375	6.68311		-0.605157	-1.34019	-0.605291		-0.850212	0.554703	0.424332	0.49909
	H7C224	Interleukin-1 receptor-associated kinase 1 (Fragment) OS=Homo sapiens GN=IRAK1 PE=1 SV=1 - [H7C224_HUMAN]	0.1429			3	9											219.45	0.0867	2	3	248.06	0.1429	3	4	149.48	0.0867	2	2	392	42.2	6.61
	D3YTB5	Interleukin-1 receptor-associated kinase 1 OS=Homo sapiens GN=IRAK1 PE=1 SV=1 - [D3YTB5_HUMAN]	0.1201			5	11											219.45	0.048	2	3	270.3	0.0946	4	5	180.25	0.0734	3	3	708	76	7.02
	P51617	Interleukin-1 receptor-associated kinase 1 OS=Homo sapiens GN=IRAK1 PE=1 SV=2 - [IRAK1_HUMAN]	0.1194			5	11											219.45	0.0478	2	3	270.3	0.0941	4	5	180.25	0.073	3	3	712	76.5	6.62
	P51617-3	Isoform 3 of Interleukin-1 receptor-associated kinase 1 OS=Homo sapiens GN=IRAK1 - [IRAK1_HUMAN]	0.0909			4	10											219.45	0.0491	2	3	229.52	0.0649	3	4	180.25	0.075	3	3	693	74.5	7.15
	P51617-4	Isoform 4 of Interleukin-1 receptor-associated kinase 1 OS=Homo sapiens GN=IRAK1 - [IRAK1_HUMAN]	0.0711			3	9											219.45	0.0537	2	3	229.52	0.0711	3	4	149.48	0.0537	2	2	633	68	6.43
478	Q9H496	Torsin-1A-interacting protein 2, isoform IFRG15 OS=Homo sapiens GN=TOR1AIP2 PE=2 SV=1 - [IFG15_HUMAN]	32.06	1	3	3	13	4.35175e+07	0.745736	3	50.5538	0.356819	2	7.41494	0.63985	3	36.5173	185.67	32.06	3	5	82.29	32.06	3	3	151.4	32.06	3	5	131	15.3376	7.31299		-0.423263	-1.48673	-0.644194		-0.851397	0.554248	0.561198	0.659149
479	Q9NVW2	E3 ubiquitin-protein ligase RLIM OS=Homo sapiens GN=RLIM PE=1 SV=3 - [RNF12_HUMAN]	3.04	1	2	2	11	2.03969e+07	0.768751	3	7.98782	0.434204	2	2.07244	0.507765	3	30.5283	90.28	3.04	2	4	42.89	3.04	2	2	140.78	3.04	2	5	624	68.5079	7.56201		-0.379413	-1.20355	-0.977766		-0.853578	0.553411	0.425875	0.498929
480	Q9UBP0-3	Isoform 3 of Spastin OS=Homo sapiens GN=SPAST - [SPAST_HUMAN]	33.77	4	12	12	16	2.83756e+07	0.806397	3	11.4043	0.372794	3	16.0311	0.555831	3	15.4889	104.833	8.49	3	3	212.255	24.91	8	9	133.91	11.13	4	4	530	57.9733	9.42236		-0.310439	-1.42355	-0.847283		-0.860424	0.550791	0.556672	0.646975
	Q9UBP0-4	Isoform 4 of Spastin OS=Homo sapiens GN=SPAST - [SPAST_HUMAN]	0.3293			11	14											46.9	0.0602	2	2	116.87	0.2349	7	8	133.91	0.1185	4	4	498	54.4	9.51
	Q9UBP0	Spastin OS=Homo sapiens GN=SPAST PE=1 SV=1 - [SPAST_HUMAN]	0.2906			12	16											104.83	0.0731	3	3	212.26	0.2143	8	9	133.91	0.0958	4	4	616	67.2	9.64
	Q9UBP0-2	Isoform 2 of Spastin OS=Homo sapiens GN=SPAST - [SPAST_HUMAN]	0.2808			11	14											46.9	0.0514	2	2	116.87	0.2003	7	8	133.91	0.101	4	4	584	63.6	9.72
481	P24844	Myosin regulatory light polypeptide 9 OS=Homo sapiens GN=MYL9 PE=1 SV=4 - [MYL9_HUMAN]	55.81	3	2	8	76	1.90919e+09	0.746998	1		0.450574	1		0.492855	2	9.69568	1063.73	50	6	29	1229.46	50	7	35	483.068	45.35	7	12	172	19.8144	4.91943		-0.420824	-1.15016	-1.02076		-0.863917	0.549459	0.389146	0.450444
	J3KTJ1	Myosin regulatory light chain 12A (Fragment) OS=Homo sapiens GN=MYL12A PE=4 SV=1 - [J3KTJ1_HUMAN]	0.5			5	58											948.86	0.5	4	25	983.47	0.5	5	25	358.97	0.3421	4	8	114	13	4.88
	P24844-2	Isoform 2 of Myosin regulatory light polypeptide 9 OS=Homo sapiens GN=MYL9 - [MYL9_HUMAN]	0.3983			5	44											570.64	0.3136	3	14	745.8	0.3136	4	21	369.03	0.3983	5	9	118	13.9	5.87
482	E9PMR4	CD151 antigen OS=Homo sapiens GN=CD151 PE=1 SV=1 - [E9PMR4_HUMAN]	13.94	10	5	5	12	2.0499e+08	0.760508	1		0.395235	1		0.551289	1		105.071	9.96	3	4	163.523	13.94	5	6	61.3752	2.39	1	2	251	28.0482	7.6792		-0.394964	-1.33922	-0.859119		-0.864433	0.549262	0.472148	0.546194
	E9PLZ6	CD151 antigen (Fragment) OS=Homo sapiens GN=CD151 PE=4 SV=1 - [E9PLZ6_HUMAN]	0.142			4	10											84.26	0.0852	2	3	133.2	0.142	4	5	61.38	0.0341	1	2	176	19.8	6.73
	E9PRJ3	CD151 antigen (Fragment) OS=Homo sapiens GN=CD151 PE=1 SV=1 - [E9PRJ3_HUMAN]	0.1404			4	10											84.26	0.0843	2	3	133.2	0.1404	4	5	61.38	0.0337	1	2	178	19.8	7.77
	K4DIB7	CD151 antigen (Fragment) OS=Homo sapiens GN=CD151 PE=4 SV=1 - [K4DIB7_HUMAN]	0.1389			4	10											84.26	0.0833	2	3	133.2	0.1389	4	5	61.38	0.0333	1	2	180	20.2	7.2
	P48509	CD151 antigen OS=Homo sapiens GN=CD151 PE=1 SV=3 - [CD151_HUMAN]	0.1383			5	12											105.07	0.0988	3	4	163.52	0.1383	5	6	61.38	0.0237	1	2	253	28.3	7.47
	E9PJC8	CD151 antigen (Fragment) OS=Homo sapiens GN=CD151 PE=4 SV=1 - [E9PJC8_HUMAN]	0.1118			3	4											43.11	0.0529	1	1	99.77	0.1118	3	3		0			170	19.2	6.73
483	Q9NXS2-3	Isoform 2 of Glutaminyl-peptide cyclotransferase-like protein OS=Homo sapiens GN=QPCTL - [QPCTL_HUMAN]	21.53	3	4	4	10	3.7689e+07	0.591428	2	97.374	0.410841	3	63.2178	0.680717	3	40.4237	87.53	7.64	2	2	123.34	21.53	4	4	123.33	10.42	3	4	288	32.8909	10.7407		-0.757726	-1.28335	-0.554873		-0.865316	0.548926	0.375967	0.434485
	K7EQG1	Glutaminyl-peptide cyclotransferase-like protein (Fragment) OS=Homo sapiens GN=QPCTL PE=1 SV=1 - [K7EQG1_HUMAN]	0.2479			3	9											87.53	0.1818	2	2	111.49	0.2479	3	3	123.33	0.2479	3	4	121	14	11.63
	Q9NXS2	Glutaminyl-peptide cyclotransferase-like protein OS=Homo sapiens GN=QPCTL PE=1 SV=2 - [QPCTL_HUMAN]	0.1623			4	10											87.53	0.0576	2	2	123.34	0.1623	4	4	123.33	0.0785	3	4	382	42.9	9.82
484	Q86VR2	Protein FAM134C OS=Homo sapiens GN=FAM134C PE=1 SV=1 - [F134C_HUMAN]	8.58	8	3	3	6	1.42442e+07	0.762221	1		0.571937	2	8.00695	0.378597	2	97.8209	23.64	3.22	1	1	72.4646	4.51	2	3	57.48	7.3	2	2	466	51.3637	4.97021		-0.391719	-0.806072	-1.40127		-0.866352	0.548532	0.507466	0.58575
	K7ENZ6	Protein FAM134C OS=Homo sapiens GN=FAM134C PE=1 SV=1 - [K7ENZ6_HUMAN]	0.425			2	5											23.64	0.1875	1	1	60.31	0.1875	1	2	57.48	0.425	2	2	80	8.7	5.31
	K7EMF4	Protein FAM134C OS=Homo sapiens GN=FAM134C PE=1 SV=1 - [K7EMF4_HUMAN]	0.4198			2	5											23.64	0.1852	1	1	60.31	0.1852	1	2	57.48	0.4198	2	2	81	8.9	5.31
	K7ELM8	Protein FAM134C OS=Homo sapiens GN=FAM134C PE=1 SV=1 - [K7ELM8_HUMAN]	0.4096			2	5											23.64	0.1807	1	1	60.31	0.1807	1	2	57.48	0.4096	2	2	83	8.9	5.31
	K7EJ34	Protein FAM134C OS=Homo sapiens GN=FAM134C PE=1 SV=1 - [K7EJ34_HUMAN]	0.2636			2	5											23.64	0.1163	1	1	60.31	0.1163	1	2	57.48	0.2636	2	2	129	14.3	5.52
	K7ENF4	Protein FAM134C OS=Homo sapiens GN=FAM134C PE=1 SV=1 - [K7ENF4_HUMAN]	0.2556			2	5											23.64	0.1128	1	1	60.31	0.1128	1	2	57.48	0.2556	2	2	133	14.5	7.68
485	Q96GX5-2	Isoform 2 of Serine/threonine-protein kinase greatwall OS=Homo sapiens GN=MASTL - [GWL_HUMAN]	11.67	9	7	8	24	6.90034e+07	0.558648	2	77.9971	0.421013	4	20.649	0.697107	4	17.9236	241.891	7.02	5	8	265.213	9.88	6	7	240.051	8.81	6	9	840	92.8019	6.12549		-0.839989	-1.24806	-0.520548		-0.869534	0.547324	0.364657	0.419371
	Q96GX5-3	Isoform 3 of Serine/threonine-protein kinase greatwall OS=Homo sapiens GN=MASTL - [GWL_HUMAN]	0.1116			8	24											241.89	0.0672	5	8	265.21	0.0945	6	7	240.05	0.0843	6	9	878	97.1	5.99
	Q96GX5	Serine/threonine-protein kinase greatwall OS=Homo sapiens GN=MASTL PE=1 SV=1 - [GWL_HUMAN]	0.1115			8	24											241.89	0.0671	5	8	265.21	0.0944	6	7	240.05	0.0842	6	9	879	97.3	5.99
486	Q9P206-2	Isoform 2 of Uncharacterized protein KIAA1522 OS=Homo sapiens GN=KIAA1522 - [K1522_HUMAN]	20.02	3	16	16	35	9.81952e+07	0.79345	6	22.6878	0.40653	9	31.5745	0.503529	5	33.641	234.585	9.69	7	9	498.88	18.74	13	16	299.99	10.88	6	10	1094	112.993	10.0229		-0.333788	-1.29856	-0.989853		-0.874069	0.545606	0.4927	0.563686
	Q9P206	Uncharacterized protein KIAA1522 OS=Homo sapiens GN=KIAA1522 PE=1 SV=2 - [K1522_HUMAN]	0.1923			14	30											184.44	0.0841	6	8	399.9	0.1797	12	14	236.52	0.0957	4	8	1035	107	9.73
	Q9P206-3	Isoform 3 of Uncharacterized protein KIAA1522 OS=Homo sapiens GN=KIAA1522 - [K1522_HUMAN]	0.1902			14	30											184.44	0.0832	6	8	399.9	0.1778	12	14	236.52	0.0946	4	8	1046	108.3	9.88
487	Q8NBZ0	INO80 complex subunit E OS=Homo sapiens GN=INO80E PE=1 SV=1 - [IN80E_HUMAN]	21.72	7	4	4	8	2.15982e+07	0.609709	1		0.430811	1		0.615805	2	119.63	68.6167	13.93	2	3	73.7033	16.39	3	3	87.18	14.34	2	2	244	26.4616	8.33838		-0.713807	-1.21487	-0.699454		-0.876045	0.544859	0.293522	0.335054
	I3NI13	INO80 complex subunit E OS=Homo sapiens GN=INO80E PE=4 SV=1 - [I3NI13_HUMAN]	0.237			3	6											41.8	0.1272	1	2	47.96	0.1618	2	2	87.18	0.2023	2	2	173	19.4	9.61
	I3L270	INO80 complex subunit E OS=Homo sapiens GN=INO80E PE=4 SV=1 - [I3L270_HUMAN]	0.2181			3	6											41.8	0.117	1	2	47.96	0.1489	2	2	87.18	0.1862	2	2	188	21.3	9.52
	J3KNE2	INO80 complex subunit E OS=Homo sapiens GN=INO80E PE=4 SV=1 - [J3KNE2_HUMAN]	0.1512			3	4											41.65	0.0585	1	1	53.94	0.0878	2	2	65.2	0.0634	1	1	205	21.9	5.2
	Q6Y2K3	INO80 complex subunit E OS=Homo sapiens GN=FLJ90652 PE=2 SV=1 - [Q6Y2K3_HUMAN]	0.1387			2	2												0			34.53	0.0438	1	1	65.2	0.0949	1	1	137	15.2	8.59
	H3BNM4	INO80 complex subunit E OS=Homo sapiens GN=INO80E PE=4 SV=1 - [H3BNM4_HUMAN]	0.1366			3	4											41.65	0.0529	1	1	53.94	0.0793	2	2	65.2	0.0573	1	1	227	24.6	8.35
488	Q17R31-5	Isoform 5 of Putative deoxyribonuclease TATDN3 OS=Homo sapiens GN=TATDN3 - [TATD3_HUMAN]	21.67	8	4	4	12	8.895e+06	0.562742	1		0.579699	2	13.5354	0.49574	2	17.6355	28.16	12.5	2	2	108.17	15.42	3	5	159.74	18.75	3	5	240	26.441	7.45947		-0.829454	-0.786624	-1.01234		-0.876141	0.544823	0.119884	0.136832
	Q17R31-2	Isoform 2 of Putative deoxyribonuclease TATDN3 OS=Homo sapiens GN=TATDN3 - [TATD3_HUMAN]	0.1905			4	12											28.16	0.1099	2	2	108.17	0.1355	3	5	159.74	0.1648	3	5	273	30.2	6.87
	Q17R31	Putative deoxyribonuclease TATDN3 OS=Homo sapiens GN=TATDN3 PE=1 SV=1 - [TATD3_HUMAN]	0.1898			4	12											28.16	0.1095	2	2	108.17	0.135	3	5	159.74	0.1642	3	5	274	30.3	7.15
	Q17R31-3	Isoform 3 of Putative deoxyribonuclease TATDN3 OS=Homo sapiens GN=TATDN3 - [TATD3_HUMAN]	0.1851			4	12											28.16	0.1068	2	2	108.17	0.1317	3	5	159.74	0.1601	3	5	281	31.1	7.5
	Q17R31-4	Isoform 4 of Putative deoxyribonuclease TATDN3 OS=Homo sapiens GN=TATDN3 - [TATD3_HUMAN]	0.1462			3	11											28.16	0.1186	2	2	108.17	0.1462	3	5	139.14	0.1186	2	4	253	28	8.18
489	E9PSF2	SCL-interrupting locus protein OS=Homo sapiens GN=STIL PE=1 SV=1 - [E9PSF2_HUMAN]	2.2	5	2	2	4	2.61659e+07	0.606791	1		0.466192	1		0.56845	1		20.07	1.26	1	1	63.5	0.94	1	1	103.96	0.94	1	2	1270	140.98	6.45557		-0.720728	-1.101	-0.814895		-0.878875	0.543791	0.198046	0.22534
	Q15468	SCL-interrupting locus protein OS=Homo sapiens GN=STIL PE=1 SV=2 - [STIL_HUMAN]	0.0218			2	4											20.07	0.0124	1	1	63.5	0.0093	1	1	103.96	0.0093	1	2	1287	142.9	6.46
	Q15468-2	Isoform 2 of SCL-interrupting locus protein OS=Homo sapiens GN=STIL - [STIL_HUMAN]	0.0217			2	4											20.07	0.0124	1	1	63.5	0.0093	1	1	103.96	0.0093	1	2	1288	143	6.46
490	Q96EN8	Molybdenum cofactor sulfurase OS=Homo sapiens GN=MOCOS PE=1 SV=2 - [MOCOS_HUMAN]	26.13	1	19	19	60	1.51278e+08	0.759184	8	23.6498	0.39995	10	37.535	0.529334	9	9.87333	531.551	18.02	13	20	508.05	16.89	13	22	521.074	19.03	13	18	888	98.0579	6.69775		-0.397479	-1.32211	-0.917751		-0.879112	0.543702	0.463524	0.527263
491	B1ANH0	Guanylate kinase (Fragment) OS=Homo sapiens GN=GUK1 PE=1 SV=1 - [B1ANH0_HUMAN]	56.22	6	2	8	42	6.33901e+07	0.74852	3	4.32508	0.42106	3	14.0715	0.507099	3	14.0364	452.598	50.69	7	13	543.148	50.69	7	13	550.202	40.55	6	16	217	23.6963	7.50342		-0.417888	-1.2479	-0.979659		-0.881816	0.542684	0.423569	0.480337
	Q16774-2	Isoform 2 of Guanylate kinase OS=Homo sapiens GN=GUK1 - [KGUA_HUMAN]	0.5596			8	42											452.6	0.5046	7	13	543.15	0.5046	7	13	550.2	0.4037	6	16	218	23.8	7.5
	B1ANG9	Guanylate kinase OS=Homo sapiens GN=GUK1 PE=1 SV=1 - [B1ANG9_HUMAN]	0.5046			7	41											452.6	0.5046	7	13	497.91	0.4495	6	12	550.2	0.4037	6	16	218	23.5	8.97
	Q16774-3	Isoform 3 of Guanylate kinase OS=Homo sapiens GN=GUK1 - [KGUA_HUMAN]	0.4564			7	41											452.6	0.4564	7	13	497.91	0.4066	6	12	550.2	0.3651	6	16	241	26.6	9.1
	B1ANH2	Guanylate kinase (Fragment) OS=Homo sapiens GN=GUK1 PE=1 SV=1 - [B1ANH2_HUMAN]	0.4308			7	32											378.17	0.3834	6	9	501.32	0.3834	6	11	490.15	0.2964	5	12	253	27.6	5.64
	B1ANH3	Guanylate kinase (Fragment) OS=Homo sapiens GN=GUK1 PE=1 SV=1 - [B1ANH3_HUMAN]	0.2463			4	17											237.62	0.2463	4	5	218.7	0.2463	4	6	238.3	0.1654	3	6	272	30.1	6.68
492	P51991	Heterogeneous nuclear ribonucleoprotein A3 OS=Homo sapiens GN=HNRNPA3 PE=1 SV=2 - [ROA3_HUMAN]	49.21	2	1	28	392	1.55709e+09	0.703791	4	3.86466	0.472154	3	13.6144	0.479436	1		2334.92	44.18	19	119	2840.29	45.77	21	137	2892.92	49.21	25	136	378	39.5706	9.01221		-0.506782	-1.08267	-1.06059		-0.883347	0.542108	0.326302	0.369393
493	B7ZLZ2	ER degradation-enhancing alpha-mannosidase-like protein 3 OS=Homo sapiens GN=EDEM3 PE=2 SV=1 - [B7ZLZ2_HUMAN]	15.58	3	11	11	20	1.94395e+07	0.77776	5	61.6085	0.364051	1		0.559642	5	57.4577	220.268	7.96	6	7	205.72	7.07	5	5	345.155	10.83	7	8	905	101.941	4.94482		-0.362603	-1.45779	-0.837424		-0.885938	0.541136	0.549201	0.61991
	Q9BZQ6	ER degradation-enhancing alpha-mannosidase-like protein 3 OS=Homo sapiens GN=EDEM3 PE=1 SV=2 - [EDEM3_HUMAN]	0.1513			11	20											220.27	0.0773	6	7	205.72	0.0687	5	5	345.16	0.1052	7	8	932	104.6	4.93
494	O00469-2	Isoform 2 of Procollagen-lysine,2-oxoglutarate 5-dioxygenase 2 OS=Homo sapiens GN=PLOD2 - [PLOD2_HUMAN]	38.52	6	25	25	79	2.14881e+08	0.563608	16	30.6409	0.482994	12	82.9816	0.579745	13	36.5062	938.467	30.61	19	30	616.856	26.65	19	25	725.858	23.61	16	24	758	87.0428	6.7124		-0.827236	-1.04992	-0.78651		-0.88789	0.540404	0.141795	0.159699
	B3KWS3	Procollagen-lysine,2-oxoglutarate 5-dioxygenase 2 OS=Homo sapiens GN=PLOD2 PE=1 SV=1 - [B3KWS3_HUMAN]	0.4043			15	45											444.6	0.3014	11	18	295.51	0.2656	11	15	293.31	0.2321	9	12	418	49.1	7.42
	E7ETU9	Procollagen-lysine,2-oxoglutarate 5-dioxygenase 2 OS=Homo sapiens GN=PLOD2 PE=1 SV=1 - [E7ETU9_HUMAN]	0.4026			24	75											913.69	0.3172	18	29	591.59	0.2745	18	24	686.69	0.2418	15	22	703	81.1	6.65
	O00469	Procollagen-lysine,2-oxoglutarate 5-dioxygenase 2 OS=Homo sapiens GN=PLOD2 PE=1 SV=2 - [PLOD2_HUMAN]	0.365			23	76											938.47	0.3148	19	30	607.71	0.2659	18	24	714.47	0.2117	14	22	737	84.6	6.71
495	Q2VPK5	Cytoplasmic tRNA 2-thiolation protein 2 OS=Homo sapiens GN=CTU2 PE=1 SV=1 - [CTU2_HUMAN]	19.03	6	7	7	21	6.44266e+07	0.745817	4	32.374	0.454585	4	36.0233	0.460371	5	21.419	178.546	13.59	5	7	184.663	17.28	6	7	203.256	15.53	5	7	515	56.071	6.31592		-0.423107	-1.13738	-1.11913		-0.893205	0.538417	0.407219	0.455908
	H3BSW6	Cytoplasmic tRNA 2-thiolation protein 2 OS=Homo sapiens GN=CTU2 PE=1 SV=1 - [H3BSW6_HUMAN]	0.1672			7	21											178.55	0.1195	5	7	184.66	0.1519	6	7	203.26	0.1365	5	7	586	63.6	7.01
	Q2VPK5-5	Isoform 3 of Cytoplasmic tRNA 2-thiolation protein 2 OS=Homo sapiens GN=CTU2 - [CTU2_HUMAN]	0.1629			6	19											178.55	0.1443	5	7	159.32	0.1443	5	6	187.57	0.1258	4	6	485	52.4	6.93
	Q2VPK5-3	Isoform 2 of Cytoplasmic tRNA 2-thiolation protein 2 OS=Homo sapiens GN=CTU2 - [CTU2_HUMAN]	0.1542			5	15											126.55	0.0888	3	5	145.45	0.1332	4	5	130.14	0.1332	4	5	428	46.5	5.73
496	Q9Y2L9-2	Isoform 2 of Leucine-rich repeat and calponin homology domain-containing protein 1 OS=Homo sapiens GN=LRCH1 - [LRCH1_HUMAN]	8.48	3	4	4	11	1.12618e+07	0.805647	3	8.90093	0.382839	1		0.50314	1		65.12	6.61	3	4	133.063	5.89	3	4	63.7933	4.02	2	3	696	77.1763	5.88428		-0.311781	-1.38519	-0.990969		-0.895981	0.537382	0.542973	0.60601
	Q9Y2L9	Leucine-rich repeat and calponin homology domain-containing protein 1 OS=Homo sapiens GN=LRCH1 PE=1 SV=3 - [LRCH1_HUMAN]	0.081			4	11											65.12	0.0632	3	4	133.06	0.0563	3	4	63.79	0.0385	2	3	728	80.8	5.94
	Q9Y2L9-3	Isoform 3 of Leucine-rich repeat and calponin homology domain-containing protein 1 OS=Homo sapiens GN=LRCH1 - [LRCH1_HUMAN]	0.0773			4	11											65.12	0.0603	3	4	133.06	0.0537	3	4	63.79	0.0367	2	3	763	84.6	5.68
497	Q9NR77	Peroxisomal membrane protein 2 OS=Homo sapiens GN=PXMP2 PE=1 SV=3 - [PXMP2_HUMAN]	14.36	3	3	3	5	2.03477e+07	0.691575	1		0.576609	2	6.53574	0.388583	1		21.32	4.1	1	1	67.95	14.36	3	3	49.43	5.13	1	1	195	22.238	10.5796		-0.532043	-0.794334	-1.36371		-0.896695	0.537116	0.425175	0.474159
	F5H4N4	Peroxisomal membrane protein 2 OS=Homo sapiens GN=PXMP2 PE=1 SV=1 - [F5H4N4_HUMAN]	0.125			2	3												0			67.95	0.125	2	2	49.43	0.0625	1	1	160	17.5	8.6
498	P18084	Integrin beta-5 OS=Homo sapiens GN=ITGB5 PE=1 SV=1 - [ITB5_HUMAN]	18.27	5	10	10	24	3.85419e+07	0.613816	6	15.3038	0.51338	1		0.490229	2	32.8526	491.971	16.15	9	12	219.85	10.01	5	5	343.294	9.76	5	7	799	87.9962	6.06201		-0.704121	-0.9619	-1.02847		-0.898164	0.536569	0.171311	0.190735
	V9GZ57	Integrin beta (Fragment) OS=Homo sapiens GN=ITGB5 PE=3 SV=2 - [V9GZ57_HUMAN]	0.3653			8	20											388.83	0.3127	7	9	186.12	0.2043	4	4	343.29	0.2415	5	7	323	35.4	6.29
499	C9JSG1	Dipeptidyl peptidase 8 OS=Homo sapiens GN=DPP8 PE=4 SV=1 - [C9JSG1_HUMAN]	4.55	11	2	2	4	8.92517e+06	0.840755	1		0.3863	1		0.475431	1		67.36	4.55	2	2	57.8	1.1	1	1	51.85	1.1	1	1	725	83.3594	6.29053		-0.250243	-1.37221	-1.07269		-0.898381	0.536488	0.580938	0.64665
	Q6V1X1-6	Isoform 6 of Dipeptidyl peptidase 8 OS=Homo sapiens GN=DPP8 - [DPP8_HUMAN]	0.0455			2	4											67.36	0.0455	2	2	57.8	0.011	1	1	51.85	0.011	1	1	725	83.3	6.29
	Q6V1X1-5	Isoform 5 of Dipeptidyl peptidase 8 OS=Homo sapiens GN=DPP8 - [DPP8_HUMAN]	0.0389			2	4											67.36	0.0389	2	2	57.8	0.0094	1	1	51.85	0.0094	1	1	849	97.7	5.44
	Q6V1X1-3	Isoform 3 of Dipeptidyl peptidase 8 OS=Homo sapiens GN=DPP8 - [DPP8_HUMAN]	0.0374			2	4											67.36	0.0374	2	2	57.8	0.0091	1	1	51.85	0.0091	1	1	882	101.4	5.6
	Q6V1X1	Dipeptidyl peptidase 8 OS=Homo sapiens GN=DPP8 PE=1 SV=1 - [DPP8_HUMAN]	0.0367			2	4											67.36	0.0367	2	2	57.8	0.0089	1	1	51.85	0.0089	1	1	898	103.3	5.8
500	Q8IY33	MICAL-like protein 2 OS=Homo sapiens GN=MICALL2 PE=1 SV=1 - [MILK2_HUMAN]	7.08	5	4	4	8	5.63623e+06	0.577926	1		0.358953	1		0.742314	3	14.135	59.65	3.21	2	2	24.97	1.66	1	1	118.27	7.08	4	5	904	97.442	9.56885		-0.791043	-1.47813	-0.429899		-0.899692	0.536001	0.532496	0.591865
	Q8IY33-4	Isoform 4 of MICAL-like protein 2 OS=Homo sapiens GN=MICALL2 - [MILK2_HUMAN]	0.0892			3	6											44	0.028	1	1	24.97	0.0262	1	1	118.27	0.0892	3	4	572	59.4	9.86
	Q8IY33-2	Isoform 2 of MICAL-like protein 2 OS=Homo sapiens GN=MICALL2 - [MILK2_HUMAN]	0.075			3	6											44	0.0235	1	1	24.97	0.0221	1	1	118.27	0.075	3	4	680	70.8	10.43
	Q8IY33-5	Isoform 5 of MICAL-like protein 2 OS=Homo sapiens GN=MICALL2 - [MILK2_HUMAN]	0.0708			3	6											59.65	0.0419	2	2		0			95.3	0.0708	3	4	692	74.5	9.8
501	Q6NUT3-2	Isoform 2 of Major facilitator superfamily domain-containing protein 12 OS=Homo sapiens GN=MFSD12 - [MFS12_HUMAN]	11.04	6	4	4	12	4.28197e+07	0.64043	3	35.4376	0.354223	2	73.0692	0.67599	1		67.7	7.86	3	5	105.77	11.04	4	6	35.8	1.49	1	1	471	50.9964	8.11865		-0.642887	-1.49727	-0.564926		-0.901694	0.535258	0.517254	0.573647
	Q6NUT3-4	Isoform 4 of Major facilitator superfamily domain-containing protein 12 OS=Homo sapiens GN=MFSD12 - [MFS12_HUMAN]	0.1099			4	12											67.7	0.0782	3	5	105.77	0.1099	4	6	35.8	0.0148	1	1	473	51.1	8.32
	Q6NUT3	Major facilitator superfamily domain-containing protein 12 OS=Homo sapiens GN=MFSD12 PE=1 SV=2 - [MFS12_HUMAN]	0.1083			4	12											67.7	0.0771	3	5	105.77	0.1083	4	6	35.8	0.0146	1	1	480	52	8.32
	Q6NUT3-3	Isoform 3 of Major facilitator superfamily domain-containing protein 12 OS=Homo sapiens GN=MFSD12 - [MFS12_HUMAN]	0.0967			4	12											67.7	0.0688	3	5	105.77	0.0967	4	6	35.8	0.013	1	1	538	58.7	8.76
502	Q5JU69	Torsin-2A OS=Homo sapiens GN=TOR2A PE=2 SV=1 - [TOR2A_HUMAN]	12.15	3	2	3	10	5.4654e+06	0.687562	2	37.7526	0.551095	1		0.404376	1		241.21	12.15	3	6	141.687	12.15	3	3	40.83	4.98	1	1	321	35.6915	7.97217		-0.540439	-0.859628	-1.30623		-0.902099	0.535108	0.384659	0.426404
503	P06756-3	Isoform 3 of Integrin alpha-V OS=Homo sapiens GN=ITGAV - [ITAV_HUMAN]	42.32	4	35	35	124	2.61876e+08	0.649957	25	19.958	0.449354	20	52.6268	0.52139	17	32.0156	1301.44	31.44	25	44	1164.12	31.24	26	46	924.707	31.84	25	34	1002	111.061	5.61768		-0.621583	-1.15407	-0.939566		-0.905075	0.534005	0.267916	0.296016
	P06756	Integrin alpha-V OS=Homo sapiens GN=ITGAV PE=1 SV=2 - [ITAV_HUMAN]	0.4046			35	124											1301.44	0.3006	25	44	1164.12	0.2987	26	46	924.71	0.3044	25	34	1048	116	5.68
	P06756-2	Isoform 2 of Integrin alpha-V OS=Homo sapiens GN=ITGAV - [ITAV_HUMAN]	0.3972			34	123											1301.44	0.3113	25	44	1133.08	0.2875	25	45	924.71	0.3152	25	34	1012	112.2	5.94
504	Q9Y303	Putative N-acetylglucosamine-6-phosphate deacetylase OS=Homo sapiens GN=AMDHD2 PE=1 SV=2 - [NAGA_HUMAN]	34.72	9	10	10	22	2.55989e+07	0.588744	5	28.3835	0.493289	6	17.6319	0.524237	6	27.7249	122.373	15.65	5	5	335.61	30.56	8	10	233.193	22.74	6	7	409	43.7206	6.69775		-0.764288	-1.01949	-0.931708		-0.905164	0.533972	0.129658	0.143242
	Q9Y303-2	Isoform 2 of Putative N-acetylglucosamine-6-phosphate deacetylase OS=Homo sapiens GN=AMDHD2 - [NAGA_HUMAN]	0.2756			9	21											122.37	0.1458	5	5	306.39	0.2369	7	9	233.19	0.2118	6	7	439	46.9	6.73
	Q9Y303-3	Isoform 3 of Putative N-acetylglucosamine-6-phosphate deacetylase OS=Homo sapiens GN=AMDHD2 - [NAGA_HUMAN]	0.2037			9	21											122.37	0.1077	5	5	306.39	0.1751	7	9	233.19	0.1566	6	7	594	63.6	7.53
	H3BTZ6	Putative N-acetylglucosamine-6-phosphate deacetylase (Fragment) OS=Homo sapiens GN=AMDHD2 PE=1 SV=1 - [H3BTZ6_HUMAN]	0.1892			5	9											56.78	0.0676	2	2	123.84	0.1318	3	4	100.46	0.125	3	3	296	31.4	7.55
	H3BSV9	Putative N-acetylglucosamine-6-phosphate deacetylase (Fragment) OS=Homo sapiens GN=AMDHD2 PE=1 SV=1 - [H3BSV9_HUMAN]	0.1867			5	9											56.78	0.0667	2	2	123.84	0.13	3	4	100.46	0.1233	3	3	300	31.9	6.58
505	Q86TG7	Retrotransposon-derived protein PEG10 OS=Homo sapiens GN=PEG10 PE=1 SV=2 - [PEG10_HUMAN]	25.99	2	14	14	48	1.05514e+08	0.758194	6	41.195	0.422109	5	31.2073	0.475497	15	25.1192	205.333	8.05	5	8	224.463	12.71	7	11	790.957	25.99	13	29	708	80.122	6.39209		-0.399361	-1.24431	-1.07249		-0.905388	0.533889	0.446574	0.49324
	Q86TG7-2	Isoform RF1 of Retrotransposon-derived protein PEG10 OS=Homo sapiens GN=PEG10 - [PEG10_HUMAN]	0.3262			9	36											145.92	0.1169	3	6	98.62	0.1415	4	8	532.15	0.3262	8	22	325	36.9	6.21
506	O43164-2	Isoform 2 of E3 ubiquitin-protein ligase Praja-2 OS=Homo sapiens GN=PJA2 - [PJA2_HUMAN]	16.42	5	8	8	16	3.36804e+07	0.753798	3	4.16685	0.425907	2	75.0301	0.472432	2	0.939708	270.704	12.94	5	7	259.563	8.43	4	6	122.577	6.54	3	3	688	76.0438	4.42432		-0.407751	-1.23139	-1.08182		-0.906987	0.533298	0.438771	0.483768
	O43164	E3 ubiquitin-protein ligase Praja-2 OS=Homo sapiens GN=PJA2 PE=1 SV=4 - [PJA2_HUMAN]	0.1596			8	16											270.7	0.1257	5	7	259.56	0.0819	4	6	122.58	0.0636	3	3	708	78.2	4.39
507	Q8NEZ4	Histone-lysine N-methyltransferase 2C OS=Homo sapiens GN=KMT2C PE=1 SV=3 - [KMT2C_HUMAN]	0.51	3	2	2	4	2.70671e+06	0.738075	1		0.440757	1		0.465965	1		48.1	0.2	1	1	46.84	0.2	1	1	42.32	0.51	2	2	4911	541.029	6.49365		-0.438161	-1.18194	-1.10171		-0.907271	0.533193	0.408237	0.449962
	Q8NEZ4-3	Isoform 3 of Histone-lysine N-methyltransferase 2C OS=Homo sapiens GN=KMT2C - [KMT2C_HUMAN]	0.005			2	4											48.1	0.002	1	1	46.84	0.002	1	1	42.32	0.005	2	2	4968	547.3	6.51
508	Q92585	Mastermind-like protein 1 OS=Homo sapiens GN=MAML1 PE=1 SV=3 - [MAML1_HUMAN]	3.74	1	2	2	5	2.75057e+07	0.752928	1		0.386247	1		0.521009	1		47.686	0.79	1	2	37.96	3.74	2	2	0	0.79	1	1	1016	107.987	8.27979		-0.409417	-1.3724	-0.940619		-0.90748	0.533116	0.482348	0.531524
509	Q8WUU5	GATA zinc finger domain-containing protein 1 OS=Homo sapiens GN=GATAD1 PE=1 SV=1 - [GATD1_HUMAN]	22.68	1	4	4	15	7.53941e+06	0.855798	2	30.4635	0.389466	4	84.0565	0.454082	4	91.722	95.06	17.1	3	3	170.04	16.73	3	5	202.961	17.1	3	7	269	28.6725	9.40771		-0.224658	-1.36043	-1.13898		-0.908022	0.532915	0.60208	0.663068
510	Q96RR1	Twinkle protein, mitochondrial OS=Homo sapiens GN=PEO1 PE=1 SV=1 - [PEO1_HUMAN]	11.26	3	5	5	13	1.51695e+07	0.629775	3	1.51512	0.516895	1		0.462628	1		132.78	6.14	3	4	125.497	5.56	3	3	182.843	7.75	3	6	684	77.106	8.98291		-0.667091	-0.952056	-1.11208		-0.910408	0.532035	0.225397	0.247578
	Q96RR1-3	Isoform 3 of Twinkle protein, mitochondrial OS=Homo sapiens GN=PEO1 - [PEO1_HUMAN]	0.1186			4	10											60.77	0.0527	2	3	55.34	0.0452	2	2	112.51	0.0734	2	5	531	60.4	8.34
	Q96RR1-2	Isoform 2 of Twinkle protein, mitochondrial OS=Homo sapiens GN=PEO1 - [PEO1_HUMAN]	0.1082			4	10											60.77	0.0481	2	3	55.34	0.0412	2	2	112.51	0.067	2	5	582	66	8.12
511	Q9H999	Pantothenate kinase 3 OS=Homo sapiens GN=PANK3 PE=1 SV=1 - [PANK3_HUMAN]	18.65	7	4	5	11	2.72652e+07	0.737146	3	16.3548	0.325405	1		0.619005	2	5.2667	218.37	18.65	5	6	87.64	6.49	2	3	111.66	7.84	2	2	370	41.0679	6.55127		-0.439979	-1.61969	-0.691978		-0.917216	0.52953	0.621273	0.677346
512	P40189-3	Isoform 3 of Interleukin-6 receptor subunit beta OS=Homo sapiens GN=IL6ST - [IL6RB_HUMAN]	8.98	5	4	4	9	2.72309e+07	0.757888	2	9.71696	0.358369	2	53.6337	0.546001	1		141.57	5.25	3	4	117.18	7.12	3	4	40.03	1.98	1	1	857	96.2157	5.89697		-0.399943	-1.48048	-0.873024		-0.917817	0.529309	0.541661	0.590163
	P40189	Interleukin-6 receptor subunit beta OS=Homo sapiens GN=IL6ST PE=1 SV=2 - [IL6RB_HUMAN]	0.0839			4	9											141.57	0.049	3	4	117.18	0.0664	3	4	40.03	0.0185	1	1	918	103.5	5.95
513	Q6UXD5-4	Isoform 4 of Seizure 6-like protein 2 OS=Homo sapiens GN=SEZ6L2 - [SE6L2_HUMAN]	7.93	7	3	3	8	1.95345e+07	0.58157	1		0.617512	1		0.409881	3	64.6943	140.7	2.76	1	2	97.29	5.17	2	2	213.23	7.93	3	4	580	62.335	4.76709		-0.781976	-0.695461	-1.28672		-0.921387	0.528001	0.319334	0.34658
	H3BN26	Seizure 6-like protein 2 (Fragment) OS=Homo sapiens GN=SEZ6L2 PE=4 SV=2 - [H3BN26_HUMAN]	0.1221			2	6											140.7	0.0528	1	2	88.47	0.0693	1	1	191.64	0.1221	2	3	303	33	4.81
	Q6UXD5-2	Isoform 2 of Seizure 6-like protein 2 OS=Homo sapiens GN=SEZ6L2 - [SE6L2_HUMAN]	0.0548			3	8											140.7	0.019	1	2	97.29	0.0357	2	2	213.23	0.0548	3	4	840	90.8	4.89
	Q6UXD5-3	Isoform 3 of Seizure 6-like protein 2 OS=Homo sapiens GN=SEZ6L2 - [SE6L2_HUMAN]	0.0539			3	8											140.7	0.0188	1	2	97.29	0.0352	2	2	213.23	0.0539	3	4	853	92.4	4.87
	Q6UXD5-5	Isoform 5 of Seizure 6-like protein 2 OS=Homo sapiens GN=SEZ6L2 - [SE6L2_HUMAN]	0.0523			3	8											140.7	0.0182	1	2	97.29	0.0341	2	2	213.23	0.0523	3	4	879	94.4	4.92
	Q6UXD5	Seizure 6-like protein 2 OS=Homo sapiens GN=SEZ6L2 PE=1 SV=2 - [SE6L2_HUMAN]	0.0505			3	8											140.7	0.0176	1	2	97.29	0.033	2	2	213.23	0.0505	3	4	910	97.5	4.89
	Q6UXD5-6	Isoform 6 of Seizure 6-like protein 2 OS=Homo sapiens GN=SEZ6L2 - [SE6L2_HUMAN]	0.0457			2	6											140.7	0.0198	1	2	88.47	0.026	1	1	191.64	0.0457	2	3	809	86.8	4.82
514	Q9H4H8-2	Isoform 2 of Protein FAM83D OS=Homo sapiens GN=FAM83D - [FA83D_HUMAN]	25.66	2	10	10	19	1.48021e+07	0.816691	5	15.0827	0.292616	1		0.615029	4	34.7302	213.652	11.07	5	8	68.9148	1.76	1	2	251.853	23.55	8	9	569	62.5574	6.30322		-0.292138	-1.77292	-0.701274		-0.92211	0.527737	0.764691	0.829284
	Q9H4H8	Protein FAM83D OS=Homo sapiens GN=FAM83D PE=1 SV=3 - [FA83D_HUMAN]	0.2496			10	19											213.65	0.1077	5	8	68.91	0.0171	1	2	251.85	0.2291	8	9	585	64.4	6.54
515	B7Z4K6	Deoxyribonuclease-2-alpha OS=Homo sapiens GN=DNASE2 PE=2 SV=1 - [B7Z4K6_HUMAN]	16.39	3	5	5	15	7.88237e+07	0.760291	3	10.3642	0.438791	5	65.0315	0.436499	3	139.94	97.3269	10.82	3	5	123.71	16.39	5	6	81.76	9.51	3	4	305	33.5937	8.32373		-0.395376	-1.18839	-1.19595		-0.926573	0.526107	0.460046	0.496502
	O00115	Deoxyribonuclease-2-alpha OS=Homo sapiens GN=DNASE2 PE=1 SV=2 - [DNS2A_HUMAN]	0.1389			5	15											97.33	0.0917	3	5	123.71	0.1389	5	6	81.76	0.0806	3	4	360	39.6	8.05
	K7ENE5	Deoxyribonuclease-2-alpha (Fragment) OS=Homo sapiens GN=DNASE2 PE=4 SV=1 - [K7ENE5_HUMAN]	0.133			3	7											77.84	0.055	1	2	83.21	0.133	3	3	67.56	0.1009	2	2	218	24.1	6.92
516	P46013	Antigen KI-67 OS=Homo sapiens GN=MKI67 PE=1 SV=2 - [KI67_HUMAN]	40.79	1	3	105	413	2.11732e+08	0.642963	2	39.1185	0.295298	1		0.764224	2	74.5513	4531.7	33.08	80	144	4428.88	31.39	73	129	4386.69	33.54	80	140	3256	358.474	9.45166		-0.637192	-1.75975	-0.387933		-0.928293	0.52548	0.730773	0.787222
517	Q92796-3	Isoform 3 of Disks large homolog 3 OS=Homo sapiens GN=DLG3 - [DLG3_HUMAN]	11.2	4	3	5	18	6.91804e+07	0.774368	2	21.7221	0.48775	2	110.558	0.380907	3	19.4568	104.403	7.65	3	4	209.42	7.65	3	7	165.369	11.2	5	7	366	42.0852	8.5874		-0.368908	-1.03579	-1.39249		-0.932395	0.523988	0.519565	0.557237
	Q92796-2	Isoform 2 of Disks large homolog 3 OS=Homo sapiens GN=DLG3 - [DLG3_HUMAN]	0.0801			5	18											104.4	0.0547	3	4	209.42	0.0547	3	7	165.37	0.0801	5	7	512	57.9	9.25
	Q92796	Disks large homolog 3 OS=Homo sapiens GN=DLG3 PE=1 SV=2 - [DLG3_HUMAN]	0.0502			5	18											104.4	0.0343	3	4	209.42	0.0343	3	7	165.37	0.0502	5	7	817	90.3	7.03
	Q5JUW8	Discs, large homolog 3 (Neuroendocrine-dlg, Drosophila), isoform CRA_b OS=Homo sapiens GN=DLG3 PE=1 SV=1 - [Q5JUW8_HUMAN]	0.0483			5	18											104.4	0.033	3	4	209.42	0.033	3	7	165.37	0.0483	5	7	849	93.5	7.05
518	Q9UBS0	Ribosomal protein S6 kinase beta-2 OS=Homo sapiens GN=RPS6KB2 PE=1 SV=2 - [KS6B2_HUMAN]	16.6	5	6	7	16	5.90106e+07	0.726446	4	9.4866	0.378546	3	36.4224	0.519505	3	133.401	95.15	12.24	5	6	193.28	13.28	5	7	106.793	9.54	3	3	482	53.4215	7.34229		-0.461073	-1.40146	-0.944791		-0.935774	0.522762	0.470257	0.502533
519	Q7Z7A3	Cytoplasmic tRNA 2-thiolation protein 1 OS=Homo sapiens GN=CTU1 PE=1 SV=1 - [CTU1_HUMAN]	22.13	1	5	5	9	2.62206e+07	0.62662	4	23.9851	0.380759	1		0.592608	3	21.7306	83.5533	16.09	4	4	36.32	7.18	1	1	90.82	15.52	3	4	348	36.4269	9.20264		-0.674338	-1.39305	-0.754851		-0.940746	0.520963	0.393769	0.418571
520	G8JLL2	Lysosomal thioesterase PPT2 (Fragment) OS=Homo sapiens GN=PPT2 PE=1 SV=1 - [G8JLL2_HUMAN]	33.33	7	4	4	15	6.7823e+07	0.642345	3	5.6837	0.515994	2	12.9381	0.424015	4	38.1463	123.31	14.44	2	4	146.69	25.56	3	6	172.76	33.33	4	5	180	20.3853	6.85889		-0.63858	-0.954575	-1.23781		-0.943656	0.519914	0.299765	0.317664
	Q9UMR5-2	Isoform 2 of Lysosomal thioesterase PPT2 OS=Homo sapiens GN=PPT2 - [PPT2_HUMAN]	0.1993			4	15											123.31	0.0864	2	4	146.69	0.1528	3	6	172.76	0.1993	4	5	301	34	6.93
	Q9UMR5	Lysosomal thioesterase PPT2 OS=Homo sapiens GN=PPT2 PE=1 SV=4 - [PPT2_HUMAN]	0.1987			4	15											123.31	0.0861	2	4	146.69	0.1523	3	6	172.76	0.1987	4	5	302	34.2	6.33
	Q9UMR5-3	Isoform 3 of Lysosomal thioesterase PPT2 OS=Homo sapiens GN=PPT2 - [PPT2_HUMAN]	0.1948			4	15											123.31	0.0844	2	4	146.69	0.1494	3	6	172.76	0.1948	4	5	308	34.8	6.46
	A2ABN7	Lysosomal thioesterase PPT2 (Fragment) OS=Homo sapiens GN=PPT2 PE=1 SV=1 - [A2ABN7_HUMAN]	0.1772			2	11											46.49	0.0506	1	3	78.96	0.1772	2	5	76.88	0.1772	2	3	158	18.1	6.95
521	Q9Y6Y0	Influenza virus NS1A-binding protein OS=Homo sapiens GN=IVNS1ABP PE=1 SV=3 - [NS1BP_HUMAN]	24.92	4	14	14	32	7.48255e+07	0.766414	5	1.54155	0.333067	4	20.5008	0.54983	9	12.5099	190.758	12.46	7	10	159.379	10.12	7	8	385.381	19.78	11	14	642	71.6829	5.52881		-0.383805	-1.58612	-0.862942		-0.944288	0.519686	0.60527	0.64098
	A8MVR0	Influenza virus NS1A-binding protein OS=Homo sapiens GN=IVNS1ABP PE=1 SV=2 - [A8MVR0_HUMAN]	0.2358			8	21											157.86	0.092	4	6	118.77	0.1179	5	6	322.11	0.2099	7	9	424	46.7	6.09
522	Q9Y343-2	Isoform 2 of Sorting nexin-24 OS=Homo sapiens GN=SNX24 - [SNX24_HUMAN]	30.19	3	4	4	11	2.16607e+07	0.834146	4	10.9201	0.416189	2	63.6285	0.403561	1		113.893	30.19	4	6	89.33	18.24	3	4	45.18	5.66	1	1	159	18.5917	7.53271		-0.261629	-1.26469	-1.30914		-0.945153	0.519374	0.592367	0.626741
	Q9Y343	Sorting nexin-24 OS=Homo sapiens GN=SNX24 PE=1 SV=1 - [SNX24_HUMAN]	0.284			4	11											113.89	0.284	4	6	89.33	0.1716	3	4	45.18	0.0533	1	1	169	19.8	7.24
	A8MXB7	Sorting nexin-24 OS=Homo sapiens GN=SNX24 PE=1 SV=1 - [A8MXB7_HUMAN]	0.2376			4	11											113.89	0.2376	4	6	89.33	0.1436	3	4	45.18	0.0446	1	1	202	23.7	7.28
523	Q9NX00	Transmembrane protein 160 OS=Homo sapiens GN=TMEM160 PE=1 SV=1 - [TM160_HUMAN]	22.87	1	3	3	8	1.03713e+08	0.789422	3	2.05431	0.445786	2	4.94236	0.393306	2	34.4398	120.43	22.87	3	4	127.11	17.55	2	2	72.32	12.23	2	2	188	19.645	8.03076		-0.341131	-1.16558	-1.34628		-0.950994	0.517276	0.535829	0.563441
524	Q14807	Kinesin-like protein KIF22 OS=Homo sapiens GN=KIF22 PE=1 SV=5 - [KIF22_HUMAN]	42.71	7	19	20	48	6.75021e+07	0.819779	9	22.0068	0.297637	6	44.9506	0.560596	12	45.6197	524.887	26.77	12	17	456.17	19.7	9	11	692.618	37.74	16	20	665	73.2167	9.45166		-0.286693	-1.74837	-0.834966		-0.956677	0.515242	0.738402	0.77184
	Q14807-2	Isoform 2 of Kinesin-like protein KIF22 OS=Homo sapiens GN=KIF22 - [KIF22_HUMAN]	0.4238			18	46											524.89	0.2982	12	17	456.17	0.2194	9	11	601.87	0.3685	14	18	597	66.3	8.91
	H3BRB3	Kinesin-like protein KIF22 OS=Homo sapiens GN=KIF22 PE=1 SV=1 - [H3BRB3_HUMAN]	0.3928			17	45											524.89	0.2913	12	17	456.17	0.2144	9	11	593.46	0.3388	13	17	611	67.7	8.9
525	Q15773	Myeloid leukemia factor 2 OS=Homo sapiens GN=MLF2 PE=1 SV=1 - [MLF2_HUMAN]	35.48	4	7	7	24	9.7556e+07	0.828455	6	12.0947	0.266144	3	23.421	0.614773	7	22.6385	202.084	24.6	5	7	213.039	35.48	7	7	244.43	35.48	6	10	248	28.1292	6.90283		-0.271504	-1.90972	-0.701874		-0.961033	0.513689	0.849301	0.883737
	F5H0Y3	Myeloid leukemia factor 2 (Fragment) OS=Homo sapiens GN=MLF2 PE=1 SV=2 - [F5H0Y3_HUMAN]	0.2348			4	14											114.62	0.1174	2	3	121.42	0.2348	4	4	161.52	0.2348	3	7	230	24.7	10.29
526	Q9Y244	Proteasome maturation protein OS=Homo sapiens GN=POMP PE=1 SV=1 - [POMP_HUMAN]	15.6	1	2	2	7	8.70846e+07	0.691998	2	18.0612	0.402275	1		0.48025	1		182.077	15.6	2	3	164.839	10.64	1	2	153.423	10.64	1	2	141	15.7791	5.10986		-0.531161	-1.31374	-1.05814		-0.967683	0.511327	0.399057	0.412384
527	Q8NB46	Serine/threonine-protein phosphatase 6 regulatory ankyrin repeat subunit C OS=Homo sapiens GN=ANKRD52 PE=1 SV=3 - [ANR52_HUMAN]	15.8	1	10	11	31	5.46879e+07	0.704527	5	21.1975	0.360893	2	28.3706	0.523504	4	13.3989	316.67	6.04	5	10	262.305	11.62	8	9	385.933	9.67	6	12	1076	115.004	6.48096		-0.505273	-1.47036	-0.933729		-0.969787	0.510582	0.483552	0.498617
528	Q92574-2	Isoform 2 of Hamartin OS=Homo sapiens GN=TSC1 - [TSC1_HUMAN]	5.03	3	3	3	7	1.38607e+07	0.749684	2	19.6577	0.319898	1		0.550559	1		139.517	3.5	2	3	82.54	1.71	1	2	60.68	3.23	2	2	1113	123.937	6.21436		-0.415646	-1.64432	-0.861031		-0.973664	0.509211	0.622031	0.638855
	Q92574	Hamartin OS=Homo sapiens GN=TSC1 PE=1 SV=2 - [TSC1_HUMAN]	0.0481			3	7											139.52	0.0335	2	3	82.54	0.0163	1	2	60.68	0.0309	2	2	1164	129.7	6.47
529	Q92604	Acyl-CoA:lysophosphatidylglycerol acyltransferase 1 OS=Homo sapiens GN=LPGAT1 PE=2 SV=1 - [LGAT1_HUMAN]	20	1	7	7	23	1.08853e+08	0.426278	4	82.1703	0.493314	3	370.687	0.625712	4	84.8632	332.09	14.86	5	8	277.775	16.22	5	8	258.137	16.22	5	7	370	43.0613	8.92432		-1.23013	-1.01942	-0.67643		-0.975328	0.508624	0.279473	0.286542
530	Q9UH17	DNA dC->dU-editing enzyme APOBEC-3B OS=Homo sapiens GN=APOBEC3B PE=1 SV=1 - [ABC3B_HUMAN]	30.37	9	9	10	35	5.55059e+07	0.806372	8	8.74681	0.270609	4	19.8201	0.598389	7	35.8538	539.303	30.37	10	17	315.526	15.18	5	9	281.405	18.06	6	9	382	45.8941	6.06201		-0.310483	-1.88572	-0.740844		-0.979015	0.507326	0.814179	0.83163
	Q9UH17-3	Isoform 3 of DNA dC->dU-editing enzyme APOBEC-3B OS=Homo sapiens GN=APOBEC3B - [ABC3B_HUMAN]	0.2521			8	21											373.67	0.2521	8	11	223.82	0.0896	3	5	215.63	0.1204	4	5	357	43.1	5.73
	B0QYD3	DNA dC->dU-editing enzyme APOBEC-3B OS=Homo sapiens GN=APOBEC3B PE=4 SV=1 - [B0QYD3_HUMAN]	0.2367			10	35											539.3	0.2367	10	17	315.53	0.1184	5	9	281.41	0.1408	6	9	490	57.2	6.81
531	Q9BVA0	Katanin p80 WD40 repeat-containing subunit B1 OS=Homo sapiens GN=KATNB1 PE=1 SV=1 - [KTNB1_HUMAN]	16.79	20	6	7	15	4.20039e+07	0.690962	1		0.323621	3	39.2861	0.581369	4	76.9194	65.01	3.36	2	4	180.72	10.69	4	5	166.65	12.67	5	6	655	72.288	7.56201		-0.533321	-1.62762	-0.782474		-0.98114	0.506579	0.573565	0.58459
	H3BPK1	Katanin p80 WD40 repeat-containing subunit B1 (Fragment) OS=Homo sapiens GN=KATNB1 PE=1 SV=1 - [H3BPK1_HUMAN]	0.319			4	7											33.37	0.0238	1	2	84.16	0.2095	2	2	106.05	0.2333	3	3	210	22.9	8.12
532	Q15628	Tumor necrosis factor receptor type 1-associated DEATH domain protein OS=Homo sapiens GN=TRADD PE=1 SV=2 - [TRADD_HUMAN]	25.64	2	7	7	18	3.18905e+07	0.804308	2	20.7876	0.385665	3	51.8299	0.415197	2	73.7711	188.49	7.69	2	4	332.025	22.44	6	10	132.6	14.1	3	4	312	34.2258	6.26514		-0.314181	-1.37458	-1.26813		-0.985631	0.505005	0.583924	0.592436
	B3KQZ9	Tumor necrosis factor receptor type 1-associated DEATH domain protein OS=Homo sapiens GN=TRADD PE=1 SV=1 - [B3KQZ9_HUMAN]	0.2381			6	16											188.49	0.0952	2	4	279.76	0.1984	5	9	99.09	0.0952	2	3	252	27.9	7.68
533	G8JLE5	TIMELESS-interacting protein OS=Homo sapiens GN=TIPIN PE=1 SV=1 - [G8JLE5_HUMAN]	22.5	4	4	4	10	3.05347e+07	0.646062	3	17.5614	0.42464	1		0.467917	1		204.337	22.5	3	4	170.43	22.5	4	4	155.89	14.5	2	2	200	23.2684	4.69092		-0.630256	-1.23569	-1.09568		-0.987206	0.504454	0.316956	0.321063
	Q9BVW5	TIMELESS-interacting protein OS=Homo sapiens GN=TIPIN PE=1 SV=2 - [TIPIN_HUMAN]	0.1495			4	10											204.34	0.1495	3	4	170.43	0.1495	4	4	155.89	0.0963	2	2	301	34.5	4.82
	H3BU04	TIMELESS-interacting protein (Fragment) OS=Homo sapiens GN=TIPIN PE=1 SV=1 - [H3BU04_HUMAN]	0.1156			3	7											176.34	0.1156	2	3	130.06	0.1156	3	3	130.4	0.0612	1	1	294	33.7	4.78
	H3BTH1	TIMELESS-interacting protein (Fragment) OS=Homo sapiens GN=TIPIN PE=4 SV=1 - [H3BTH1_HUMAN]	0.1135			2	2												0			45.2	0.1135	2	2		0			141	16.2	5.6
534	Q8N490-2	Isoform 2 of Probable hydrolase PNKD OS=Homo sapiens GN=PNKD - [PNKD_HUMAN]	22.54	2	2	2	13	1.94003e+08	0.797918	2	0.393383	0.390803	2	21.4727	0.408357	2	47.1119	173.92	22.54	2	5	111.53	22.54	2	4	99.1	22.54	2	4	142	15.3871	10.5796		-0.325688	-1.35549	-1.2921		-0.991091	0.503097	0.577127	0.582315
535	Q53H96	Pyrroline-5-carboxylate reductase 3 OS=Homo sapiens GN=PYCRL PE=1 SV=2 - [P5CR3_HUMAN]	49.64	2	1	11	35	1.50239e+08	0.748324	1		0.534165	1		0.316568	2	55.7298	311.031	34.31	7	9	390.046	40.15	8	11	550.343	45.62	9	15	274	28.6309	7.50342		-0.418265	-0.904642	-1.65941		-0.994106	0.502047	0.625391	0.629099
536	Q15651-2	Isoform 2 of High mobility group nucleosome-binding domain-containing protein 3 OS=Homo sapiens GN=HMGN3 - [HMGN3_HUMAN]	19.48	2	1	3	36	1.95575e+08	0.501379	1		0.496932	1		0.4959	1		195.067	19.48	3	10	378.829	19.48	3	17	206.359	19.48	3	9	77	8.37253	10.2573		-0.996025	-1.00888	-1.01188		-1.00559	0.498065	0.00842207	0.00837521
	Q15651	High mobility group nucleosome-binding domain-containing protein 3 OS=Homo sapiens GN=HMGN3 PE=1 SV=2 - [HMGN3_HUMAN]	0.1515			3	36											195.07	0.1515	3	10	378.83	0.1515	3	17	206.36	0.1515	3	9	99	10.7	9.66
537	Q5U651	Ras-interacting protein 1 OS=Homo sapiens GN=RASIP1 PE=1 SV=1 - [RAIN_HUMAN]	5.09	1	3	3	8	1.79689e+07	0.610265	2	27.2961	0.474983	1		0.418056	3	10.6745	123.26	2.39	2	2	95.51	1.14	1	2	101.53	3.84	2	4	963	103.393	7.95752		-0.712491	-1.07405	-1.25823		-1.01493	0.494854	0.277634	0.273551
538	Q9UHL9-2	Isoform 2 of General transcription factor II-I repeat domain-containing protein 1 OS=Homo sapiens GN=GTF2IRD1 - [GT2D1_HUMAN]	6.99	5	4	5	9	1.01091e+07	0.823309	1		0.353371	1		0.416383	3	112.071	100.36	2.44	2	2	133.42	5.08	3	4	97.67	5.4	3	3	944	104.611	6.87354		-0.280495	-1.50075	-1.26402		-1.01509	0.494799	0.647092	0.637475
	Q9UHL9	General transcription factor II-I repeat domain-containing protein 1 OS=Homo sapiens GN=GTF2IRD1 PE=1 SV=1 - [GT2D1_HUMAN]	0.0688			5	9											100.36	0.024	2	2	133.42	0.0501	3	4	97.67	0.0532	3	3	959	106	6.87
	E9PFE2	General transcription factor II-I repeat domain-containing protein 1 OS=Homo sapiens GN=GTF2IRD1 PE=1 SV=1 - [E9PFE2_HUMAN]	0.0688			5	9											100.36	0.024	2	2	133.42	0.05	3	4	97.67	0.0531	3	3	960	106	7.58
	Q9UHL9-3	Isoform 3 of General transcription factor II-I repeat domain-containing protein 1 OS=Homo sapiens GN=GTF2IRD1 - [GT2D1_HUMAN]	0.0676			5	9											100.36	0.0236	2	2	133.42	0.0492	3	4	97.67	0.0523	3	3	976	107.9	7.21
539	Q8N1B4	Vacuolar protein sorting-associated protein 52 homolog OS=Homo sapiens GN=VPS52 PE=1 SV=1 - [VPS52_HUMAN]	17.29	2	9	10	20	6.41447e+07	0.66971	5	20.0383	0.222207	2	426.026	0.780444	6	255.681	95.84	9.68	6	6	140.74	7.33	6	6	112.323	11.89	7	8	723	82.1696	5.98584		-0.578393	-2.17002	-0.357634		-1.03535	0.487898	0.988835	0.955074
	B4DNI9	Vacuolar protein sorting-associated protein 52 homolog OS=Homo sapiens GN=VPS52 PE=1 SV=1 - [B4DNI9_HUMAN]	0.1472			8	16											44.93	0.0552	4	4	119.48	0.0686	5	5	89.57	0.1237	6	7	598	68.5	8.43
540	Q9UMN6	Histone-lysine N-methyltransferase 2B OS=Homo sapiens GN=KMT2B PE=1 SV=1 - [KMT2B_HUMAN]	3.83	2	6	6	12	2.70299e+07	0.576721	3	0.716145	0.3454	2	67.8072	0.560351	3	14.5127	125.763	2.87	4	4	144.613	1.99	3	3	166.66	2.8	4	5	2715	293.33	8.22119		-0.794055	-1.53366	-0.835597		-1.05444	0.481485	0.415538	0.394085
	Q9UMN6-2	Isoform 2 of Histone-lysine N-methyltransferase 2B OS=Homo sapiens GN=KMT2B - [KMT2B_HUMAN]	0.079			3	7											68.13	0.0619	2	2	93.96	0.0515	2	2	123.38	0.0619	2	3	582	61.5	10.39
541	Q7L7X3	Serine/threonine-protein kinase TAO1 OS=Homo sapiens GN=TAOK1 PE=1 SV=1 - [TAOK1_HUMAN]	6.99	4	4	7	13	4.4141e+07	0.778425	2	43.4655	0.401172	1		0.356069	1		173.063	5.49	5	6	78.13	3.1	3	3	82.02	4.7	4	4	1001	115.997	7.6499		-0.361369	-1.31771	-1.48977		-1.05628	0.480869	0.607931	0.575538
	Q7L7X3-3	Isoform 3 of Serine/threonine-protein kinase TAO1 OS=Homo sapiens GN=TAOK1 - [TAOK1_HUMAN]	0.075			6	12											173.06	0.0645	5	6	78.13	0.0293	2	2	82.02	0.0551	4	4	853	97.5	6.93
542	Q86WA8	Lon protease homolog 2, peroxisomal OS=Homo sapiens GN=LONP2 PE=1 SV=1 - [LONP2_HUMAN]	19.25	6	14	15	34	8.73631e+07	0.738456	7	5.85704	0.264757	4	41.5701	0.558212	5	10.1784	413.553	13.15	10	14	214.61	11.27	8	10	283.11	14.44	9	10	852	94.5572	7.29834		-0.437416	-1.91726	-0.841114		-1.06526	0.477886	0.76496	0.718096
	E7EN44	Lon protease homolog 2, peroxisomal OS=Homo sapiens GN=LONP2 PE=1 SV=1 - [E7EN44_HUMAN]	0.1802			10	21											343.01	0.1388	7	10	142.24	0.0876	4	5	176.07	0.1388	6	6	605	68	6.96
	B7ZKL7	Lon protease homolog 2, peroxisomal OS=Homo sapiens GN=LONP2 PE=1 SV=1 - [B7ZKL7_HUMAN]	0.1733			13	27											343.01	0.1238	9	12	142.24	0.104	7	8	196.03	0.1225	7	7	808	89.6	7.18
543	P26006	Integrin alpha-3 OS=Homo sapiens GN=ITGA3 PE=1 SV=5 - [ITA3_HUMAN]	19.89	7	16	16	48	1.23435e+08	0.765193	7	43.5283	0.345741	7	46.4386	0.411579	10	46.0547	426.303	11.51	11	14	462.3	16.84	13	17	472.966	12.94	11	17	1051	116.538	6.771		-0.386104	-1.53224	-1.28076		-1.06637	0.47752	0.602394	0.564903
	P26006-1	Isoform 2 of Integrin alpha-3 OS=Homo sapiens GN=ITGA3 - [ITA3_HUMAN]	0.1961			16	48											426.3	0.1135	11	14	462.3	0.166	13	17	472.97	0.1276	11	17	1066	118.7	6.96
544	Q9H9V9-2	Isoform 2 of JmjC domain-containing protein 4 OS=Homo sapiens GN=JMJD4 - [JMJD4_HUMAN]	22.15	2	6	6	13	2.90221e+07	0.482815	4	10.4418	0.51945	2	8.12689	0.431982	4	29.1779	188.3	12.53	3	4	240.357	10.74	3	3	253.973	16.11	4	6	447	50.4293	6.21436		-1.05046	-0.944943	-1.21096		-1.06879	0.47672	0.133951	0.12533
	Q9H9V9	JmjC domain-containing protein 4 OS=Homo sapiens GN=JMJD4 PE=1 SV=2 - [JMJD4_HUMAN]	0.2138			6	13											188.3	0.121	3	4	240.36	0.1037	3	3	253.97	0.1555	4	6	463	52.5	6.21
545	Q58EX7-2	Isoform 2 of Puratrophin-1 OS=Homo sapiens GN=PLEKHG4 - [PKHG4_HUMAN]	2.07	2	2	3	11	5.90703e+07	0.782091	1		0.183064	1		0.745364	2	8.40052	39.58	1.08	2	3	33.44	1.08	2	4	71.02	2.07	3	4	1110	122.818	5.99854		-0.354592	-2.44958	-0.423983		-1.07605	0.474325	1.19002	1.10591
	Q58EX7	Puratrophin-1 OS=Homo sapiens GN=PLEKHG4 PE=1 SV=1 - [PKHG4_HUMAN]	0.0193			3	11											39.58	0.0101	2	3	33.44	0.0101	2	4	71.02	0.0193	3	4	1191	130.7	5.64
546	Q13049	E3 ubiquitin-protein ligase TRIM32 OS=Homo sapiens GN=TRIM32 PE=1 SV=2 - [TRI32_HUMAN]	20.06	2	9	10	29	4.70865e+07	0.622961	5	34.3074	0.259317	2	7.55628	0.660587	8	7.48841	268.649	13.17	6	8	232.19	6.43	3	5	494.908	18.38	9	16	653	71.9424	6.97607		-0.682785	-1.94721	-0.59818		-1.07606	0.474323	0.755625	0.702215
547	Q6EEV4-2	Isoform 5 of DNA-directed RNA polymerase II subunit GRINL1A, isoforms 4/5 OS=Homo sapiens GN=POLR2M - [GL1AD_HUMAN]	73.26	2	3	3	18	1.48834e+08	0.792841	3	21.1832	0.432735	3	22.9312	0.307809	2	19.4772	392.91	58.14	2	6	405.501	58.14	2	7	221.69	73.26	3	5	86	8.82153	8.25049		-0.334897	-1.20844	-1.69989		-1.08108	0.472676	0.691353	0.639504
	Q6EEV4	DNA-directed RNA polymerase II subunit GRINL1A, isoforms 4/5 OS=Homo sapiens GN=POLR2M PE=1 SV=1 - [GL1AD_HUMAN]	0.4257			3	18											392.91	0.3378	2	6	405.5	0.3378	2	7	221.69	0.4257	3	5	148	15.1	8.37
548	Q07157-2	Isoform Short of Tight junction protein ZO-1 OS=Homo sapiens GN=TJP1 - [ZO1_HUMAN]	26.74	5	1	34	92	2.16565e+08	0.425662	1		0.484918	1		0.50916	1		1182.16	18.65	23	38	816.135	18.05	23	33	656.781	14.21	16	21	1668	186.852	6.78564		-1.23222	-1.04419	-0.973809		-1.08341	0.471913	0.133595	0.123311
	G5E9E7	Tight junction protein 1 (Zona occludens 1), isoform CRA_e OS=Homo sapiens GN=TJP1 PE=1 SV=1 - [G5E9E7_HUMAN]	0.2636			34	92											1182.16	0.1838	23	38	816.13	0.1779	23	33	656.78	0.1401	16	21	1692	189.6	6.71
549	Q8NDX5-2	Isoform 2 of Polyhomeotic-like protein 3 OS=Homo sapiens GN=PHC3 - [PHC3_HUMAN]	14.52	17	6	8	21	3.62569e+07	0.717472	3	33.1164	0.281466	3	54.1103	0.519653	3	12.0816	201.86	7.99	4	5	296.152	13.38	7	9	261.876	13.38	7	7	964	104.114	6.56592		-0.479005	-1.82897	-0.94438		-1.08412	0.471681	0.685743	0.632536
	Q8NDX5	Polyhomeotic-like protein 3 OS=Homo sapiens GN=PHC3 PE=1 SV=1 - [PHC3_HUMAN]	0.1424			8	21											201.86	0.0783	4	5	296.15	0.1312	7	9	261.88	0.1312	7	7	983	106.1	6.62
	Q8NDX5-7	Isoform 7 of Polyhomeotic-like protein 3 OS=Homo sapiens GN=PHC3 - [PHC3_HUMAN]	0.1407			8	21											201.86	0.0774	4	5	296.15	0.1296	7	9	261.88	0.1296	7	7	995	107.4	6.55
	E7EX82	Polyhomeotic-like protein 3 OS=Homo sapiens GN=PHC3 PE=1 SV=1 - [E7EX82_HUMAN]	0.1075			5	11											82.38	0.0447	2	2	180.53	0.1075	5	5	184.7	0.0942	4	4	828	89.1	6.93
550	P54802	Alpha-N-acetylglucosaminidase OS=Homo sapiens GN=NAGLU PE=1 SV=2 - [ANAG_HUMAN]	16.55	2	8	8	25	6.42645e+07	0.70687	6	9.75863	0.328893	7	31.0838	0.449855	4	15.0118	337.285	11.57	6	8	443.744	16.55	8	11	272.987	11.71	5	6	743	82.2136	6.65381		-0.500482	-1.60431	-1.15247		-1.08575	0.471146	0.55493	0.511101
551	O00767	Acyl-CoA desaturase OS=Homo sapiens GN=SCD PE=1 SV=2 - [ACOD_HUMAN]	16.43	1	7	7	33	1.22796e+08	0.705737	7	10.2778	0.288807	2	40.7168	0.507689	8	17.0372	373.476	15.88	5	13	122.14	12.26	3	3	601.593	16.43	6	17	359	41.4961	8.99756		-0.502797	-1.79182	-0.977982		-1.09087	0.469479	0.651886	0.597585
552	Q9NYL2-2	Isoform 2 of Mitogen-activated protein kinase kinase kinase MLT OS=Homo sapiens GN=ZAK - [MLTK_HUMAN]	25.27	4	1	9	24	2.94997e+07	0.700994	1		0.280312	1		0.517598	1		192.733	14.07	5	7	294.787	18.02	6	8	189.925	19.56	7	9	455	51.5491	5.21143		-0.512525	-1.8349	-0.950097		-1.09917	0.466784	0.673672	0.61289
	Q9NYL2-3	Isoform 3 of Mitogen-activated protein kinase kinase kinase MLT OS=Homo sapiens GN=ZAK - [MLTK_HUMAN]	0.2853			7	18											124.42	0.1538	4	6	195.1	0.2115	5	6	86.12	0.2019	5	6	312	35.4	6.46
	B4DQ47	Mitogen-activated protein kinase kinase kinase MLT OS=Homo sapiens GN=ZAK PE=2 SV=1 - [B4DQ47_HUMAN]	0.2119			6	11											88.15	0.0678	2	2	210.37	0.1186	3	4	131.35	0.1384	4	5	354	40.2	5.22
553	E2QRF9	Geminin (Fragment) OS=Homo sapiens GN=GMNN PE=1 SV=1 - [E2QRF9_HUMAN]	50.28	4	7	7	14	4.76577e+07	0.738313	3	11.734	0.280004	1		0.467425	2	13.1694	143.85	24.02	3	5	147.733	39.66	5	6	103.637	25.7	3	3	179	20.5263	5.38916		-0.437695	-1.83648	-1.09719		-1.12379	0.458887	0.699772	0.622689
	H7C608	Geminin (Fragment) OS=Homo sapiens GN=GMNN PE=1 SV=1 - [H7C608_HUMAN]	0.5882			4	10											129.84	0.1275	1	3	147.46	0.5882	4	5	84.14	0.2745	2	2	102	11.4	9.35
	O75496	Geminin OS=Homo sapiens GN=GMNN PE=1 SV=1 - [GEMI_HUMAN]	0.4306			7	14											143.85	0.2057	3	5	147.73	0.3397	5	6	103.64	0.2201	3	3	209	23.6	4.96
554	Q7Z3E2	Uncharacterized protein C10orf118 OS=Homo sapiens GN=C10orf118 PE=1 SV=2 - [CJ118_HUMAN]	3.34	3	3	3	6	1.63626e+07	0.633087	2	42.8281	0.272263	1		0.548652	1		87.22	2.45	2	2	57.5	1.34	1	1	110.827	3.34	3	3	898	103.623	6.26514		-0.659525	-1.87692	-0.866036		-1.13416	0.4556	0.651486	0.574421
555	E5RGS7	Uncharacterized protein OS=Homo sapiens PE=4 SV=1 - [E5RGS7_HUMAN]	32.58	8	3	3	15	1.12645e+08	0.693885	2	9.44048	0.460139	3	12.778	0.291852	1		208.19	24.24	2	4	350.14	32.58	3	7	201.91	32.58	3	4	132	14.425	7.34229		-0.527232	-1.11986	-1.77669		-1.14126	0.453363	0.625005	0.547644
	H0YBP7	Uncharacterized protein (Fragment) OS=Homo sapiens PE=4 SV=1 - [H0YBP7_HUMAN]	0.227			2	13											208.19	0.227	2	4	298.51	0.227	2	6	152.46	0.227	2	3	141	15.3	7.94
	Q96JY6	PDZ and LIM domain protein 2 OS=Homo sapiens GN=PDLIM2 PE=1 SV=1 - [PDLI2_HUMAN]	0.1222			3	15											208.19	0.0909	2	4	350.14	0.1222	3	7	201.91	0.1222	3	4	352	37.4	8.72
	Q96JY6-3	Isoform 3 of PDZ and LIM domain protein 2 OS=Homo sapiens GN=PDLIM2 - [PDLI2_HUMAN]	0.1175			3	15											208.19	0.0874	2	4	350.14	0.1175	3	7	201.91	0.1175	3	4	366	39.2	8.9
	Q96JY6-5	Isoform 5 of PDZ and LIM domain protein 2 OS=Homo sapiens GN=PDLIM2 - [PDLI2_HUMAN]	0.0714			3	15											208.19	0.0532	2	4	350.14	0.0714	3	7	201.91	0.0714	3	4	602	62.7	10.9
556	Q9H3F6	BTB/POZ domain-containing adapter for CUL3-mediated RhoA degradation protein 3 OS=Homo sapiens GN=KCTD10 PE=1 SV=1 - [BACD3_HUMAN]	25.56	12	8	8	18	4.26697e+07	0.83631	7	28.5282	0.154148	1		0.717781	6	81.1155	170.07	21.41	7	8	55.84	3.19	1	1	220.516	17.57	6	9	313	35.4098	6.34131		-0.25789	-2.69761	-0.478383		-1.14463	0.452306	1.34943	1.17893
	F5H497	BTB/POZ domain-containing adapter for CUL3-mediated RhoA degradation protein 3 (Fragment) OS=Homo sapiens GN=KCTD10 PE=1 SV=1 - [F5H497_HUMAN]	0.4114			7	17											161.58	0.3371	6	7	55.84	0.0571	1	1	220.52	0.3143	6	9	175	19.4	7.12
	F5H6V0	BTB/POZ domain-containing adapter for CUL3-mediated RhoA degradation protein 3 (Fragment) OS=Homo sapiens GN=KCTD10 PE=1 SV=1 - [F5H6V0_HUMAN]	0.3588			6	14											142.05	0.2824	5	6	55.84	0.0588	1	1	207.2	0.2588	5	7	170	19	7.12
	F5GWA4	BTB/POZ domain-containing adapter for CUL3-mediated RhoA degradation protein 3 OS=Homo sapiens GN=KCTD10 PE=1 SV=1 - [F5GWA4_HUMAN]	0.2334			7	17											170.07	0.2334	7	8	55.84	0.0348	1	1	154.59	0.1463	5	8	287	32.4	7.06
	Q9H3F6-2	Isoform 2 of BTB/POZ domain-containing adapter for CUL3-mediated RhoA degradation protein 3 OS=Homo sapiens GN=KCTD10 - [BACD3_HUMAN]	0.231			7	17											170.07	0.231	7	8	55.84	0.0345	1	1	154.59	0.1448	5	8	290	32.8	6.55
557	Q6ZRV2	Protein FAM83H OS=Homo sapiens GN=FAM83H PE=1 SV=3 - [FA83H_HUMAN]	9.5	2	7	7	17	1.91323e+07	0.591923	3	21.5117	0.226535	1		0.676197	5	18.7606	221.75	5.34	4	5	117.64	5.17	4	4	275.01	7.46	5	8	1179	127.044	6.97607		-0.756518	-2.14219	-0.564485		-1.1544	0.449254	0.860826	0.745692
	J3KPS2	Protein FAM83H (Fragment) OS=Homo sapiens GN=FAM83H PE=1 SV=1 - [J3KPS2_HUMAN]	0.1004			6	15											176.3	0.0464	3	4	117.64	0.0673	4	4	236.09	0.074	4	7	906	96.4	8.84
558	P78357	Contactin-associated protein 1 OS=Homo sapiens GN=CNTNAP1 PE=1 SV=1 - [CNTP1_HUMAN]	9.97	2	12	12	23	2.90216e+07	0.543046	2	17.9588	0.32404	5	22.6654	0.514761	2	17.049	310.467	5.56	6	6	409.445	9.83	11	12	212.46	3.03	3	5	1384	156.167	7.04932		-0.880853	-1.62576	-0.958026		-1.15488	0.449104	0.409614	0.354682
559	Q9UKV5	E3 ubiquitin-protein ligase AMFR OS=Homo sapiens GN=AMFR PE=1 SV=2 - [AMFR_HUMAN]	7.47	3	4	4	14	1.99533e+07	0.747814	4	15.3622	0.237943	2	14.572	0.493051	2	14.7924	149.72	6.38	3	5	43.79	4.98	2	2	90.62	6.07	3	7	643	72.9488	6.39209		-0.419249	-2.07131	-1.02019		-1.17025	0.444344	0.836193	0.714541
	R4GNG2	E3 ubiquitin-protein ligase AMFR (Fragment) OS=Homo sapiens GN=AMFR PE=1 SV=1 - [R4GNG2_HUMAN]	0.1137			2	8											145.76	0.1137	2	4	43.79	0.0836	1	1	70.77	0.0836	1	3	299	33.9	5.43
560	Q8NHV4	Protein NEDD1 OS=Homo sapiens GN=NEDD1 PE=1 SV=1 - [NEDD1_HUMAN]	16.36	5	7	7	17	1.27036e+07	0.523516	2	33.6704	0.257038	1		0.643512	4	63.6627	188.63	8.18	3	4	374.419	12.73	5	6	288.73	10.91	5	7	660	71.9212	7.97217		-0.933695	-1.95995	-0.635962		-1.17653	0.442413	0.694595	0.590374
	Q8NHV4-2	Isoform 2 of Protein NEDD1 OS=Homo sapiens GN=NEDD1 - [NEDD1_HUMAN]	0.1786			6	15											188.63	0.0946	3	4	374.42	0.1471	5	6	278.81	0.1156	4	5	571	62.3	8.28
	Q8NHV4-3	Isoform 3 of Protein NEDD1 OS=Homo sapiens GN=NEDD1 - [NEDD1_HUMAN]	0.1529			6	15											188.63	0.081	3	4	374.42	0.1259	5	6	278.81	0.099	4	5	667	72.7	7.97
561	Q9Y5Z9-2	Isoform 2 of UbiA prenyltransferase domain-containing protein 1 OS=Homo sapiens GN=UBIAD1 - [UBIA1_HUMAN]	21.79	2	4	4	11	6.79102e+07	0.690736	3	53.0412	0.28707	2	22.8513	0.426518	3	50.6946	101.25	21.79	4	5	34.64	11.17	2	2	90.77	16.2	2	4	179	19.4691	7.7085		-0.533794	-1.80053	-1.22932		-1.18788	0.438947	0.634383	0.534046
	Q9Y5Z9	UbiA prenyltransferase domain-containing protein 1 OS=Homo sapiens GN=UBIAD1 PE=1 SV=1 - [UBIA1_HUMAN]	0.1154			4	11											101.25	0.1154	4	5	34.64	0.0592	2	2	90.77	0.0858	2	4	338	36.8	8.15
562	B4E1J0	Pre-B-cell leukemia transcription factor-interacting protein 1 OS=Homo sapiens GN=PBXIP1 PE=2 SV=1 - [B4E1J0_HUMAN]	16.67	6	8	8	15	4.06963e+07	0.828091	2	5.12947	0.257484	7	85.6432	0.388881	1		116.39	4.48	2	3	345.09	16.67	8	10	121.88	2.69	1	2	558	62.6295	6.354		-0.272138	-1.95744	-1.3626		-1.19739	0.436062	0.854713	0.713811
	F5H2F6	Pre-B-cell leukemia transcription factor-interacting protein 1 OS=Homo sapiens GN=PBXIP1 PE=4 SV=1 - [F5H2F6_HUMAN]	0.1615			8	15											116.39	0.0434	2	3	345.09	0.1615	8	10	121.88	0.026	1	2	576	64.5	6.6
	Q96AQ6-2	Isoform 2 of Pre-B-cell leukemia transcription factor-interacting protein 1 OS=Homo sapiens GN=PBXIP1 - [PBIP1_HUMAN]	0.1325			8	15											116.39	0.0356	2	3	345.09	0.1325	8	10	121.88	0.0214	1	2	702	77.6	5.43
	Q96AQ6	Pre-B-cell leukemia transcription factor-interacting protein 1 OS=Homo sapiens GN=PBXIP1 PE=1 SV=1 - [PBIP1_HUMAN]	0.1272			8	15											116.39	0.0342	2	3	345.09	0.1272	8	10	121.88	0.0205	1	2	731	80.6	5.33
	Q96AQ6-3	Isoform 3 of Pre-B-cell leukemia transcription factor-interacting protein 1 OS=Homo sapiens GN=PBXIP1 - [PBIP1_HUMAN]	0.1178			7	14											116.39	0.0378	2	3	285.01	0.1178	7	9	121.88	0.0227	1	2	662	72.9	5.27
563	A6NFI3	Zinc finger protein 316 OS=Homo sapiens GN=ZNF316 PE=1 SV=1 - [ZN316_HUMAN]	2.69	1	2	2	5	6.38562e+06	0.783767	1		0.581754	1		0.180711	1		55.77	2.69	2	2	28.75	1.69	1	1	52.4	2.69	2	2	1004	108.37	5.31299		-0.351503	-0.78152	-2.46824		-1.20042	0.435148	1.11882	0.932022
564	E9PAK5	DENN domain-containing protein 4B (Fragment) OS=Homo sapiens GN=DENND4B PE=4 SV=1 - [E9PAK5_HUMAN]	4.27	3	3	4	5	3.16553e+06	0.635701	2	31.4587	0.202033	1		0.602236	1		52.69	1.89	2	2	41	1.72	2	2	34.02	1.89	1	1	1218	133.331	6.72705		-0.65358	-2.30733	-0.731598		-1.23084	0.42607	0.93309	0.758093
	O75064	DENN domain-containing protein 4B OS=Homo sapiens GN=DENND4B PE=1 SV=4 - [DEN4B_HUMAN]	0.0348			4	5											52.69	0.0154	2	2	41	0.014	2	2	34.02	0.0154	1	1	1496	163.7	7.21
565	Q8N3R9-2	Isoform 2 of MAGUK p55 subfamily member 5 OS=Homo sapiens GN=MPP5 - [MPP5_HUMAN]	34.17	2	1	15	35	4.07145e+07	0.427125	1		0.369049	1		0.48055	1		419.893	19.5	10	15	241.319	15.13	6	8	349.757	24.02	9	12	641	73.3758	6.29053		-1.22727	-1.43812	-1.05724		-1.24088	0.423116	0.190802	0.153764
566	Q96BF6	Nucleus accumbens-associated protein 2 OS=Homo sapiens GN=NACC2 PE=2 SV=1 - [NACC2_HUMAN]	7.5	1	2	3	10	2.93259e+07	0.828026	2	23.0112	0.212026	1		0.426425	2	13.1698	224.84	4.77	2	4	94.22	4.77	2	2	203.36	5.45	2	4	587	62.7966	5.89697		-0.272252	-2.23768	-1.22964		-1.24652	0.421462	0.982825	0.788452
567	P20749	B-cell lymphoma 3 protein OS=Homo sapiens GN=BCL3 PE=1 SV=2 - [BCL3_HUMAN]	23.57	2	8	9	25	2.46044e+07	0.648366	3	35.0102	0.246966	1		0.465663	2	4.48895	129.406	9.69	4	9	214.587	14.98	6	8	146.653	14.54	6	8	454	47.5536	8.41162		-0.62512	-2.01762	-1.10264		-1.24846	0.420897	0.707608	0.566785
	H7C0A2	B-cell lymphoma 3 protein (Fragment) OS=Homo sapiens GN=BCL3 PE=4 SV=1 - [H7C0A2_HUMAN]	0.2338			6	14											116.72	0.1234	3	5	115.62	0.1071	3	3	137.72	0.1948	5	6	308	32.5	7.36
568	Q15646	2'-5'-oligoadenylate synthase-like protein OS=Homo sapiens GN=OASL PE=1 SV=2 - [OASL_HUMAN]	30.93	4	10	10	20	3.47184e+07	0.483319	3	26.2259	0.360482	2	36.8449	0.425009	3	31.1691	259.327	13.81	5	7	168.31	13.04	4	4	315.581	22.37	7	9	514	59.1887	7.86963		-1.04895	-1.472	-1.23444		-1.2518	0.419925	0.212059	0.169404
	Q15646-3	Isoform 3 of 2'-5'-oligoadenylate synthase-like protein OS=Homo sapiens GN=OASL - [OASL_HUMAN]	0.362			9	19											259.33	0.1849	5	7	99.36	0.1224	3	3	315.58	0.2995	7	9	384	43.9	9.19
	Q15646-2	Isoform p30 of 2'-5'-oligoadenylate synthase-like protein OS=Homo sapiens GN=OASL - [OASL_HUMAN]	0.3529			6	14											232.48	0.1686	3	5	88.18	0.1176	2	2	249.15	0.302	5	7	255	29.1	9.29
569	O95674	Phosphatidate cytidylyltransferase 2 OS=Homo sapiens GN=CDS2 PE=1 SV=1 - [CDS2_HUMAN]	9.89	2	3	3	8	2.86684e+07	0.681698	3	29.4468	0.445002	2	38.3322	0.242638	1		118.817	8.09	2	3	194.31	6.07	2	4	82.8	4.27	1	1	445	51.3841	7.09326		-0.552796	-1.16812	-2.04312		-1.25468	0.419087	0.748923	0.596905
570	Q9C0C7-4	Isoform 4 of Activating molecule in BECN1-regulated autophagy protein 1 OS=Homo sapiens GN=AMBRA1 - [AMRA1_HUMAN]	9.27	7	8	8	20	2.77291e+07	0.712068	4	26.3879	0.215897	1		0.426437	3	12.6587	304.132	8.2	7	9	142.64	4.14	3	3	342.58	7.45	6	8	1208	132.756	6.99072		-0.489912	-2.21159	-1.22959		-1.31036	0.403219	0.863675	0.65911
	Q9C0C7-2	Isoform 2 of Activating molecule in BECN1-regulated autophagy protein 1 OS=Homo sapiens GN=AMBRA1 - [AMRA1_HUMAN]	0.0905			8	20											304.13	0.08	7	9	142.64	0.0404	3	3	342.58	0.0727	6	8	1238	135.4	7.18
	Q9C0C7-3	Isoform 3 of Activating molecule in BECN1-regulated autophagy protein 1 OS=Homo sapiens GN=AMBRA1 - [AMRA1_HUMAN]	0.0883			8	20											304.13	0.078	7	9	142.64	0.0394	3	3	342.58	0.0709	6	8	1269	139.2	7.17
	Q9C0C7	Activating molecule in BECN1-regulated autophagy protein 1 OS=Homo sapiens GN=AMBRA1 PE=1 SV=2 - [AMRA1_HUMAN]	0.0863			8	20											304.13	0.0763	7	9	142.64	0.0385	3	3	342.58	0.0693	6	8	1298	142.4	7.18
	Q9C0C7-5	Isoform 5 of Activating molecule in BECN1-regulated autophagy protein 1 OS=Homo sapiens GN=AMBRA1 - [AMRA1_HUMAN]	0.0861			8	20											304.13	0.0761	7	9	142.64	0.0384	3	3	342.58	0.0692	6	8	1301	142.5	7.14
571	Q5JQP2	DNA polymerase lambda (Fragment) OS=Homo sapiens GN=POLL PE=4 SV=1 - [Q5JQP2_HUMAN]	8.09	13	3	4	7	4.69386e+06	0.540774	1		0.253562	1		0.442793	1		32.19	3.19	1	1	38.95	6.81	3	3	64.75	5.74	3	3	470	51.6406	8.08936		-0.886903	-1.97959	-1.1753		-1.34726	0.393037	0.566277	0.420316
	Q5JQP0	DNA polymerase lambda (Fragment) OS=Homo sapiens GN=POLL PE=4 SV=1 - [Q5JQP0_HUMAN]	0.1117			2	4											32.19	0.0798	1	1	38.95	0.0798	1	1	57.71	0.1117	2	2	188	20.7	9.13
	Q5JQP1	DNA polymerase lambda (Fragment) OS=Homo sapiens GN=POLL PE=4 SV=2 - [Q5JQP1_HUMAN]	0.0784			2	4											32.19	0.056	1	1	38.95	0.056	1	1	57.71	0.0784	2	2	268	29.2	6.29
	Q5JQP3	DNA polymerase lambda (Fragment) OS=Homo sapiens GN=POLL PE=4 SV=1 - [Q5JQP3_HUMAN]	0.078			2	3												0			0	0.078	2	2	32.54	0.0275	1	1	218	24.7	8.94
	Q9UGP5	DNA polymerase lambda OS=Homo sapiens GN=POLL PE=1 SV=1 - [DPOLL_HUMAN]	0.0661			4	7											32.19	0.0261	1	1	38.95	0.0557	3	3	64.75	0.047	3	3	575	63.4	7.87
[truncated: 59 more rows]

## Sheet: HeLa FDR
Number of Top T protein groups	FDR up-regulated	FDR down-regulated
50	0	0
[truncated: 12 more rows]

[truncated: 4 more sheets: HeLa all identified, Significant regulated SiHa, SiHa FDR, SiHa all identified]
